# Supplementary material for: Gene Regulatory Networks Elucidating Huanglongbing Disease Mechanisms
Source: PLoS One. 2013 Sep 25;8(9):e74256. doi: 10.1371/journal.pone.0074256 (PMC3783430; doi:10.1371/journal.pone.0074256)
Supplement: Dataset S1 — Predicted transcripts and differential expression. (A) Arabidopsis orthologs corresponding to citrus HLB-regulated transcripts in three pairwise comparisons for each tissue. (B) HLB-differentially regulated genes grouped by pathways for MapMan analysis. Fold ratio for three pairwise comparisons (CO_vs_SY, AH_vs_SY, AS_vs_SY) for each of the four tissues are indicated. (XLSX) [file pone.0074256.s010.xlsx]

## Sheet: Table A
transcript_id	gene_id	B2G Description	best epqa/epsa At ID	multi_TAIR?	TAIR Description	phytozome gene	phytozome annotation	phytozome AT ID	agree with TAIR?
Csi_2011_trs_00001	Csi_2011_gene_00001	maturase k	ATCG00020.1	multi	photosystem II reaction center protein A
Csi_2011_trs_00002	Csi_2011_gene_00001	dna-directed rna polymerase subunit beta	ATCG00190.1	multi	RNA polymerase subunit beta
Csi_2011_trs_00003	Csi_2011_gene_00001	dna-directed rna polymerase subunit beta	ATCG00190.1	multi	RNA polymerase subunit beta
Csi_2011_trs_00004	Csi_2011_gene_00002	photosystem ii cp47 chlorophyll apoprotein	ATCG00680.1		photosystem II reaction center protein B
Csi_2011_trs_00005	Csi_2011_gene_00003	membrane protein ycf1	ATCG01010.1	multi	NADH-Ubiquinone oxidoreductase (complex I), chain 5 protein
Csi_2011_trs_00006	Csi_2011_gene_00003	membrane protein ycf1	ATCG01010.1	multi	NADH-Ubiquinone oxidoreductase (complex I), chain 5 protein
Csi_2011_trs_00007	Csi_2011_gene_00003	membrane protein ycf1	ATCG01130.1	multi	Ycf1 protein
Csi_2011_trs_00008	Csi_2011_gene_00004	dna-directed rna polymerase subunit beta	ATCG00190.1		RNA polymerase subunit beta
Csi_2011_trs_00009	Csi_2011_gene_00005	photosystem ii cp47 chlorophyll apoprotein	ATCG00680.1		photosystem II reaction center protein B
Csi_2011_trs_00010	Csi_2011_gene_00005	photosystem ii cp47 chlorophyll apoprotein	ATCG00680.1		photosystem II reaction center protein B
Csi_2011_trs_00011	Csi_2011_gene_00005	photosystem ii cp47 chlorophyll apoprotein	ATCG00680.1		photosystem II reaction center protein B
Csi_2011_trs_00012	Csi_2011_gene_00006	photosystem i p700 chlorophyll a apoprotein a2	ATCG00340.1		Photosystem I, PsaA/PsaB protein
Csi_2011_trs_00013	Csi_2011_gene_00007	dna-directed rna polymerase ii subunit rpb2	AT4G21710.1		DNA-directed RNA polymerase family protein
Csi_2011_trs_00014	Csi_2011_gene_00008	alternative oxidase mitochondrial precursor	AT3G22370.1		alternative oxidase 1A
Csi_2011_trs_00015	Csi_2011_gene_00009	alternative oxidase mitochondrial precursor	AT3G22370.1		alternative oxidase 1A
Csi_2011_trs_00016	Csi_2011_gene_00010	---NA---	N/A		N/A
Csi_2011_trs_00017	Csi_2011_gene_00011	uncharacterized mitochondrial protein ymf1	N/A		N/A
Csi_2011_trs_00018	Csi_2011_gene_00012	maturase	ATMG00520.1		Intron maturase, type II family protein
Csi_2011_trs_00019	Csi_2011_gene_00013	protein transport protein sec23	AT2G21630.1		Sec23/Sec24 protein transport family protein	orange1.1g004199m	Sec23/Sec24 protein transport family protein	AT2G21630.1	same
Csi_2011_trs_00020	Csi_2011_gene_00013	protein transport protein sec23	AT2G21630.1		Sec23/Sec24 protein transport family protein	orange1.1g004199m	Sec23/Sec24 protein transport family protein	AT2G21630.1	same
Csi_2011_trs_00021	Csi_2011_gene_00013	protein transport protein sec23	AT2G21630.1		Sec23/Sec24 protein transport family protein	orange1.1g004199m	Sec23/Sec24 protein transport family protein	AT2G21630.1	same
Csi_2011_trs_00022	Csi_2011_gene_00013	protein transport protein sec23	AT2G21630.1		Sec23/Sec24 protein transport family protein	orange1.1g004199m	Sec23/Sec24 protein transport family protein	AT2G21630.1	same
Csi_2011_trs_00023	Csi_2011_gene_00013	protein transport protein sec23	AT2G21630.1		Sec23/Sec24 protein transport family protein	orange1.1g004199m	Sec23/Sec24 protein transport family protein	AT2G21630.1	same
Csi_2011_trs_00024	Csi_2011_gene_00013	protein transport protein sec23	AT2G21630.1		Sec23/Sec24 protein transport family protein	orange1.1g004199m	Sec23/Sec24 protein transport family protein	AT2G21630.1	same
Csi_2011_trs_00025	Csi_2011_gene_00013	protein transport protein sec23	AT2G21630.1		Sec23/Sec24 protein transport family protein	orange1.1g004199m	Sec23/Sec24 protein transport family protein	AT2G21630.1	same
Csi_2011_trs_00026	Csi_2011_gene_00013	protein transport protein sec23	AT2G21630.1		Sec23/Sec24 protein transport family protein	orange1.1g004199m	Sec23/Sec24 protein transport family protein	AT2G21630.1	same
Csi_2011_trs_00027	Csi_2011_gene_00013	protein transport protein sec23	AT2G21630.1		Sec23/Sec24 protein transport family protein	orange1.1g004199m	Sec23/Sec24 protein transport family protein	AT2G21630.1	same
Csi_2011_trs_00028	Csi_2011_gene_00013	protein transport protein sec23	AT2G21630.1		Sec23/Sec24 protein transport family protein	orange1.1g004199m	Sec23/Sec24 protein transport family protein	AT2G21630.1	same
Csi_2011_trs_00029	Csi_2011_gene_00013	protein transport protein sec23	AT2G21630.1		Sec23/Sec24 protein transport family protein	orange1.1g004199m	Sec23/Sec24 protein transport family protein	AT2G21630.1	same
Csi_2011_trs_00030	Csi_2011_gene_00014	mus musculus chromosome clone rp23- complete sequence	N/A		N/A
Csi_2011_trs_00031	Csi_2011_gene_00014	ic0aaa42ch10rm1 citrus clementina cdna 5 mrna	N/A		N/A
Csi_2011_trs_00032	Csi_2011_gene_00015	3-hydroxyisobutyryl- hydrolase 1	AT5G65940.1		beta-hydroxyisobutyryl-CoA hydrolase 1	orange1.1g016920m	beta-hydroxyisobutyryl-CoA hydrolase 1	AT5G65940.1	same
Csi_2011_trs_00033	Csi_2011_gene_00015	3-hydroxyisobutyryl- hydrolase 1	AT5G65940.1		beta-hydroxyisobutyryl-CoA hydrolase 1	orange1.1g016920m	beta-hydroxyisobutyryl-CoA hydrolase 1	AT5G65940.1	same
Csi_2011_trs_00034	Csi_2011_gene_00015	3-hydroxyisobutyryl- hydrolase 1	AT5G65940.1		beta-hydroxyisobutyryl-CoA hydrolase 1	orange1.1g016920m	beta-hydroxyisobutyryl-CoA hydrolase 1	AT5G65940.1	same
Csi_2011_trs_00035	Csi_2011_gene_00015	3-hydroxyisobutyryl- hydrolase 1	AT5G65940.1		beta-hydroxyisobutyryl-CoA hydrolase 1	orange1.1g016920m	beta-hydroxyisobutyryl-CoA hydrolase 1	AT5G65940.1	same
Csi_2011_trs_00036	Csi_2011_gene_00015	3-hydroxyisobutyryl- hydrolase 1	AT5G65940.1		beta-hydroxyisobutyryl-CoA hydrolase 1	orange1.1g016920m	beta-hydroxyisobutyryl-CoA hydrolase 1	AT5G65940.1	same
Csi_2011_trs_00037	Csi_2011_gene_00016	nitrate transporter	AT4G21680.1		NITRATE TRANSPORTER 1.8	orange1.1g007201m	nitrate transporter 1.5	AT1G32450.1	different
Csi_2011_trs_00038	Csi_2011_gene_00017	nadh dehydrogenase 1 alpha subcomplex assembly factor 3	AT2G44525.1		Protein of unknown function (DUF498/DUF598)	orange1.1g030786m	Protein of unknown function (DUF498/DUF598)	AT2G44525.1	same
Csi_2011_trs_00039	Csi_2011_gene_00017	nadh dehydrogenase 1 alpha subcomplex assembly factor 3	AT2G44525.1		Protein of unknown function (DUF498/DUF598)	orange1.1g030786m	Protein of unknown function (DUF498/DUF598)	AT2G44525.1	same
Csi_2011_trs_00040	Csi_2011_gene_00017	nadh dehydrogenase 1 alpha subcomplex assembly factor 3	AT2G44525.1		Protein of unknown function (DUF498/DUF598)	orange1.1g030786m	Protein of unknown function (DUF498/DUF598)	AT2G44525.1	same
Csi_2011_trs_00041	Csi_2011_gene_00017	nadh dehydrogenase 1 alpha subcomplex assembly factor 3	AT2G44525.1		Protein of unknown function (DUF498/DUF598)	orange1.1g030786m	Protein of unknown function (DUF498/DUF598)	AT2G44525.1	same
Csi_2011_trs_00042	Csi_2011_gene_00017	nadh dehydrogenase 1 alpha subcomplex assembly factor 3	AT2G44525.1		Protein of unknown function (DUF498/DUF598)	orange1.1g030786m	Protein of unknown function (DUF498/DUF598)	AT2G44525.1	same
Csi_2011_trs_00043	Csi_2011_gene_00017	nadh dehydrogenase 1 alpha subcomplex assembly factor 3	AT2G44525.1		Protein of unknown function (DUF498/DUF598)	orange1.1g030786m	Protein of unknown function (DUF498/DUF598)	AT2G44525.1	same
Csi_2011_trs_00044	Csi_2011_gene_00017	nadh dehydrogenase 1 alpha subcomplex assembly factor 3	AT2G44525.1		Protein of unknown function (DUF498/DUF598)	orange1.1g030786m	Protein of unknown function (DUF498/DUF598)	AT2G44525.1	same
Csi_2011_trs_00045	Csi_2011_gene_00017	nadh dehydrogenase 1 alpha subcomplex assembly factor 3	AT2G44525.1		Protein of unknown function (DUF498/DUF598)	orange1.1g030786m	Protein of unknown function (DUF498/DUF598)	AT2G44525.1	same
Csi_2011_trs_00046	Csi_2011_gene_00017	nadh dehydrogenase 1 alpha subcomplex assembly factor 3	AT2G44525.1		Protein of unknown function (DUF498/DUF598)	orange1.1g030786m	Protein of unknown function (DUF498/DUF598)	AT2G44525.1	same
Csi_2011_trs_00047	Csi_2011_gene_00018	protein wax2	AT1G02205.3		Fatty acid hydroxylase superfamily	orange1.1g006722m	Fatty acid hydroxylase superfamily	AT1G02205.2	different
Csi_2011_trs_00048	Csi_2011_gene_00019	protein wax2	AT1G02205.3	multi	Fatty acid hydroxylase superfamily	orange1.1g006590m	Fatty acid hydroxylase superfamily	AT1G02205.2	different
Csi_2011_trs_00049	Csi_2011_gene_00019	protein wax2	AT1G02205.3	multi	Fatty acid hydroxylase superfamily	orange1.1g006590m	Fatty acid hydroxylase superfamily	AT1G02205.2	different
Csi_2011_trs_00050	Csi_2011_gene_00019	protein wax2	AT1G02205.2	multi	Fatty acid hydroxylase superfamily	orange1.1g006590m	Fatty acid hydroxylase superfamily	AT1G02205.2	same
Csi_2011_trs_00051	Csi_2011_gene_00019	protein wax2	AT1G02205.3	multi	Fatty acid hydroxylase superfamily	orange1.1g006590m	Fatty acid hydroxylase superfamily	AT1G02205.2	different
Csi_2011_trs_00052	Csi_2011_gene_00019	protein wax2	AT1G02205.2	multi	Fatty acid hydroxylase superfamily	orange1.1g006590m	Fatty acid hydroxylase superfamily	AT1G02205.2	same
Csi_2011_trs_00053	Csi_2011_gene_00019	protein wax2	AT1G02205.3	multi	Fatty acid hydroxylase superfamily	orange1.1g006590m	Fatty acid hydroxylase superfamily	AT1G02205.2	different
Csi_2011_trs_00054	Csi_2011_gene_00019	protein wax2	AT1G02205.3	multi	Fatty acid hydroxylase superfamily	orange1.1g006590m	Fatty acid hydroxylase superfamily	AT1G02205.2	different
Csi_2011_trs_00055	Csi_2011_gene_00019	protein wax2	AT1G02205.3	multi	Fatty acid hydroxylase superfamily	orange1.1g006590m	Fatty acid hydroxylase superfamily	AT1G02205.2	different
Csi_2011_trs_00056	Csi_2011_gene_00019	protein wax2	AT1G02205.3	multi	Fatty acid hydroxylase superfamily	orange1.1g006590m	Fatty acid hydroxylase superfamily	AT1G02205.2	different
Csi_2011_trs_00057	Csi_2011_gene_00019	protein wax2	AT1G02205.2	multi	Fatty acid hydroxylase superfamily	orange1.1g006590m	Fatty acid hydroxylase superfamily	AT1G02205.2	same
Csi_2011_trs_00058	Csi_2011_gene_00019	protein wax2	AT1G02205.2	multi	Fatty acid hydroxylase superfamily	orange1.1g006590m	Fatty acid hydroxylase superfamily	AT1G02205.2	same
Csi_2011_trs_00059	Csi_2011_gene_00019	protein wax2	AT1G02205.3	multi	Fatty acid hydroxylase superfamily	orange1.1g006590m	Fatty acid hydroxylase superfamily	AT1G02205.2	different
Csi_2011_trs_00060	Csi_2011_gene_00019	protein wax2	AT1G02205.3	multi	Fatty acid hydroxylase superfamily	orange1.1g006590m	Fatty acid hydroxylase superfamily	AT1G02205.2	different
Csi_2011_trs_00061	Csi_2011_gene_00019	protein wax2	AT1G02205.1	multi	Fatty acid hydroxylase superfamily	orange1.1g006590m	Fatty acid hydroxylase superfamily	AT1G02205.2	different
Csi_2011_trs_00062	Csi_2011_gene_00019	protein wax2	AT1G02205.1	multi	Fatty acid hydroxylase superfamily	orange1.1g006590m	Fatty acid hydroxylase superfamily	AT1G02205.2	different
Csi_2011_trs_00063	Csi_2011_gene_00019	protein wax2	AT1G02205.1	multi	Fatty acid hydroxylase superfamily	orange1.1g006590m	Fatty acid hydroxylase superfamily	AT1G02205.2	different
Csi_2011_trs_00064	Csi_2011_gene_00020	phosphatidylinositol n-acetylglucosaminyltransferase subunit p	AT2G39445.1		Phosphatidylinositol N-acetylglucosaminyltransferase, GPI19/PIG-P subunit	orange1.1g031386m	Phosphatidylinositol N-acetylglucosaminyltransferase, GPI19/PIG-P subunit	AT2G39445.1	same
Csi_2011_trs_00065	Csi_2011_gene_00020	phosphatidylinositol n-acetylglucosaminyltransferase subunit p	AT2G39445.1		Phosphatidylinositol N-acetylglucosaminyltransferase, GPI19/PIG-P subunit	orange1.1g031386m	Phosphatidylinositol N-acetylglucosaminyltransferase, GPI19/PIG-P subunit	AT2G39445.1	same
Csi_2011_trs_00066	Csi_2011_gene_00021	transposon protein	AT3G60200.1		protein_coding	orange1.1g021626m	N/A	AT2G44600.1	different
Csi_2011_trs_00067	Csi_2011_gene_00022	acyl carrier mitochondrial	AT2G44620.1		mitochondrial acyl carrier protein 1	orange1.1g033233m	mitochondrial acyl carrier protein 1	AT2G44620.1	same
Csi_2011_trs_00068	Csi_2011_gene_00023	pde320 (pigment defective 320)	AT2G44640.1		protein_coding	orange1.1g011774m	N/A	AT2G44640.1	same
Csi_2011_trs_00069	Csi_2011_gene_00023	pde320 (pigment defective 320)	AT2G44640.1		protein_coding	orange1.1g011774m	N/A	AT2G44640.1	same
Csi_2011_trs_00070	Csi_2011_gene_00024	protein	AT1G02180.1		ferredoxin-related	orange1.1g027242m	ferredoxin-related	AT1G02180.1	same
Csi_2011_trs_00071	Csi_2011_gene_00024	protein	AT1G02180.1		ferredoxin-related	orange1.1g027242m	ferredoxin-related	AT1G02180.1	same
Csi_2011_trs_00072	Csi_2011_gene_00024	protein	AT1G02180.1		ferredoxin-related	orange1.1g027242m	ferredoxin-related	AT1G02180.1	same
Csi_2011_trs_00073	Csi_2011_gene_00024	protein	AT1G02180.1		ferredoxin-related	orange1.1g027242m	ferredoxin-related	AT1G02180.1	same
Csi_2011_trs_00074	Csi_2011_gene_00025	atp synthase subunit delta mitochondrial	AT5G47030.1		ATPase, F1 complex, delta/epsilon subunit	orange1.1g041201m	ATPase, F1 complex, delta/epsilon subunit	AT5G47030.1	same
Csi_2011_trs_00075	Csi_2011_gene_00026	ethphon-induced protein	AT2G44670.1		Protein of unknown function (DUF581)	orange1.1g045147m	Protein of unknown function (DUF581)	AT2G44670.1	same
Csi_2011_trs_00076	Csi_2011_gene_00027	pentatricopeptide repeat-containing protein at5g39710	AT5G39710.1		Tetratricopeptide repeat (TPR)-like superfamily protein	orange1.1g039931m	Tetratricopeptide repeat (TPR)-like superfamily protein	AT5G39710.1	same
Csi_2011_trs_00077	Csi_2011_gene_00027	pentatricopeptide repeat-containing protein at5g39710	AT5G39710.1		Tetratricopeptide repeat (TPR)-like superfamily protein	orange1.1g039931m	Tetratricopeptide repeat (TPR)-like superfamily protein	AT5G39710.1	same
Csi_2011_trs_00078	Csi_2011_gene_00027	pentatricopeptide repeat-containing protein at5g39710	AT5G39710.1		Tetratricopeptide repeat (TPR)-like superfamily protein	orange1.1g039931m	Tetratricopeptide repeat (TPR)-like superfamily protein	AT5G39710.1	same
Csi_2011_trs_00079	Csi_2011_gene_00028	eukaryotic translation initiation factor 4g	AT3G60240.4		eukaryotic translation initiation factor 4G	orange1.1g000412m	eukaryotic translation initiation factor 4G	AT3G60240.2	different
Csi_2011_trs_00080	Csi_2011_gene_00028	eukaryotic translation initiation factor 4g	AT3G60240.4		eukaryotic translation initiation factor 4G	orange1.1g000412m	eukaryotic translation initiation factor 4G	AT3G60240.2	different
Csi_2011_trs_00081	Csi_2011_gene_00028	eukaryotic translation initiation factor 4g	AT3G60240.4		eukaryotic translation initiation factor 4G	orange1.1g000412m	eukaryotic translation initiation factor 4G	AT3G60240.2	different
Csi_2011_trs_00082	Csi_2011_gene_00028	eukaryotic translation initiation factor 4g	AT3G60240.4		eukaryotic translation initiation factor 4G	orange1.1g000412m	eukaryotic translation initiation factor 4G	AT3G60240.2	different
Csi_2011_trs_00083	Csi_2011_gene_00029	eukaryotic translation initiation factor 4g	AT3G60240.4	multi	eukaryotic translation initiation factor 4G	orange1.1g013803m	eukaryotic translation initiation factor 4G	AT3G60240.4	same
Csi_2011_trs_00084	Csi_2011_gene_00029	eukaryotic translation initiation factor 4g	AT3G60240.4	multi	eukaryotic translation initiation factor 4G	orange1.1g045338m	Zinc-binding ribosomal protein family protein	AT3G10950.1	different
Csi_2011_trs_00085	Csi_2011_gene_00029	60s ribosomal protein l37a	AT3G10950.1	multi	Zinc-binding ribosomal protein family protein	orange1.1g045338m	Zinc-binding ribosomal protein family protein	AT3G10950.1	same
Csi_2011_trs_00086	Csi_2011_gene_00030	secologanin synthase	AT5G24910.1		cytochrome P450, family 714, subfamily A, polypeptide 1	orange1.1g047311m	cytochrome P450, family 714, subfamily A, polypeptide 1	AT5G24910.1	same
Csi_2011_trs_00087	Csi_2011_gene_00031	rac-like gtp-binding protein rac2 precursor	AT1G20090.1		RHO-related protein from plants 2	orange1.1g044772m	RAC-like GTP binding protein 5	AT1G75840.1	different
Csi_2011_trs_00088	Csi_2011_gene_00032	uncharacterized protein at1g28695 precursor	AT1G28710.3		Nucleotide-diphospho-sugar transferase family protein	orange1.1g044643m	Nucleotide-diphospho-sugar transferase family protein	AT1G28710.1	different
Csi_2011_trs_00089	Csi_2011_gene_00033	heterogeneous nuclear ribonucleoprotein q	AT2G44710.1		RNA-binding (RRM/RBD/RNP motifs) family protein	orange1.1g004041m	RNA-binding (RRM/RBD/RNP motifs) family protein	AT2G44710.1	same
Csi_2011_trs_00090	Csi_2011_gene_00033	heterogeneous nuclear ribonucleoprotein q	AT2G44710.1		RNA-binding (RRM/RBD/RNP motifs) family protein	orange1.1g004041m	RNA-binding (RRM/RBD/RNP motifs) family protein	AT2G44710.1	same
Csi_2011_trs_00091	Csi_2011_gene_00033	heterogeneous nuclear ribonucleoprotein q	AT2G44710.1		RNA-binding (RRM/RBD/RNP motifs) family protein	orange1.1g004041m	RNA-binding (RRM/RBD/RNP motifs) family protein	AT2G44710.1	same
Csi_2011_trs_00092	Csi_2011_gene_00033	heterogeneous nuclear ribonucleoprotein q	AT2G44710.1		RNA-binding (RRM/RBD/RNP motifs) family protein	orange1.1g004041m	RNA-binding (RRM/RBD/RNP motifs) family protein	AT2G44710.1	same
Csi_2011_trs_00093	Csi_2011_gene_00033	heterogeneous nuclear ribonucleoprotein q	AT2G44710.1		RNA-binding (RRM/RBD/RNP motifs) family protein	orange1.1g004041m	RNA-binding (RRM/RBD/RNP motifs) family protein	AT2G44710.1	same
Csi_2011_trs_00094	Csi_2011_gene_00033	heterogeneous nuclear ribonucleoprotein q	AT2G44710.1		RNA-binding (RRM/RBD/RNP motifs) family protein	orange1.1g004041m	RNA-binding (RRM/RBD/RNP motifs) family protein	AT2G44710.1	same
Csi_2011_trs_00095	Csi_2011_gene_00033	heterogeneous nuclear ribonucleoprotein q	AT2G44710.1		RNA-binding (RRM/RBD/RNP motifs) family protein	orange1.1g004041m	RNA-binding (RRM/RBD/RNP motifs) family protein	AT2G44710.1	same
Csi_2011_trs_00096	Csi_2011_gene_00033	heterogeneous nuclear ribonucleoprotein q	AT2G44710.1		RNA-binding (RRM/RBD/RNP motifs) family protein	orange1.1g004041m	RNA-binding (RRM/RBD/RNP motifs) family protein	AT2G44710.1	same
Csi_2011_trs_00097	Csi_2011_gene_00033	heterogeneous nuclear ribonucleoprotein q	AT2G44710.1		RNA-binding (RRM/RBD/RNP motifs) family protein	orange1.1g004041m	RNA-binding (RRM/RBD/RNP motifs) family protein	AT2G44710.1	same
Csi_2011_trs_00098	Csi_2011_gene_00033	heterogeneous nuclear ribonucleoprotein q	AT2G44710.1		RNA-binding (RRM/RBD/RNP motifs) family protein	orange1.1g004041m	RNA-binding (RRM/RBD/RNP motifs) family protein	AT2G44710.1	same
Csi_2011_trs_00099	Csi_2011_gene_00033	heterogeneous nuclear ribonucleoprotein q	AT2G44710.1		RNA-binding (RRM/RBD/RNP motifs) family protein	orange1.1g004041m	RNA-binding (RRM/RBD/RNP motifs) family protein	AT2G44710.1	same
Csi_2011_trs_00100	Csi_2011_gene_00033	heterogeneous nuclear ribonucleoprotein q	AT2G44710.1		RNA-binding (RRM/RBD/RNP motifs) family protein	orange1.1g004041m	RNA-binding (RRM/RBD/RNP motifs) family protein	AT2G44710.1	same
Csi_2011_trs_00101	Csi_2011_gene_00034	protein	AT4G17070.1		peptidyl-prolyl cis-trans isomerases	orange1.1g019630m	peptidyl-prolyl cis-trans isomerases	AT4G17070.1	same
Csi_2011_trs_00102	Csi_2011_gene_00035	nucleoside diphosphate kinase 1	AT4G09320.1		Nucleoside diphosphate kinase family protein	orange1.1g031851m	Nucleoside diphosphate kinase family protein	AT4G09320.1	same
Csi_2011_trs_00103	Csi_2011_gene_00035	nucleoside diphosphate kinase 1	AT4G09320.1		Nucleoside diphosphate kinase family protein	orange1.1g031851m	Nucleoside diphosphate kinase family protein	AT4G09320.1	same
Csi_2011_trs_00104	Csi_2011_gene_00035	nucleoside diphosphate kinase 1	AT4G09320.1		Nucleoside diphosphate kinase family protein	orange1.1g031851m	Nucleoside diphosphate kinase family protein	AT4G09320.1	same
Csi_2011_trs_00105	Csi_2011_gene_00035	nucleoside diphosphate kinase 1	AT4G09320.1		Nucleoside diphosphate kinase family protein	orange1.1g031851m	Nucleoside diphosphate kinase family protein	AT4G09320.1	same
Csi_2011_trs_00106	Csi_2011_gene_00036	transcription factor as1	AT2G37630.1		myb-like HTH transcriptional regulator family protein	orange1.1g028954m	myb-like HTH transcriptional regulator family protein	AT2G37630.1	same
Csi_2011_trs_00107	Csi_2011_gene_00036	transcription factor as1	AT2G37630.1		myb-like HTH transcriptional regulator family protein	orange1.1g028954m	myb-like HTH transcriptional regulator family protein	AT2G37630.1	same
Csi_2011_trs_00108	Csi_2011_gene_00037	conserved hypothetical protein [Ricinus communis]	AT2G44760.1		Domain of unknown function (DUF3598)	orange1.1g010694m	Domain of unknown function (DUF3598)	AT2G44760.1	same
Csi_2011_trs_00109	Csi_2011_gene_00037	conserved hypothetical protein [Ricinus communis]	AT2G44760.1		Domain of unknown function (DUF3598)	orange1.1g010694m	Domain of unknown function (DUF3598)	AT2G44760.1	same
Csi_2011_trs_00110	Csi_2011_gene_00038	ras-related protein rabd2a	AT1G02130.1		RAS 5	orange1.1g028801m	RAS 5	AT1G02130.1	same
Csi_2011_trs_00111	Csi_2011_gene_00038	ras-related protein rabd2a	AT1G02130.1		RAS 5	orange1.1g028801m	RAS 5	AT1G02130.1	same
Csi_2011_trs_00112	Csi_2011_gene_00038	ras-related protein rabd2a	AT1G02130.1		RAS 5	orange1.1g028801m	RAS 5	AT1G02130.1	same
Csi_2011_trs_00113	Csi_2011_gene_00039	e3 ubiquitin-protein ligase rnf25	AT3G60300.2	multi	RWD domain-containing protein	orange1.1g018975m	RWD domain-containing protein	AT3G60300.1	different
Csi_2011_trs_00114	Csi_2011_gene_00039	protein	AT3G60300.1	multi	RWD domain-containing protein	orange1.1g018975m	RWD domain-containing protein	AT3G60300.1	same
Csi_2011_trs_00115	Csi_2011_gene_00039	e3 ubiquitin-protein ligase rnf25	AT3G60300.2	multi	RWD domain-containing protein	orange1.1g018975m	RWD domain-containing protein	AT3G60300.1	different
Csi_2011_trs_00116	Csi_2011_gene_00039	protein	AT3G60300.1	multi	RWD domain-containing protein	orange1.1g018975m	RWD domain-containing protein	AT3G60300.1	same
Csi_2011_trs_00117	Csi_2011_gene_00039	e3 ubiquitin-protein ligase rnf25	AT3G60300.2	multi	RWD domain-containing protein	orange1.1g018975m	RWD domain-containing protein	AT3G60300.1	different
Csi_2011_trs_00118	Csi_2011_gene_00040	phospholipase a chloroplastic	AT2G44810.1		alpha/beta-Hydrolases superfamily protein	orange1.1g037922m	alpha/beta-Hydrolases superfamily protein	AT2G44810.1	same
Csi_2011_trs_00119	Csi_2011_gene_00041	phospholipase a chloroplastic	AT2G44810.1		alpha/beta-Hydrolases superfamily protein	orange1.1g035710m	alpha/beta-Hydrolases superfamily protein	AT2G44810.1	same
Csi_2011_trs_00120	Csi_2011_gene_00042	protein kinase g11a	AT5G47750.1	multi	D6 protein kinase like 2	orange1.1g004790m	Protein kinase superfamily protein	AT2G44830.1	different
Csi_2011_trs_00121	Csi_2011_gene_00042	protein kinase g11a	AT2G44830.1	multi	Protein kinase superfamily protein	orange1.1g004790m	Protein kinase superfamily protein	AT2G44830.1	same
Csi_2011_trs_00122	Csi_2011_gene_00042	protein kinase g11a	AT2G44830.1	multi	Protein kinase superfamily protein	orange1.1g004790m	Protein kinase superfamily protein	AT2G44830.1	same
Csi_2011_trs_00123	Csi_2011_gene_00043	cop9 signalosome complex subunit 7	AT1G02090.3	multi	Proteasome component (PCI) domain protein	orange1.1g024854m	Proteasome component (PCI) domain protein	AT1G02090.1	different
Csi_2011_trs_00124	Csi_2011_gene_00043	cop9 signalosome complex subunit 7	AT1G02090.3	multi	Proteasome component (PCI) domain protein	orange1.1g024854m	Proteasome component (PCI) domain protein	AT1G02090.1	different
Csi_2011_trs_00125	Csi_2011_gene_00043	cop9 signalosome complex subunit 7	AT1G02090.3	multi	Proteasome component (PCI) domain protein	orange1.1g024854m	Proteasome component (PCI) domain protein	AT1G02090.1	different
Csi_2011_trs_00126	Csi_2011_gene_00043	cop9 signalosome complex subunit 7	AT1G02090.1	multi	Proteasome component (PCI) domain protein	orange1.1g024854m	Proteasome component (PCI) domain protein	AT1G02090.1	same
Csi_2011_trs_00127	Csi_2011_gene_00043	cop9 signalosome complex subunit 7	AT1G02090.2	multi	Proteasome component (PCI) domain protein	orange1.1g024854m	Proteasome component (PCI) domain protein	AT1G02090.1	different
Csi_2011_trs_00128	Csi_2011_gene_00043	cop9 signalosome complex subunit 7	AT1G02090.2	multi	Proteasome component (PCI) domain protein	orange1.1g024854m	Proteasome component (PCI) domain protein	AT1G02090.1	different
Csi_2011_trs_00129	Csi_2011_gene_00043	cop9 signalosome complex subunit 7	AT1G02090.2	multi	Proteasome component (PCI) domain protein	orange1.1g024854m	Proteasome component (PCI) domain protein	AT1G02090.1	different
Csi_2011_trs_00130	Csi_2011_gene_00043	cop9 signalosome complex subunit 7	AT1G02090.2	multi	Proteasome component (PCI) domain protein	orange1.1g024854m	Proteasome component (PCI) domain protein	AT1G02090.1	different
Csi_2011_trs_00131	Csi_2011_gene_00043	cop9 signalosome complex subunit 7	AT1G02090.2	multi	Proteasome component (PCI) domain protein	orange1.1g024854m	Proteasome component (PCI) domain protein	AT1G02090.1	different
Csi_2011_trs_00132	Csi_2011_gene_00043	cop9 signalosome complex subunit 7	AT1G02090.1	multi	Proteasome component (PCI) domain protein	orange1.1g024854m	Proteasome component (PCI) domain protein	AT1G02090.1	same
Csi_2011_trs_00133	Csi_2011_gene_00043	cop9 signalosome complex subunit 7	AT1G02090.3	multi	Proteasome component (PCI) domain protein	orange1.1g024854m	Proteasome component (PCI) domain protein	AT1G02090.1	different
Csi_2011_trs_00134	Csi_2011_gene_00043	cop9 signalosome complex subunit 7	AT1G02090.1	multi	Proteasome component (PCI) domain protein	orange1.1g024854m	Proteasome component (PCI) domain protein	AT1G02090.1	same
Csi_2011_trs_00135	Csi_2011_gene_00044	ethylene-responsive transcription factor 13	AT5G61600.1		ethylene response factor 104	orange1.1g043793m	ethylene-responsive element binding factor 13	AT2G44840.1	different
Csi_2011_trs_00136	Csi_2011_gene_00045	ethylene-responsive transcription factor 13	AT2G44840.1		ethylene-responsive element binding factor 13	orange1.1g044584m	ethylene-responsive element binding factor 13	AT2G44840.1	same
Csi_2011_trs_00137	Csi_2011_gene_00046	plasma membrane atpase 1	AT2G44850.2	multi	protein_coding	orange1.1g036987m	H(+)-ATPase 4	AT3G47950.1	different
Csi_2011_trs_00138	Csi_2011_gene_00046	plasma membrane atpase 1	AT5G62670.1	multi	H(+)-ATPase 11	orange1.1g036987m	H(+)-ATPase 4	AT3G47950.1	different
Csi_2011_trs_00139	Csi_2011_gene_00046	protein	AT2G44850.2	multi	protein_coding	orange1.1g020044m	N/A	AT2G44850.2	same
Csi_2011_trs_00140	Csi_2011_gene_00046	upf0565 protein c2orf69 homolog precursor	AT2G44850.2	multi	protein_coding	orange1.1g020044m	N/A	AT2G44850.2	same
Csi_2011_trs_00141	Csi_2011_gene_00047	palmitoyl-protein thioesterase 1	AT3G60340.2		alpha/beta-Hydrolases superfamily protein	orange1.1g016717m	alpha/beta-Hydrolases superfamily protein	AT3G60340.1	different
Csi_2011_trs_00142	Csi_2011_gene_00047	palmitoyl-protein thioesterase 1	AT3G60340.2		alpha/beta-Hydrolases superfamily protein	orange1.1g016717m	alpha/beta-Hydrolases superfamily protein	AT3G60340.1	different
Csi_2011_trs_00143	Csi_2011_gene_00047	palmitoyl-protein thioesterase 1	AT3G60340.2		alpha/beta-Hydrolases superfamily protein	orange1.1g016717m	alpha/beta-Hydrolases superfamily protein	AT3G60340.1	different
Csi_2011_trs_00144	Csi_2011_gene_00047	palmitoyl-protein thioesterase 1	AT3G60340.2		alpha/beta-Hydrolases superfamily protein	orange1.1g016717m	alpha/beta-Hydrolases superfamily protein	AT3G60340.1	different
Csi_2011_trs_00145	Csi_2011_gene_00047	palmitoyl-protein thioesterase 1	AT3G60340.2		alpha/beta-Hydrolases superfamily protein	orange1.1g016717m	alpha/beta-Hydrolases superfamily protein	AT3G60340.1	different
Csi_2011_trs_00146	Csi_2011_gene_00048	uncharacterized amino acid permease yfna	AT1G05940.1		cationic amino acid transporter 9	orange1.1g008094m	cationic amino acid transporter 9	AT1G05940.1	same
Csi_2011_trs_00147	Csi_2011_gene_00048	uncharacterized amino acid permease yfna	AT1G05940.1		cationic amino acid transporter 9	orange1.1g008094m	cationic amino acid transporter 9	AT1G05940.1	same
Csi_2011_trs_00148	Csi_2011_gene_00048	uncharacterized amino acid permease yfna	AT1G05940.1		cationic amino acid transporter 9	orange1.1g008094m	cationic amino acid transporter 9	AT1G05940.1	same
Csi_2011_trs_00149	Csi_2011_gene_00048	uncharacterized amino acid permease yfna	AT1G05940.1		cationic amino acid transporter 9	orange1.1g008094m	cationic amino acid transporter 9	AT1G05940.1	same
Csi_2011_trs_00150	Csi_2011_gene_00048	uncharacterized amino acid permease yfna	AT1G05940.1		cationic amino acid transporter 9	orange1.1g008094m	cationic amino acid transporter 9	AT1G05940.1	same
Csi_2011_trs_00151	Csi_2011_gene_00048	uncharacterized amino acid permease yfna	AT1G05940.1		cationic amino acid transporter 9	orange1.1g008094m	cationic amino acid transporter 9	AT1G05940.1	same
Csi_2011_trs_00152	Csi_2011_gene_00048	uncharacterized amino acid permease yfna	AT1G05940.1		cationic amino acid transporter 9	orange1.1g008094m	cationic amino acid transporter 9	AT1G05940.1	same
Csi_2011_trs_00153	Csi_2011_gene_00049	protein	AT3G60400.1		Mitochondrial transcription termination factor family protein	orange1.1g039791m	Mitochondrial transcription termination factor family protein	AT3G60400.1	same
Csi_2011_trs_00154	Csi_2011_gene_00049	protein	AT3G60400.1		Mitochondrial transcription termination factor family protein	orange1.1g039791m	Mitochondrial transcription termination factor family protein	AT3G60400.1	same
Csi_2011_trs_00155	Csi_2011_gene_00050	protein	AT3G60410.3		Protein of unknown function (DUF1639)	orange1.1g022095m	Protein of unknown function (DUF1639)	AT3G60410.1	different
Csi_2011_trs_00156	Csi_2011_gene_00050	protein	AT3G60410.3		Protein of unknown function (DUF1639)	orange1.1g022095m	Protein of unknown function (DUF1639)	AT3G60410.1	different
Csi_2011_trs_00157	Csi_2011_gene_00050	protein	AT3G60410.3		Protein of unknown function (DUF1639)	orange1.1g022095m	Protein of unknown function (DUF1639)	AT3G60410.1	different
Csi_2011_trs_00158	Csi_2011_gene_00050	protein	AT3G60410.3		Protein of unknown function (DUF1639)	orange1.1g022095m	Protein of unknown function (DUF1639)	AT3G60410.1	different
Csi_2011_trs_00159	Csi_2011_gene_00051	predicted protein [Populus trichocarpa]	AT3G60480.1		protein_coding	orange1.1g034160m	N/A	AT3G60480.1	same
Csi_2011_trs_00160	Csi_2011_gene_00051	predicted protein [Populus trichocarpa]	AT3G60480.1		protein_coding	orange1.1g034160m	N/A	AT3G60480.1	same
Csi_2011_trs_00161	Csi_2011_gene_00051	predicted protein [Populus trichocarpa]	AT3G60480.1		protein_coding	orange1.1g034160m	N/A	AT3G60480.1	same
Csi_2011_trs_00162	Csi_2011_gene_00052	zinc ion binding protein	AT4G13970.1		zinc ion binding	orange1.1g001712m	zinc ion binding	AT4G13970.1	same
Csi_2011_trs_00163	Csi_2011_gene_00052	zinc ion binding protein	AT4G13970.1		zinc ion binding	orange1.1g001712m	zinc ion binding	AT4G13970.1	same
Csi_2011_trs_00164	Csi_2011_gene_00052	zinc ion binding protein	AT4G13970.1		zinc ion binding	orange1.1g001712m	zinc ion binding	AT4G13970.1	same
Csi_2011_trs_00165	Csi_2011_gene_00052	zinc ion binding protein	AT4G13970.1		zinc ion binding	orange1.1g001712m	zinc ion binding	AT4G13970.1	same
Csi_2011_trs_00166	Csi_2011_gene_00052	zinc ion binding protein	AT4G13970.1		zinc ion binding	orange1.1g001712m	zinc ion binding	AT4G13970.1	same
Csi_2011_trs_00167	Csi_2011_gene_00052	zinc ion binding protein	AT4G13970.1		zinc ion binding	orange1.1g001712m	zinc ion binding	AT4G13970.1	same
Csi_2011_trs_00168	Csi_2011_gene_00052	zinc ion binding protein	AT4G13970.1		zinc ion binding	orange1.1g001712m	zinc ion binding	AT4G13970.1	same
Csi_2011_trs_00169	Csi_2011_gene_00053	transcription factor gamyb	AT3G60460.1		myb-like HTH transcriptional regulator family protein	orange1.1g038795m	myb-like HTH transcriptional regulator family protein	AT3G60460.1	same
Csi_2011_trs_00170	Csi_2011_gene_00054	protein homolog 2 precursor	AT3G44110.1		DNAJ homologue 3	orange1.1g014800m	DNAJ homologue 2	AT5G22060.1	different
Csi_2011_trs_00171	Csi_2011_gene_00054	protein homolog 2 precursor	AT3G44110.1		DNAJ homologue 3	orange1.1g014800m	DNAJ homologue 2	AT5G22060.1	different
Csi_2011_trs_00172	Csi_2011_gene_00055	ethylene-responsive transcription factor erf034	AT3G60490.1		Integrase-type DNA-binding superfamily protein	orange1.1g024791m	Integrase-type DNA-binding superfamily protein	AT2G44940.1	different
Csi_2011_trs_00173	Csi_2011_gene_00056	nuclear pore glycoprotein p62	AT2G45000.1		structural constituent of nuclear pore	orange1.1g014505m	N/A	N/A	different
Csi_2011_trs_00174	Csi_2011_gene_00056	structural constituent of nuclear	AT2G45000.1		structural constituent of nuclear pore	orange1.1g014505m	N/A	N/A	different
Csi_2011_trs_00175	Csi_2011_gene_00056	nuclear pore glycoprotein p62	AT2G45000.1		structural constituent of nuclear pore	orange1.1g014505m	N/A	N/A	different
Csi_2011_trs_00176	Csi_2011_gene_00057	uncharacterized protein at1g14870	AT2G45010.1		PLAC8 family protein	orange1.1g046369m	PLAC8 family protein	AT2G45010.1	same
Csi_2011_trs_00177	Csi_2011_gene_00058	elongation factor mitochondrial	AT2G45030.1		Translation elongation factor EFG/EF2 protein	orange1.1g004311m	Translation elongation factor EFG/EF2 protein	AT2G45030.1	same
Csi_2011_trs_00178	Csi_2011_gene_00058	elongation factor mitochondrial	AT2G45030.1		Translation elongation factor EFG/EF2 protein	orange1.1g004311m	Translation elongation factor EFG/EF2 protein	AT2G45030.1	same
Csi_2011_trs_00179	Csi_2011_gene_00058	elongation factor mitochondrial	AT2G45030.1		Translation elongation factor EFG/EF2 protein	orange1.1g004311m	Translation elongation factor EFG/EF2 protein	AT2G45030.1	same
Csi_2011_trs_00180	Csi_2011_gene_00058	elongation factor mitochondrial	AT2G45030.1		Translation elongation factor EFG/EF2 protein	orange1.1g004311m	Translation elongation factor EFG/EF2 protein	AT2G45030.1	same
Csi_2011_trs_00181	Csi_2011_gene_00059	malate cytoplasmic	AT5G43330.1		Lactate/malate dehydrogenase family protein	orange1.1g017740m	Lactate/malate dehydrogenase family protein	AT1G04410.1	different
Csi_2011_trs_00182	Csi_2011_gene_00059	malate cytoplasmic	AT5G43330.1		Lactate/malate dehydrogenase family protein	orange1.1g017740m	Lactate/malate dehydrogenase family protein	AT1G04410.1	different
Csi_2011_trs_00183	Csi_2011_gene_00059	malate cytoplasmic	AT5G43330.1		Lactate/malate dehydrogenase family protein	orange1.1g017740m	Lactate/malate dehydrogenase family protein	AT1G04410.1	different
Csi_2011_trs_00184	Csi_2011_gene_00059	malate cytoplasmic	AT5G43330.1		Lactate/malate dehydrogenase family protein	orange1.1g017740m	Lactate/malate dehydrogenase family protein	AT1G04410.1	different
Csi_2011_trs_00185	Csi_2011_gene_00060	protein	AT3G15351.2	multi	protein_coding	orange1.1g031062m	N/A	AT3G15351.1	different
Csi_2011_trs_00186	Csi_2011_gene_00060	protein	AT3G15351.3	multi	protein_coding	orange1.1g031062m	N/A	AT3G15351.1	different
Csi_2011_trs_00187	Csi_2011_gene_00060	protein	AT3G15351.3	multi	protein_coding	orange1.1g031062m	N/A	AT3G15351.1	different
Csi_2011_trs_00188	Csi_2011_gene_00060	protein	AT3G15351.3	multi	protein_coding	orange1.1g031062m	N/A	AT3G15351.1	different
Csi_2011_trs_00189	Csi_2011_gene_00061	squamosa promoter-binding-like protein 8	AT1G02065.1	multi	squamosa promoter binding protein-like 8	orange1.1g020302m	squamosa promoter binding protein-like 8	AT1G02065.1	same
Csi_2011_trs_00190	Csi_2011_gene_00061	squamosa promoter-binding-like protein 8	AT1G02065.1	multi	squamosa promoter binding protein-like 8	orange1.1g020302m	squamosa promoter binding protein-like 8	AT1G02065.1	same
Csi_2011_trs_00191	Csi_2011_gene_00061	squamosa promoter-binding-like protein 8	AT1G02065.2	multi	squamosa promoter binding protein-like 8	orange1.1g020302m	squamosa promoter binding protein-like 8	AT1G02065.1	different
Csi_2011_trs_00192	Csi_2011_gene_00061	squamosa promoter-binding-like protein 8	AT1G02065.1	multi	squamosa promoter binding protein-like 8	orange1.1g020302m	squamosa promoter binding protein-like 8	AT1G02065.1	same
Csi_2011_trs_00193	Csi_2011_gene_00062	metalloendoproteinase 1	AT2G45040.1		Matrixin family protein	orange1.1g043639m	Matrixin family protein	AT2G45040.1	same
Csi_2011_trs_00194	Csi_2011_gene_00063	---NA---	N/A		N/A	orange1.1g035148m	N/A	N/A	same
Csi_2011_trs_00195	Csi_2011_gene_00064	t-complex protein 1 subunit alpha	AT3G20050.1		T-complex protein 1 alpha subunit	orange1.1g042442m	T-complex protein 1 alpha subunit	AT3G20050.1	same
Csi_2011_trs_00196	Csi_2011_gene_00064	t-complex protein 1 subunit alpha	AT3G20050.1		T-complex protein 1 alpha subunit	orange1.1g042442m	T-complex protein 1 alpha subunit	AT3G20050.1	same
Csi_2011_trs_00197	Csi_2011_gene_00064	t-complex protein 1 subunit alpha	AT3G20050.1		T-complex protein 1 alpha subunit	orange1.1g042442m	T-complex protein 1 alpha subunit	AT3G20050.1	same
Csi_2011_trs_00198	Csi_2011_gene_00064	t-complex protein 1 subunit alpha	AT3G20050.1		T-complex protein 1 alpha subunit	orange1.1g042442m	T-complex protein 1 alpha subunit	AT3G20050.1	same
Csi_2011_trs_00199	Csi_2011_gene_00064	t-complex protein 1 subunit alpha	AT3G20050.1		T-complex protein 1 alpha subunit	orange1.1g042442m	T-complex protein 1 alpha subunit	AT3G20050.1	same
Csi_2011_trs_00200	Csi_2011_gene_00064	t-complex protein 1 subunit alpha	AT3G20050.1		T-complex protein 1 alpha subunit	orange1.1g042442m	T-complex protein 1 alpha subunit	AT3G20050.1	same
Csi_2011_trs_00201	Csi_2011_gene_00064	t-complex protein 1 subunit alpha	AT3G20050.1		T-complex protein 1 alpha subunit	orange1.1g042442m	T-complex protein 1 alpha subunit	AT3G20050.1	same
Csi_2011_trs_00202	Csi_2011_gene_00065	gata transcription factor 4	AT2G45050.1		GATA transcription factor 2	orange1.1g024757m	GATA transcription factor 2	AT2G45050.1	same
Csi_2011_trs_00203	Csi_2011_gene_00066	ccr4-not transcription complex subunit 1	AT1G02080.2	multi	transcription regulators	orange1.1g000072m	transcription regulators	AT1G02080.2	same
Csi_2011_trs_00204	Csi_2011_gene_00066	ccr4-not transcription complex subunit 1	AT1G02080.2	multi	transcription regulators	orange1.1g000072m	transcription regulators	AT1G02080.2	same
Csi_2011_trs_00205	Csi_2011_gene_00066	ccr4-not transcription complex subunit 1	AT1G02080.2	multi	transcription regulators	orange1.1g000072m	transcription regulators	AT1G02080.2	same
Csi_2011_trs_00206	Csi_2011_gene_00066	ccr4-not transcription complex subunit 1	AT1G02080.1	multi	transcription regulators	orange1.1g000072m	transcription regulators	AT1G02080.2	different
Csi_2011_trs_00207	Csi_2011_gene_00066	ccr4-not transcription complex subunit 1	AT1G02080.1	multi	transcription regulators	orange1.1g000072m	transcription regulators	AT1G02080.2	different
Csi_2011_trs_00208	Csi_2011_gene_00066	ccr4-not transcription complex subunit 1	AT1G02080.1	multi	transcription regulators	orange1.1g000072m	transcription regulators	AT1G02080.2	different
Csi_2011_trs_00209	Csi_2011_gene_00066	ccr4-not transcription complex subunit 1	AT1G02080.2	multi	transcription regulators	orange1.1g000072m	transcription regulators	AT1G02080.2	same
Csi_2011_trs_00210	Csi_2011_gene_00066	ccr4-not transcription complex subunit 1	AT1G02080.2	multi	transcription regulators	orange1.1g000072m	transcription regulators	AT1G02080.2	same
Csi_2011_trs_00211	Csi_2011_gene_00066	ccr4-not transcription complex subunit 1	AT1G02080.2	multi	transcription regulators	orange1.1g000072m	transcription regulators	AT1G02080.2	same
Csi_2011_trs_00212	Csi_2011_gene_00066	ccr4-not transcription complex subunit 1	AT1G02080.1	multi	transcription regulators	orange1.1g000072m	transcription regulators	AT1G02080.2	different
Csi_2011_trs_00213	Csi_2011_gene_00066	ccr4-not transcription complex subunit 1	AT1G02080.1	multi	transcription regulators	orange1.1g000072m	transcription regulators	AT1G02080.2	different
Csi_2011_trs_00214	Csi_2011_gene_00066	ccr4-not transcription complex subunit 1	AT1G02080.1	multi	transcription regulators	orange1.1g000072m	transcription regulators	AT1G02080.2	different
Csi_2011_trs_00215	Csi_2011_gene_00066	ccr4-not transcription complex subunit 1	AT1G02080.1	multi	transcription regulators	orange1.1g000072m	transcription regulators	AT1G02080.2	different
Csi_2011_trs_00216	Csi_2011_gene_00066	ccr4-not transcription complex subunit 1	AT1G02080.2	multi	transcription regulators	orange1.1g000072m	transcription regulators	AT1G02080.2	same
Csi_2011_trs_00217	Csi_2011_gene_00066	ccr4-not transcription complex subunit 1	AT1G02080.2	multi	transcription regulators	orange1.1g000072m	transcription regulators	AT1G02080.2	same
Csi_2011_trs_00218	Csi_2011_gene_00066	ccr4-not transcription complex subunit 1	AT1G02080.2	multi	transcription regulators	orange1.1g000072m	transcription regulators	AT1G02080.2	same
Csi_2011_trs_00219	Csi_2011_gene_00066	ccr4-not transcription complex subunit 1	AT1G02080.2	multi	transcription regulators	orange1.1g000072m	transcription regulators	AT1G02080.2	same
Csi_2011_trs_00220	Csi_2011_gene_00066	ccr4-not transcription complex subunit 1	AT1G02080.2	multi	transcription regulators	orange1.1g000072m	transcription regulators	AT1G02080.2	same
Csi_2011_trs_00221	Csi_2011_gene_00066	ccr4-not transcription complex subunit 1	AT1G02080.2	multi	transcription regulators	orange1.1g000072m	transcription regulators	AT1G02080.2	same
Csi_2011_trs_00222	Csi_2011_gene_00066	ccr4-not transcription complex subunit 1	AT1G02080.2	multi	transcription regulators	orange1.1g000072m	transcription regulators	AT1G02080.2	same
Csi_2011_trs_00223	Csi_2011_gene_00066	ccr4-not transcription complex subunit 1	AT1G02080.2	multi	transcription regulators	orange1.1g000072m	transcription regulators	AT1G02080.2	same
Csi_2011_trs_00224	Csi_2011_gene_00066	ccr4-not transcription complex subunit 1	AT1G02080.2	multi	transcription regulators	orange1.1g000072m	transcription regulators	AT1G02080.2	same
Csi_2011_trs_00225	Csi_2011_gene_00067	cs00-c2-003-054-e07- sweet orange greenhouse plant citrus sinensis mrna	N/A		N/A
Csi_2011_trs_00226	Csi_2011_gene_00068	transcription factor une10	AT4G00050.1		basic helix-loop-helix (bHLH) DNA-binding superfamily protein	orange1.1g012387m	basic helix-loop-helix (bHLH) DNA-binding superfamily protein	AT4G00050.1	same
Csi_2011_trs_00227	Csi_2011_gene_00068	transcription factor une10	AT4G00050.1		basic helix-loop-helix (bHLH) DNA-binding superfamily protein	orange1.1g012387m	basic helix-loop-helix (bHLH) DNA-binding superfamily protein	AT4G00050.1	same
Csi_2011_trs_00228	Csi_2011_gene_00068	transcription factor une10	AT4G00050.1		basic helix-loop-helix (bHLH) DNA-binding superfamily protein	orange1.1g012387m	basic helix-loop-helix (bHLH) DNA-binding superfamily protein	AT4G00050.1	same
Csi_2011_trs_00229	Csi_2011_gene_00068	transcription factor une10	AT4G00050.1		basic helix-loop-helix (bHLH) DNA-binding superfamily protein	orange1.1g012387m	basic helix-loop-helix (bHLH) DNA-binding superfamily protein	AT4G00050.1	same
Csi_2011_trs_00230	Csi_2011_gene_00068	transcription factor une10	AT4G00050.1		basic helix-loop-helix (bHLH) DNA-binding superfamily protein	orange1.1g012387m	basic helix-loop-helix (bHLH) DNA-binding superfamily protein	AT4G00050.1	same
Csi_2011_trs_00231	Csi_2011_gene_00068	transcription factor une10	AT4G00050.1		basic helix-loop-helix (bHLH) DNA-binding superfamily protein	orange1.1g012387m	basic helix-loop-helix (bHLH) DNA-binding superfamily protein	AT4G00050.1	same
Csi_2011_trs_00232	Csi_2011_gene_00068	transcription factor une10	AT4G00050.1		basic helix-loop-helix (bHLH) DNA-binding superfamily protein	orange1.1g012387m	basic helix-loop-helix (bHLH) DNA-binding superfamily protein	AT4G00050.1	same
Csi_2011_trs_00233	Csi_2011_gene_00068	transcription factor une10	AT4G00050.1		basic helix-loop-helix (bHLH) DNA-binding superfamily protein	orange1.1g012387m	basic helix-loop-helix (bHLH) DNA-binding superfamily protein	AT4G00050.1	same
Csi_2011_trs_00234	Csi_2011_gene_00068	transcription factor une10	AT4G00050.1		basic helix-loop-helix (bHLH) DNA-binding superfamily protein	orange1.1g012387m	basic helix-loop-helix (bHLH) DNA-binding superfamily protein	AT4G00050.1	same
Csi_2011_trs_00235	Csi_2011_gene_00069	cyclin-u2-2	AT2G45080.1		cyclin p3;1	orange1.1g041949m	cyclin p3;2	AT3G60550.1	different
Csi_2011_trs_00236	Csi_2011_gene_00070	expansin-b2	AT1G65680.1		expansin B2	orange1.1g023962m	expansin B2	AT1G65680.1	same
Csi_2011_trs_00237	Csi_2011_gene_00071	cys2 his2 zinc-finger transcription factor	AT4G35280.1		C2H2-like zinc finger protein	orange1.1g040791m	C2H2-type zinc finger family protein	AT1G02040.1	different
Csi_2011_trs_00238	Csi_2011_gene_00072	zinc finger protein 1	AT3G60580.1		C2H2-like zinc finger protein	orange1.1g044606m	C2H2-like zinc finger protein	AT3G60580.1	same
Csi_2011_trs_00239	Csi_2011_gene_00073	unnamed protein product [Vitis vinifera]	N/A		N/A	orange1.1g007901m	N/A	N/A	same
Csi_2011_trs_00240	Csi_2011_gene_00073	unnamed protein product [Vitis vinifera]	N/A		N/A	orange1.1g007901m	N/A	N/A	same
Csi_2011_trs_00241	Csi_2011_gene_00073	unnamed protein product [Vitis vinifera]	N/A		N/A	orange1.1g007901m	N/A	N/A	same
Csi_2011_trs_00242	Csi_2011_gene_00073	unnamed protein product [Vitis vinifera]	N/A		N/A	orange1.1g007901m	N/A	N/A	same
Csi_2011_trs_00243	Csi_2011_gene_00074	acting on ester	AT1G12244.1		Polynucleotidyl transferase, ribonuclease H-like superfamily protein	orange1.1g026881m	Polynucleotidyl transferase, ribonuclease H-like superfamily protein	AT1G12244.1	same
Csi_2011_trs_00244	Csi_2011_gene_00074	dna binding protein	AT1G12244.1		Polynucleotidyl transferase, ribonuclease H-like superfamily protein	orange1.1g026881m	Polynucleotidyl transferase, ribonuclease H-like superfamily protein	AT1G12244.1	same
Csi_2011_trs_00245	Csi_2011_gene_00074	holliday junction resolvase	AT1G12244.1		Polynucleotidyl transferase, ribonuclease H-like superfamily protein	orange1.1g026881m	Polynucleotidyl transferase, ribonuclease H-like superfamily protein	AT1G12244.1	same
Csi_2011_trs_00246	Csi_2011_gene_00074	holliday junction resolvase	AT1G12244.1		Polynucleotidyl transferase, ribonuclease H-like superfamily protein	orange1.1g026881m	Polynucleotidyl transferase, ribonuclease H-like superfamily protein	AT1G12244.1	same
Csi_2011_trs_00247	Csi_2011_gene_00074	holliday junction resolvase	AT1G12244.1		Polynucleotidyl transferase, ribonuclease H-like superfamily protein	orange1.1g026881m	Polynucleotidyl transferase, ribonuclease H-like superfamily protein	AT1G12244.1	same
Csi_2011_trs_00248	Csi_2011_gene_00074	holliday junction resolvase	AT1G12244.1		Polynucleotidyl transferase, ribonuclease H-like superfamily protein	orange1.1g026881m	Polynucleotidyl transferase, ribonuclease H-like superfamily protein	AT1G12244.1	same
Csi_2011_trs_00249	Csi_2011_gene_00074	holliday junction resolvase	AT1G12244.1		Polynucleotidyl transferase, ribonuclease H-like superfamily protein	orange1.1g026881m	Polynucleotidyl transferase, ribonuclease H-like superfamily protein	AT1G12244.1	same
Csi_2011_trs_00250	Csi_2011_gene_00074	dna binding protein	AT1G12244.1		Polynucleotidyl transferase, ribonuclease H-like superfamily protein	orange1.1g026881m	Polynucleotidyl transferase, ribonuclease H-like superfamily protein	AT1G12244.1	same
Csi_2011_trs_00251	Csi_2011_gene_00074	acting on ester	AT1G12244.1		Polynucleotidyl transferase, ribonuclease H-like superfamily protein	orange1.1g026881m	Polynucleotidyl transferase, ribonuclease H-like superfamily protein	AT1G12244.1	same
Csi_2011_trs_00252	Csi_2011_gene_00075	pap-associated domain-containing protein 5	AT4G00060.1		Nucleotidyltransferase family protein	orange1.1g000387m	Nucleotidyltransferase family protein	AT4G00060.1	same
Csi_2011_trs_00253	Csi_2011_gene_00075	pap-associated domain-containing protein 5	AT4G00060.1		Nucleotidyltransferase family protein	orange1.1g000387m	Nucleotidyltransferase family protein	AT4G00060.1	same
Csi_2011_trs_00254	Csi_2011_gene_00075	pap-associated domain-containing protein 5	AT4G00060.1		Nucleotidyltransferase family protein	orange1.1g000387m	Nucleotidyltransferase family protein	AT4G00060.1	same
Csi_2011_trs_00255	Csi_2011_gene_00075	pap-associated domain-containing protein 5	AT4G00060.1		Nucleotidyltransferase family protein	orange1.1g000387m	Nucleotidyltransferase family protein	AT4G00060.1	same
Csi_2011_trs_00256	Csi_2011_gene_00075	pap-associated domain-containing protein 5	AT4G00060.1		Nucleotidyltransferase family protein	orange1.1g000387m	Nucleotidyltransferase family protein	AT4G00060.1	same
Csi_2011_trs_00257	Csi_2011_gene_00075	pap-associated domain-containing protein 5	AT4G00060.1		Nucleotidyltransferase family protein	orange1.1g000387m	Nucleotidyltransferase family protein	AT4G00060.1	same
Csi_2011_trs_00258	Csi_2011_gene_00075	pap-associated domain-containing protein 5	AT4G00060.1		Nucleotidyltransferase family protein	orange1.1g000387m	Nucleotidyltransferase family protein	AT4G00060.1	same
Csi_2011_trs_00259	Csi_2011_gene_00075	pap-associated domain-containing protein 5	AT4G00060.1		Nucleotidyltransferase family protein	orange1.1g000387m	Nucleotidyltransferase family protein	AT4G00060.1	same
Csi_2011_trs_00260	Csi_2011_gene_00075	pap-associated domain-containing protein 5	AT4G00060.1		Nucleotidyltransferase family protein	orange1.1g000387m	Nucleotidyltransferase family protein	AT4G00060.1	same
Csi_2011_trs_00261	Csi_2011_gene_00075	pap-associated domain-containing protein 5	AT4G00060.1		Nucleotidyltransferase family protein	orange1.1g000387m	Nucleotidyltransferase family protein	AT4G00060.1	same
Csi_2011_trs_00262	Csi_2011_gene_00075	pap-associated domain-containing protein 5	AT4G00060.1		Nucleotidyltransferase family protein	orange1.1g000387m	Nucleotidyltransferase family protein	AT4G00060.1	same
Csi_2011_trs_00263	Csi_2011_gene_00076	spx domain-containing protein 3	AT2G45130.1		SPX domain gene 3	orange1.1g025038m	SPX domain gene 3	AT2G45130.1	same
Csi_2011_trs_00264	Csi_2011_gene_00077	protein	AT3G60590.2	multi	protein_coding	orange1.1g019992m	N/A	AT3G60590.3	different
Csi_2011_trs_00265	Csi_2011_gene_00077	protein	AT3G60590.2	multi	protein_coding	orange1.1g019992m	N/A	AT3G60590.3	different
Csi_2011_trs_00266	Csi_2011_gene_00077	protein	AT3G60590.4	multi	protein_coding	orange1.1g019992m	N/A	AT3G60590.3	different
Csi_2011_trs_00267	Csi_2011_gene_00077	protein	AT3G60590.2	multi	protein_coding	orange1.1g019992m	N/A	AT3G60590.3	different
Csi_2011_trs_00268	Csi_2011_gene_00077	protein	AT3G60590.2	multi	protein_coding	orange1.1g019992m	N/A	AT3G60590.3	different
Csi_2011_trs_00269	Csi_2011_gene_00077	protein	AT3G60590.2	multi	protein_coding	orange1.1g019992m	N/A	AT3G60590.3	different
Csi_2011_trs_00270	Csi_2011_gene_00077	protein	AT3G60590.2	multi	protein_coding	orange1.1g019992m	N/A	AT3G60590.3	different
Csi_2011_trs_00271	Csi_2011_gene_00077	protein	AT3G60590.2	multi	protein_coding	orange1.1g019992m	N/A	AT3G60590.3	different
Csi_2011_trs_00272	Csi_2011_gene_00078	vesicle-associated membrane protein-associated protein	AT2G45140.1		plant VAP homolog 12	orange1.1g026049m	vesicle associated protein	AT3G60600.1	different
Csi_2011_trs_00273	Csi_2011_gene_00078	vesicle-associated membrane protein-associated protein	AT2G45140.1		plant VAP homolog 12	orange1.1g026049m	vesicle associated protein	AT3G60600.1	different
Csi_2011_trs_00274	Csi_2011_gene_00078	vesicle-associated membrane protein-associated protein	AT2G45140.1		plant VAP homolog 12	orange1.1g026049m	vesicle associated protein	AT3G60600.1	different
Csi_2011_trs_00275	Csi_2011_gene_00078	vesicle-associated membrane protein-associated protein	AT2G45140.1		plant VAP homolog 12	orange1.1g026049m	vesicle associated protein	AT3G60600.1	different
Csi_2011_trs_00276	Csi_2011_gene_00078	vesicle-associated membrane protein-associated protein	AT2G45140.1		plant VAP homolog 12	orange1.1g026049m	vesicle associated protein	AT3G60600.1	different
Csi_2011_trs_00277	Csi_2011_gene_00079	phosphatidate cytidylyltransferase	AT2G45150.1	multi	cytidinediphosphate diacylglycerol synthase 4	orange1.1g015272m	cytidinediphosphate diacylglycerol synthase 4	AT2G45150.1	same
Csi_2011_trs_00278	Csi_2011_gene_00079	phosphatidate cytidylyltransferase	AT2G45150.3	multi	cytidinediphosphate diacylglycerol synthase 4	orange1.1g015272m	cytidinediphosphate diacylglycerol synthase 4	AT2G45150.1	different
Csi_2011_trs_00279	Csi_2011_gene_00079	phosphatidate cytidylyltransferase	AT2G45150.3	multi	cytidinediphosphate diacylglycerol synthase 4	orange1.1g015272m	cytidinediphosphate diacylglycerol synthase 4	AT2G45150.1	different
Csi_2011_trs_00280	Csi_2011_gene_00080	autophagy-related protein 8f	AT4G16520.2		Ubiquitin-like superfamily protein	orange1.1g033512m	Ubiquitin-like superfamily protein	AT4G16520.1	different
Csi_2011_trs_00281	Csi_2011_gene_00080	autophagy-related protein 8f	AT4G16520.2		Ubiquitin-like superfamily protein	orange1.1g033512m	Ubiquitin-like superfamily protein	AT4G16520.1	different
Csi_2011_trs_00282	Csi_2011_gene_00080	autophagy-related protein 8g	AT4G16520.2		Ubiquitin-like superfamily protein	orange1.1g033512m	Ubiquitin-like superfamily protein	AT4G16520.1	different
Csi_2011_trs_00283	Csi_2011_gene_00080	autophagy-related protein 8g	AT4G16520.2		Ubiquitin-like superfamily protein	orange1.1g033512m	Ubiquitin-like superfamily protein	AT4G16520.1	different
Csi_2011_trs_00284	Csi_2011_gene_00081	predicted protein [Populus trichocarpa]	AT3G60650.1		protein_coding	orange1.1g036978m	N/A	AT3G60650.1	same
Csi_2011_trs_00285	Csi_2011_gene_00082	spindle and kinetochore-associated protein 1 homolog	AT3G60660.1		protein_coding	orange1.1g035762m	N/A	AT3G60660.1	same
Csi_2011_trs_00286	Csi_2011_gene_00083	pentatricopeptide repeat-containing protein at3g14730	AT3G14730.1		Pentatricopeptide repeat (PPR) superfamily protein	orange1.1g048281m	Pentatricopeptide repeat (PPR) superfamily protein	AT3G14730.1	same
Csi_2011_trs_00287	Csi_2011_gene_00083	pentatricopeptide repeat-containing protein at3g14730	AT3G14730.1		Pentatricopeptide repeat (PPR) superfamily protein	orange1.1g048281m	Pentatricopeptide repeat (PPR) superfamily protein	AT3G14730.1	same
Csi_2011_trs_00288	Csi_2011_gene_00083	pentatricopeptide repeat-containing protein at3g14730	AT3G14730.1		Pentatricopeptide repeat (PPR) superfamily protein	orange1.1g048281m	Pentatricopeptide repeat (PPR) superfamily protein	AT3G14730.1	same
Csi_2011_trs_00289	Csi_2011_gene_00083	pentatricopeptide repeat-containing protein at3g14730	AT3G14730.1		Pentatricopeptide repeat (PPR) superfamily protein	orange1.1g048281m	Pentatricopeptide repeat (PPR) superfamily protein	AT3G14730.1	same
Csi_2011_trs_00290	Csi_2011_gene_00083	pentatricopeptide repeat-containing protein at3g14730	AT3G14730.1		Pentatricopeptide repeat (PPR) superfamily protein	orange1.1g048281m	Pentatricopeptide repeat (PPR) superfamily protein	AT3G14730.1	same
Csi_2011_trs_00291	Csi_2011_gene_00084	protein	AT3G60680.1		Plant protein of unknown function (DUF641)	orange1.1g040591m	Plant protein of unknown function (DUF641)	AT3G60680.1	same
Csi_2011_trs_00292	Csi_2011_gene_00085	auxin-induced protein x10a	AT2G45210.1		SAUR-like auxin-responsive protein family	orange1.1g030768m	SAUR-like auxin-responsive protein family	AT3G60690.1	different
Csi_2011_trs_00293	Csi_2011_gene_00086	cysteine-rich repeat secretory protein 15 precursor	AT3G60720.1		plasmodesmata-located protein 8	orange1.1g028479m	plasmodesmata-located protein 8	AT3G60720.1	same
Csi_2011_trs_00294	Csi_2011_gene_00086	cysteine-rich repeat secretory protein 15 precursor	AT3G60720.1		plasmodesmata-located protein 8	orange1.1g028479m	plasmodesmata-located protein 8	AT3G60720.1	same
Csi_2011_trs_00295	Csi_2011_gene_00087	probable pectinesterase pectinesterase inhibitor 36 includes:	AT3G60730.1		Plant invertase/pectin methylesterase inhibitor superfamily	orange1.1g041032m	Plant invertase/pectin methylesterase inhibitor superfamily	AT3G60730.1	same
Csi_2011_trs_00296	Csi_2011_gene_00088	methionine aminopeptidase 1a	AT2G45240.1		methionine aminopeptidase 1A	orange1.1g015838m	methionine aminopeptidase 1A	AT2G45240.1	same
Csi_2011_trs_00297	Csi_2011_gene_00088	methionine aminopeptidase 1a	AT2G45240.1		methionine aminopeptidase 1A	orange1.1g015838m	methionine aminopeptidase 1A	AT2G45240.1	same
Csi_2011_trs_00298	Csi_2011_gene_00088	methionine aminopeptidase 1a	AT2G45240.1		methionine aminopeptidase 1A	orange1.1g015838m	methionine aminopeptidase 1A	AT2G45240.1	same
Csi_2011_trs_00299	Csi_2011_gene_00088	methionine aminopeptidase 1a	AT2G45240.1		methionine aminopeptidase 1A	orange1.1g015838m	methionine aminopeptidase 1A	AT2G45240.1	same
Csi_2011_trs_00300	Csi_2011_gene_00088	methionine aminopeptidase 1a	AT2G45240.1		methionine aminopeptidase 1A	orange1.1g015838m	methionine aminopeptidase 1A	AT2G45240.1	same
Csi_2011_trs_00301	Csi_2011_gene_00088	methionine aminopeptidase 1a	AT2G45240.1		methionine aminopeptidase 1A	orange1.1g015838m	methionine aminopeptidase 1A	AT2G45240.1	same
Csi_2011_trs_00302	Csi_2011_gene_00088	methionine aminopeptidase 1a	AT2G45240.1		methionine aminopeptidase 1A	orange1.1g015838m	methionine aminopeptidase 1A	AT2G45240.1	same
Csi_2011_trs_00303	Csi_2011_gene_00088	methionine aminopeptidase 1a	AT2G45240.1		methionine aminopeptidase 1A	orange1.1g015838m	methionine aminopeptidase 1A	AT2G45240.1	same
Csi_2011_trs_00304	Csi_2011_gene_00088	methionine aminopeptidase 1a	AT2G45240.1		methionine aminopeptidase 1A	orange1.1g015838m	methionine aminopeptidase 1A	AT2G45240.1	same
Csi_2011_trs_00305	Csi_2011_gene_00088	methionine aminopeptidase 1a	AT2G45240.1		methionine aminopeptidase 1A	orange1.1g015838m	methionine aminopeptidase 1A	AT2G45240.1	same
Csi_2011_trs_00306	Csi_2011_gene_00088	methionine aminopeptidase 1a	AT2G45240.1		methionine aminopeptidase 1A	orange1.1g015838m	methionine aminopeptidase 1A	AT2G45240.1	same
Csi_2011_trs_00307	Csi_2011_gene_00088	methionine aminopeptidase 1a	AT2G45240.1		methionine aminopeptidase 1A	orange1.1g015838m	methionine aminopeptidase 1A	AT2G45240.1	same
Csi_2011_trs_00308	Csi_2011_gene_00088	methionine aminopeptidase 1a	AT2G45240.1		methionine aminopeptidase 1A	orange1.1g015838m	methionine aminopeptidase 1A	AT2G45240.1	same
Csi_2011_trs_00309	Csi_2011_gene_00089	ycf20-like protein	AT3G56830.3		Protein of unknown function (DUF565)	orange1.1g027310m	Protein of unknown function (DUF565)	AT3G56830.1	different
Csi_2011_trs_00310	Csi_2011_gene_00089	ycf20-like protein	AT3G56830.3		Protein of unknown function (DUF565)	orange1.1g027310m	Protein of unknown function (DUF565)	AT3G56830.1	different
Csi_2011_trs_00311	Csi_2011_gene_00089	ycf20-like protein	AT3G56830.3		Protein of unknown function (DUF565)	orange1.1g027310m	Protein of unknown function (DUF565)	AT3G56830.1	different
Csi_2011_trs_00312	Csi_2011_gene_00089	ycf20-like protein	AT3G56830.3		Protein of unknown function (DUF565)	orange1.1g027310m	Protein of unknown function (DUF565)	AT3G56830.1	different
Csi_2011_trs_00313	Csi_2011_gene_00089	ycf20-like protein	AT3G56830.3		Protein of unknown function (DUF565)	orange1.1g027310m	Protein of unknown function (DUF565)	AT3G56830.1	different
Csi_2011_trs_00314	Csi_2011_gene_00090	arginase	AT4G08900.1		arginase	orange1.1g019533m	arginase	AT4G08900.1	same
Csi_2011_trs_00315	Csi_2011_gene_00090	arginase	AT4G08900.1		arginase	orange1.1g019533m	arginase	AT4G08900.1	same
Csi_2011_trs_00316	Csi_2011_gene_00090	arginase	AT4G08900.1		arginase	orange1.1g019533m	arginase	AT4G08900.1	same
Csi_2011_trs_00317	Csi_2011_gene_00090	arginase	AT4G08900.1		arginase	orange1.1g019533m	arginase	AT4G08900.1	same
Csi_2011_trs_00318	Csi_2011_gene_00090	arginase	AT4G08900.1		arginase	orange1.1g019533m	arginase	AT4G08900.1	same
Csi_2011_trs_00319	Csi_2011_gene_00090	arginase	AT4G08900.1		arginase	orange1.1g019533m	arginase	AT4G08900.1	same
Csi_2011_trs_00320	Csi_2011_gene_00090	arginase	AT4G08900.1		arginase	orange1.1g019533m	arginase	AT4G08900.1	same
Csi_2011_trs_00321	Csi_2011_gene_00091	probable o-sialoglycoprotein endopeptidase 2	AT2G45270.1		glycoprotease 1	orange1.1g039172m	glycoprotease 1	AT2G45270.1	same
Csi_2011_trs_00322	Csi_2011_gene_00091	probable o-sialoglycoprotein endopeptidase	AT2G45270.1		glycoprotease 1	orange1.1g039172m	glycoprotease 1	AT2G45270.1	same
Csi_2011_trs_00323	Csi_2011_gene_00091	probable o-sialoglycoprotein endopeptidase 2	AT2G45270.1		glycoprotease 1	orange1.1g039172m	glycoprotease 1	AT2G45270.1	same
Csi_2011_trs_00324	Csi_2011_gene_00091	probable o-sialoglycoprotein endopeptidase 2	AT2G45270.1		glycoprotease 1	orange1.1g039172m	glycoprotease 1	AT2G45270.1	same
Csi_2011_trs_00325	Csi_2011_gene_00091	probable o-sialoglycoprotein endopeptidase 2	AT2G45270.1		glycoprotease 1	orange1.1g039172m	glycoprotease 1	AT2G45270.1	same
Csi_2011_trs_00326	Csi_2011_gene_00091	probable o-sialoglycoprotein endopeptidase 2	AT2G45270.1		glycoprotease 1	orange1.1g039172m	glycoprotease 1	AT2G45270.1	same
Csi_2011_trs_00327	Csi_2011_gene_00091	probable o-sialoglycoprotein endopeptidase 2	AT2G45270.1		glycoprotease 1	orange1.1g039172m	glycoprotease 1	AT2G45270.1	same
Csi_2011_trs_00328	Csi_2011_gene_00091	probable o-sialoglycoprotein endopeptidase	AT2G45270.1		glycoprotease 1	orange1.1g039172m	glycoprotease 1	AT2G45270.1	same
Csi_2011_trs_00329	Csi_2011_gene_00091	probable o-sialoglycoprotein endopeptidase 2	AT2G45270.1		glycoprotease 1	orange1.1g039172m	glycoprotease 1	AT2G45270.1	same
Csi_2011_trs_00330	Csi_2011_gene_00092	dna repair protein rad51 homolog 3	AT2G45280.1	multi	RAS associated with diabetes protein 51C	orange1.1g036464m	RAS associated with diabetes protein 51C	AT2G45280.1	same
Csi_2011_trs_00331	Csi_2011_gene_00092	dna repair protein rad51 homolog 3	AT2G45280.1	multi	RAS associated with diabetes protein 51C	orange1.1g036464m	RAS associated with diabetes protein 51C	AT2G45280.1	same
Csi_2011_trs_00332	Csi_2011_gene_00092	dna repair protein rad51 homolog 3	AT2G45280.1	multi	RAS associated with diabetes protein 51C	orange1.1g036464m	RAS associated with diabetes protein 51C	AT2G45280.1	same
Csi_2011_trs_00333	Csi_2011_gene_00092	dna repair protein rad51 homolog 3	AT2G45280.2	multi	RAS associated with diabetes protein 51C	orange1.1g036464m	RAS associated with diabetes protein 51C	AT2G45280.1	different
Csi_2011_trs_00334	Csi_2011_gene_00092	dna repair protein rad51 homolog 3	AT2G45280.1	multi	RAS associated with diabetes protein 51C	orange1.1g036464m	RAS associated with diabetes protein 51C	AT2G45280.1	same
Csi_2011_trs_00335	Csi_2011_gene_00092	dna repair protein rad51 homolog 3	AT2G45280.1	multi	RAS associated with diabetes protein 51C	orange1.1g036464m	RAS associated with diabetes protein 51C	AT2G45280.1	same
Csi_2011_trs_00336	Csi_2011_gene_00092	dna repair protein rad51 homolog 3	AT2G45280.1	multi	RAS associated with diabetes protein 51C	orange1.1g036464m	RAS associated with diabetes protein 51C	AT2G45280.1	same
Csi_2011_trs_00337	Csi_2011_gene_00092	dna repair protein rad51 homolog 3	AT2G45280.2	multi	RAS associated with diabetes protein 51C	orange1.1g036464m	RAS associated with diabetes protein 51C	AT2G45280.1	different
Csi_2011_trs_00338	Csi_2011_gene_00092	ic0aaa64dc05fm1 ivia1 citrus clementina cdna clone mrna	N/A	multi	N/A	orange1.1g042180m	N/A	N/A	same
Csi_2011_trs_00339	Csi_2011_gene_00093	chloroplastic	AT3G60750.1		Transketolase	orange1.1g004509m	Transketolase	AT2G45290.1	different
Csi_2011_trs_00340	Csi_2011_gene_00093	chloroplastic	AT3G60750.1		Transketolase	orange1.1g004509m	Transketolase	AT2G45290.1	different
Csi_2011_trs_00341	Csi_2011_gene_00093	chloroplastic	AT3G60750.1		Transketolase	orange1.1g004509m	Transketolase	AT2G45290.1	different
Csi_2011_trs_00342	Csi_2011_gene_00093	chloroplastic	AT3G60750.1		Transketolase	orange1.1g004509m	Transketolase	AT2G45290.1	different
Csi_2011_trs_00343	Csi_2011_gene_00093	chloroplastic	AT3G60750.1		Transketolase	orange1.1g004509m	Transketolase	AT2G45290.1	different
Csi_2011_trs_00344	Csi_2011_gene_00093	chloroplastic	AT3G60750.1		Transketolase	orange1.1g004509m	Transketolase	AT2G45290.1	different
Csi_2011_trs_00345	Csi_2011_gene_00094	3-phosphoshikimate 1- chloroplastic	AT2G45300.1	multi	RNA 3'-terminal phosphate cyclase/enolpyruvate transferase, alpha/beta	orange1.1g010070m	RNA 3\'-terminal phosphate cyclase/enolpyruvate transferase, alpha/beta	AT2G45300.1	same
Csi_2011_trs_00346	Csi_2011_gene_00094	3-phosphoshikimate 1- chloroplastic	AT2G45300.1	multi	RNA 3'-terminal phosphate cyclase/enolpyruvate transferase, alpha/beta	orange1.1g010070m	RNA 3\'-terminal phosphate cyclase/enolpyruvate transferase, alpha/beta	AT2G45300.1	same
Csi_2011_trs_00347	Csi_2011_gene_00094	3-phosphoshikimate 1- chloroplastic	AT2G45300.1	multi	RNA 3'-terminal phosphate cyclase/enolpyruvate transferase, alpha/beta	orange1.1g010070m	RNA 3\'-terminal phosphate cyclase/enolpyruvate transferase, alpha/beta	AT2G45300.1	same
Csi_2011_trs_00348	Csi_2011_gene_00094	3-phosphoshikimate 1- chloroplastic	AT1G48860.2	multi	RNA 3'-terminal phosphate cyclase/enolpyruvate transferase, alpha/beta	orange1.1g010070m	RNA 3\'-terminal phosphate cyclase/enolpyruvate transferase, alpha/beta	AT2G45300.1	different
Csi_2011_trs_00349	Csi_2011_gene_00094	3-phosphoshikimate 1- chloroplastic	AT2G45300.1	multi	RNA 3'-terminal phosphate cyclase/enolpyruvate transferase, alpha/beta	orange1.1g010070m	RNA 3\'-terminal phosphate cyclase/enolpyruvate transferase, alpha/beta	AT2G45300.1	same
Csi_2011_trs_00350	Csi_2011_gene_00095	udp-glucuronate 4-epimerase 3	AT4G00110.1		UDP-D-glucuronate 4-epimerase 3	orange1.1g013602m	UDP-D-glucuronate 4-epimerase 3	AT4G00110.1	same
Csi_2011_trs_00351	Csi_2011_gene_00096	somatic embryogenesis receptor kinase 1	AT2G45340.1		Leucine-rich repeat protein kinase family protein	orange1.1g005859m	Leucine-rich repeat protein kinase family protein	AT2G45340.1	same
Csi_2011_trs_00352	Csi_2011_gene_00096	somatic embryogenesis receptor kinase 2	AT2G45340.1		Leucine-rich repeat protein kinase family protein	orange1.1g005859m	Leucine-rich repeat protein kinase family protein	AT2G45340.1	same
Csi_2011_trs_00353	Csi_2011_gene_00097	protein	AT2G45360.1		Protein of unknown function (DUF1442)	orange1.1g027409m	Protein of unknown function (DUF1442)	AT2G45360.1	same
Csi_2011_trs_00354	Csi_2011_gene_00097	protein	AT2G45360.1		Protein of unknown function (DUF1442)	orange1.1g027409m	Protein of unknown function (DUF1442)	AT2G45360.1	same
Csi_2011_trs_00355	Csi_2011_gene_00098	protein	AT2G45400.1		NAD(P)-binding Rossmann-fold superfamily protein	orange1.1g047143m	NAD(P)-binding Rossmann-fold superfamily protein	AT2G45400.1	same
Csi_2011_trs_00356	Csi_2011_gene_00099	dihydroflavonol-4-reductase	AT2G45400.1		NAD(P)-binding Rossmann-fold superfamily protein	orange1.1g020104m	NAD(P)-binding Rossmann-fold superfamily protein	AT2G45400.1	same
Csi_2011_trs_00357	Csi_2011_gene_00100	protein transport sec1a	AT1G02010.2		secretory 1A	orange1.1g043977m	secretory 1A	AT1G02010.1	different
Csi_2011_trs_00358	Csi_2011_gene_00101	transducin beta-like protein 2	AT4G00090.1		Transducin/WD40 repeat-like superfamily protein	orange1.1g013578m	Transducin/WD40 repeat-like superfamily protein	AT4G00090.1	same
Csi_2011_trs_00359	Csi_2011_gene_00102	proteasome subunit beta type-1	AT3G60810.1		protein_coding	orange1.1g030500m	N/A	AT3G60810.1	same
Csi_2011_trs_00360	Csi_2011_gene_00102	protein	AT3G60810.1		protein_coding	orange1.1g030500m	N/A	AT3G60810.1	same
Csi_2011_trs_00361	Csi_2011_gene_00103	protein cornichon homolog 4	AT1G12390.1	multi	Cornichon family protein	orange1.1g027784m	Cornichon family protein	AT1G12390.1	same
Csi_2011_trs_00362	Csi_2011_gene_00103	protein cornichon homolog 4	AT1G12390.1	multi	Cornichon family protein	orange1.1g027784m	Cornichon family protein	AT1G12390.1	same
Csi_2011_trs_00363	Csi_2011_gene_00103	protein cornichon homolog 4	AT1G12340.1	multi	Cornichon family protein	orange1.1g027784m	Cornichon family protein	AT1G12390.1	different
Csi_2011_trs_00364	Csi_2011_gene_00103	protein cornichon homolog 4	AT1G12340.1	multi	Cornichon family protein	orange1.1g027784m	Cornichon family protein	AT1G12390.1	different
Csi_2011_trs_00365	Csi_2011_gene_00103	protein cornichon homolog 4	AT1G12340.1	multi	Cornichon family protein	orange1.1g027784m	Cornichon family protein	AT1G12390.1	different
Csi_2011_trs_00366	Csi_2011_gene_00103	protein cornichon homolog 4	AT1G12390.1	multi	Cornichon family protein	orange1.1g027784m	Cornichon family protein	AT1G12390.1	same
Csi_2011_trs_00367	Csi_2011_gene_00103	protein cornichon homolog 4	AT1G12340.1	multi	Cornichon family protein	orange1.1g027784m	Cornichon family protein	AT1G12390.1	different
Csi_2011_trs_00368	Csi_2011_gene_00103	protein cornichon homolog 4	AT1G12340.1	multi	Cornichon family protein	orange1.1g027784m	Cornichon family protein	AT1G12390.1	different
Csi_2011_trs_00369	Csi_2011_gene_00103	protein cornichon homolog 4	AT1G12390.1	multi	Cornichon family protein	orange1.1g027784m	Cornichon family protein	AT1G12390.1	same
Csi_2011_trs_00370	Csi_2011_gene_00103	protein cornichon homolog 4	AT1G12340.1	multi	Cornichon family protein	orange1.1g027784m	Cornichon family protein	AT1G12390.1	different
Csi_2011_trs_00371	Csi_2011_gene_00104	conserved hypothetical protein [Ricinus communis]	AT3G60850.1		protein_coding	orange1.1g006579m	N/A	AT3G60850.1	same
Csi_2011_trs_00372	Csi_2011_gene_00105	lob domain-containing protein 18	AT2G45420.1		LOB domain-containing protein 18	orange1.1g036534m	LOB domain-containing protein 18	AT2G45420.1	same
Csi_2011_trs_00373	Csi_2011_gene_00106	protein transport protein sec71	AT3G60860.1		SEC7-like guanine nucleotide exchange family protein	orange1.1g000254m	SEC7-like guanine nucleotide exchange family protein	AT3G60860.1	same
Csi_2011_trs_00374	Csi_2011_gene_00106	brefeldin a-inhibited guanine nucleotide-exchange protein 2	AT3G60860.1		SEC7-like guanine nucleotide exchange family protein	orange1.1g000254m	SEC7-like guanine nucleotide exchange family protein	AT3G60860.1	same
Csi_2011_trs_00375	Csi_2011_gene_00106	brefeldin a-inhibited guanine nucleotide-exchange protein 2	AT3G60860.1		SEC7-like guanine nucleotide exchange family protein	orange1.1g000254m	SEC7-like guanine nucleotide exchange family protein	AT3G60860.1	same
Csi_2011_trs_00376	Csi_2011_gene_00106	brefeldin a-inhibited guanine nucleotide-exchange protein 2	AT3G60860.1		SEC7-like guanine nucleotide exchange family protein	orange1.1g000254m	SEC7-like guanine nucleotide exchange family protein	AT3G60860.1	same
Csi_2011_trs_00377	Csi_2011_gene_00106	brefeldin a-inhibited guanine nucleotide-exchange protein 2	AT3G60860.1		SEC7-like guanine nucleotide exchange family protein	orange1.1g000254m	SEC7-like guanine nucleotide exchange family protein	AT3G60860.1	same
Csi_2011_trs_00378	Csi_2011_gene_00106	brefeldin a-inhibited guanine nucleotide-exchange protein 2	AT3G60860.1		SEC7-like guanine nucleotide exchange family protein	orange1.1g000254m	SEC7-like guanine nucleotide exchange family protein	AT3G60860.1	same
Csi_2011_trs_00379	Csi_2011_gene_00106	protein transport protein sec71	AT3G60860.1		SEC7-like guanine nucleotide exchange family protein	orange1.1g000254m	SEC7-like guanine nucleotide exchange family protein	AT3G60860.1	same
Csi_2011_trs_00380	Csi_2011_gene_00107	probable calcium-binding protein cml23	AT5G37770.1		EF hand calcium-binding protein family	orange1.1g047502m	EF hand calcium-binding protein family	AT1G24620.1	different
Csi_2011_trs_00381	Csi_2011_gene_00108	dna-binding protein escarola	AT2G45430.1		AT-hook motif nuclear-localized protein 22	orange1.1g047830m	AT-hook motif nuclear-localized protein 22	AT2G45430.1	same
Csi_2011_trs_00382	Csi_2011_gene_00109	---NA---	N/A		N/A	orange1.1g033687m	N/A	N/A	same
Csi_2011_trs_00383	Csi_2011_gene_00110	growth-regulating factor 1-like	AT2G06200.1		growth-regulating factor 6	orange1.1g040599m	growth-regulating factor 2	AT4G37740.1	different
Csi_2011_trs_00384	Csi_2011_gene_00110	growth-regulating factor 1-like	AT2G06200.1		growth-regulating factor 6	orange1.1g040599m	growth-regulating factor 2	AT4G37740.1	different
Csi_2011_trs_00385	Csi_2011_gene_00110	growth-regulating factor 1-like	AT2G06200.1		growth-regulating factor 6	orange1.1g040599m	growth-regulating factor 2	AT4G37740.1	different
Csi_2011_trs_00386	Csi_2011_gene_00110	growth-regulating factor	AT2G06200.1		growth-regulating factor 6	orange1.1g040599m	growth-regulating factor 2	AT4G37740.1	different
Csi_2011_trs_00387	Csi_2011_gene_00110	growth-regulating factor	AT2G06200.1		growth-regulating factor 6	orange1.1g040599m	growth-regulating factor 2	AT4G37740.1	different
Csi_2011_trs_00388	Csi_2011_gene_00111	quinone oxidoreductase-like protein chloroplastic precursor	AT1G23740.1		Oxidoreductase, zinc-binding dehydrogenase family protein	orange1.1g020320m	Oxidoreductase, zinc-binding dehydrogenase family protein	AT1G23740.1	same
Csi_2011_trs_00389	Csi_2011_gene_00111	quinone oxidoreductase-like protein chloroplastic precursor	AT1G23740.1		Oxidoreductase, zinc-binding dehydrogenase family protein	orange1.1g020320m	Oxidoreductase, zinc-binding dehydrogenase family protein	AT1G23740.1	same
Csi_2011_trs_00390	Csi_2011_gene_00112	cytochrome p450 704c1	AT2G45510.1		cytochrome P450, family 704, subfamily A, polypeptide 2	orange1.1g035793m	cytochrome P450, family 704, subfamily A, polypeptide 2	AT2G45510.1	same
Csi_2011_trs_00391	Csi_2011_gene_00112	cytochrome p450 704c1	AT2G45510.1		cytochrome P450, family 704, subfamily A, polypeptide 2	orange1.1g035793m	cytochrome P450, family 704, subfamily A, polypeptide 2	AT2G45510.1	same
Csi_2011_trs_00392	Csi_2011_gene_00113	cytochrome p450 704c1	AT2G45510.1	multi	cytochrome P450, family 704, subfamily A, polypeptide 2	orange1.1g010681m	cytochrome P450, family 704, subfamily A, polypeptide 2	AT2G45510.1	same
Csi_2011_trs_00393	Csi_2011_gene_00113	cytochrome p450 704c1	AT2G45510.1	multi	cytochrome P450, family 704, subfamily A, polypeptide 2	orange1.1g010681m	cytochrome P450, family 704, subfamily A, polypeptide 2	AT2G45510.1	same
Csi_2011_trs_00394	Csi_2011_gene_00113	cytochrome p450 704c1	AT2G45510.1	multi	cytochrome P450, family 704, subfamily A, polypeptide 2	orange1.1g010681m	cytochrome P450, family 704, subfamily A, polypeptide 2	AT2G45510.1	same
Csi_2011_trs_00395	Csi_2011_gene_00113	cytochrome p450 704c1	AT2G45510.1	multi	cytochrome P450, family 704, subfamily A, polypeptide 2	orange1.1g010681m	cytochrome P450, family 704, subfamily A, polypeptide 2	AT2G45510.1	same
Csi_2011_trs_00396	Csi_2011_gene_00113	cytochrome p450 704c1	AT2G45510.1	multi	cytochrome P450, family 704, subfamily A, polypeptide 2	orange1.1g010681m	cytochrome P450, family 704, subfamily A, polypeptide 2	AT2G45510.1	same
Csi_2011_trs_00397	Csi_2011_gene_00113	cytochrome p450 704c1	AT1G69500.1	multi	cytochrome P450, family 704, subfamily B, polypeptide 1	orange1.1g010681m	cytochrome P450, family 704, subfamily A, polypeptide 2	AT2G45510.1	different
Csi_2011_trs_00398	Csi_2011_gene_00113	cytochrome p450 704c1	AT2G45510.1	multi	cytochrome P450, family 704, subfamily A, polypeptide 2	orange1.1g010681m	cytochrome P450, family 704, subfamily A, polypeptide 2	AT2G45510.1	same
Csi_2011_trs_00399	Csi_2011_gene_00113	cytochrome p450 704c1	AT1G69500.1	multi	cytochrome P450, family 704, subfamily B, polypeptide 1	orange1.1g010681m	cytochrome P450, family 704, subfamily A, polypeptide 2	AT2G45510.1	different
Csi_2011_trs_00400	Csi_2011_gene_00113	cytochrome p450 704c1	AT2G44890.1	multi	cytochrome P450, family 704, subfamily A, polypeptide 1	orange1.1g010681m	cytochrome P450, family 704, subfamily A, polypeptide 2	AT2G45510.1	different
Csi_2011_trs_00401	Csi_2011_gene_00113	cytochrome p450 704c1	AT2G44890.1	multi	cytochrome P450, family 704, subfamily A, polypeptide 1	orange1.1g010681m	cytochrome P450, family 704, subfamily A, polypeptide 2	AT2G45510.1	different
Csi_2011_trs_00402	Csi_2011_gene_00114	PREDICTED: hypothetical protein [Vitis vinifera]	AT2G45520.1		protein_coding	orange1.1g026837m	N/A	AT2G45520.1	same
Csi_2011_trs_00403	Csi_2011_gene_00115	copper ion binding	AT1G08500.1		early nodulin-like protein 18	orange1.1g027953m	early nodulin-like protein 18	AT1G08500.1	same
Csi_2011_trs_00404	Csi_2011_gene_00116	extended synaptotagmin-1	AT3G61050.2		Calcium-dependent lipid-binding (CaLB domain) family protein	orange1.1g010372m	Calcium-dependent lipid-binding (CaLB domain) family protein	AT3G61050.1	different
Csi_2011_trs_00405	Csi_2011_gene_00116	extended synaptotagmin-1	AT3G61050.2		Calcium-dependent lipid-binding (CaLB domain) family protein	orange1.1g010372m	Calcium-dependent lipid-binding (CaLB domain) family protein	AT3G61050.1	different
Csi_2011_trs_00406	Csi_2011_gene_00116	extended synaptotagmin-3	AT3G61050.2		Calcium-dependent lipid-binding (CaLB domain) family protein	orange1.1g010372m	Calcium-dependent lipid-binding (CaLB domain) family protein	AT3G61050.1	different
Csi_2011_trs_00407	Csi_2011_gene_00116	extended synaptotagmin-1	AT3G61050.2		Calcium-dependent lipid-binding (CaLB domain) family protein	orange1.1g010372m	Calcium-dependent lipid-binding (CaLB domain) family protein	AT3G61050.1	different
Csi_2011_trs_00408	Csi_2011_gene_00117	proline-rich receptor-like protein kinase perk7	AT2G45590.1		Protein kinase superfamily protein	orange1.1g046097m	Protein kinase superfamily protein	AT2G45590.1	same
Csi_2011_trs_00409	Csi_2011_gene_00117	proline-rich receptor-like protein kinase perk7	AT2G45590.1		Protein kinase superfamily protein	orange1.1g046097m	Protein kinase superfamily protein	AT2G45590.1	same
Csi_2011_trs_00410	Csi_2011_gene_00118	gibberellin receptor gid1	AT2G45600.1		alpha/beta-Hydrolases superfamily protein	orange1.1g019460m	alpha/beta-Hydrolases superfamily protein	AT2G45600.1	same
Csi_2011_trs_00411	Csi_2011_gene_00119	poly polymerase	AT2G45620.1		Nucleotidyltransferase family protein	orange1.1g005380m	Nucleotidyltransferase family protein	AT2G45620.1	same
Csi_2011_trs_00412	Csi_2011_gene_00119	poly rna polymerase cid11	AT2G45620.1		Nucleotidyltransferase family protein	orange1.1g005380m	Nucleotidyltransferase family protein	AT2G45620.1	same
Csi_2011_trs_00413	Csi_2011_gene_00119	poly rna polymerase cid11	AT2G45620.1		Nucleotidyltransferase family protein	orange1.1g005380m	Nucleotidyltransferase family protein	AT2G45620.1	same
Csi_2011_trs_00414	Csi_2011_gene_00120	glyoxylate reductase	AT2G45630.2		D-isomer specific 2-hydroxyacid dehydrogenase family protein	orange1.1g020160m	D-isomer specific 2-hydroxyacid dehydrogenase family protein	AT2G45630.2	same
Csi_2011_trs_00415	Csi_2011_gene_00121	gibberellin 20 oxidase 2	AT5G51810.1		gibberellin 20 oxidase 2	orange1.1g041132m	gibberellin 20 oxidase 2	AT5G51810.1	same
Csi_2011_trs_00416	Csi_2011_gene_00122	agamous-like mads-box protein agl6	AT2G45650.1		AGAMOUS-like 6	orange1.1g037149m	AGAMOUS-like 6	AT2G45650.1	same
Csi_2011_trs_00417	Csi_2011_gene_00122	agamous-like mads-box protein agl6	AT2G45650.1		AGAMOUS-like 6	orange1.1g037149m	AGAMOUS-like 6	AT2G45650.1	same
Csi_2011_trs_00418	Csi_2011_gene_00123	fructokinase-2	AT5G51830.1		pfkB-like carbohydrate kinase family protein	orange1.1g040166m	pfkB-like carbohydrate kinase family protein	AT5G51830.1	same
Csi_2011_trs_00419	Csi_2011_gene_00123	fructokinase 3	AT5G51830.1		pfkB-like carbohydrate kinase family protein	orange1.1g035709m	pfkB-like carbohydrate kinase family protein	AT5G51830.1	same
Csi_2011_trs_00420	Csi_2011_gene_00123	fructokinase-5	AT5G51830.1		pfkB-like carbohydrate kinase family protein	orange1.1g040166m	pfkB-like carbohydrate kinase family protein	AT5G51830.1	same
Csi_2011_trs_00421	Csi_2011_gene_00124	xylem serine proteinase 1	AT4G00230.1		xylem serine peptidase 1	orange1.1g004503m	xylem serine peptidase 1	AT4G00230.1	same
Csi_2011_trs_00422	Csi_2011_gene_00124	xylem serine proteinase 1	AT4G00230.1		xylem serine peptidase 1	orange1.1g004503m	xylem serine peptidase 1	AT4G00230.1	same
Csi_2011_trs_00423	Csi_2011_gene_00124	xylem serine proteinase 1	AT4G00230.1		xylem serine peptidase 1	orange1.1g004503m	xylem serine peptidase 1	AT4G00230.1	same
Csi_2011_trs_00424	Csi_2011_gene_00125	subtilisin-like protease	AT1G01900.1		subtilase family protein	orange1.1g004242m	subtilase family protein	AT1G01900.1	same
Csi_2011_trs_00425	Csi_2011_gene_00126	ubiquitin-related modifier 1 homolog 2	AT3G61113.1		Ubiquitin related modifier 1	orange1.1g034276m	Ubiquitin related modifier 1	AT3G61113.1	same
Csi_2011_trs_00426	Csi_2011_gene_00126	ubiquitin-related modifier 1 homolog 2	AT3G61113.1		Ubiquitin related modifier 1	orange1.1g034276m	Ubiquitin related modifier 1	AT3G61113.1	same
Csi_2011_trs_00427	Csi_2011_gene_00127	ribulose- bisphosphate carboxylase oxygenase large subunit n- chloroplastic	AT1G01920.1	multi	SET domain-containing protein	orange1.1g008178m	SET domain-containing protein	AT1G01920.2	different
Csi_2011_trs_00428	Csi_2011_gene_00127	set domain-containing protein	AT1G01920.2	multi	SET domain-containing protein	orange1.1g008178m	SET domain-containing protein	AT1G01920.2	same
Csi_2011_trs_00429	Csi_2011_gene_00127	ribulose- bisphosphate carboxylase oxygenase large subunit n- chloroplastic	AT1G01920.2	multi	SET domain-containing protein	orange1.1g008178m	SET domain-containing protein	AT1G01920.2	same
Csi_2011_trs_00430	Csi_2011_gene_00127	set domain-containing protein	AT1G01920.2	multi	SET domain-containing protein	orange1.1g008178m	SET domain-containing protein	AT1G01920.2	same
Csi_2011_trs_00431	Csi_2011_gene_00127	ribulose- bisphosphate carboxylase oxygenase large subunit n- chloroplastic	AT1G01920.1	multi	SET domain-containing protein	orange1.1g008178m	SET domain-containing protein	AT1G01920.2	different
Csi_2011_trs_00432	Csi_2011_gene_00127	set domain-containing protein	AT1G01920.2	multi	SET domain-containing protein	orange1.1g008178m	SET domain-containing protein	AT1G01920.2	same
Csi_2011_trs_00433	Csi_2011_gene_00127	set domain-containing protein	AT1G01920.1	multi	SET domain-containing protein	orange1.1g008178m	SET domain-containing protein	AT1G01920.2	different
Csi_2011_trs_00434	Csi_2011_gene_00127	set domain-containing protein	AT1G01920.2	multi	SET domain-containing protein	orange1.1g008178m	SET domain-containing protein	AT1G01920.2	same
Csi_2011_trs_00435	Csi_2011_gene_00128	flap endonuclease gen-like 1	AT1G01880.2	multi	5'-3' exonuclease family protein	orange1.1g044842m	5\'-3\' exonuclease family protein	AT1G01880.1	different
Csi_2011_trs_00436	Csi_2011_gene_00128	flap endonuclease gen-like 1	AT1G01880.2	multi	5'-3' exonuclease family protein	orange1.1g044842m	5\'-3\' exonuclease family protein	AT1G01880.1	different
Csi_2011_trs_00437	Csi_2011_gene_00128	flap endonuclease gen-like 1	AT1G01880.1	multi	5'-3' exonuclease family protein	orange1.1g044842m	5\'-3\' exonuclease family protein	AT1G01880.1	same
Csi_2011_trs_00438	Csi_2011_gene_00129	two-component response regulator arr1	AT3G16857.2		response regulator 1	orange1.1g038156m	response regulator 1	AT3G16857.2	same
Csi_2011_trs_00439	Csi_2011_gene_00130	ribosomal rna small subunit methyltransferase a	AT1G01860.1	multi	Ribosomal RNA adenine dimethylase family protein	orange1.1g015990m	Ribosomal RNA adenine dimethylase family protein	AT1G01860.1	same
Csi_2011_trs_00440	Csi_2011_gene_00130	ribosomal rna small subunit methyltransferase a	AT1G01860.1	multi	Ribosomal RNA adenine dimethylase family protein	orange1.1g015990m	Ribosomal RNA adenine dimethylase family protein	AT1G01860.1	same
Csi_2011_trs_00441	Csi_2011_gene_00130	ribosomal rna small subunit methyltransferase a	AT1G01860.1	multi	Ribosomal RNA adenine dimethylase family protein	orange1.1g015990m	Ribosomal RNA adenine dimethylase family protein	AT1G01860.1	same
Csi_2011_trs_00442	Csi_2011_gene_00130	ribosomal rna small subunit methyltransferase a	AT1G01860.1	multi	Ribosomal RNA adenine dimethylase family protein	orange1.1g015990m	Ribosomal RNA adenine dimethylase family protein	AT1G01860.1	same
Csi_2011_trs_00443	Csi_2011_gene_00130	ribosomal rna small subunit methyltransferase a	AT1G01860.1	multi	Ribosomal RNA adenine dimethylase family protein	orange1.1g015990m	Ribosomal RNA adenine dimethylase family protein	AT1G01860.1	same
Csi_2011_trs_00444	Csi_2011_gene_00130	ribosomal rna small subunit methyltransferase a	AT1G01840.1	multi	protein_coding	orange1.1g015990m	Ribosomal RNA adenine dimethylase family protein	AT1G01860.1	different
Csi_2011_trs_00445	Csi_2011_gene_00130	ribosomal rna small subunit methyltransferase a	AT1G01860.1	multi	Ribosomal RNA adenine dimethylase family protein	orange1.1g015990m	Ribosomal RNA adenine dimethylase family protein	AT1G01860.1	same
Csi_2011_trs_00446	Csi_2011_gene_00130	ribosomal rna small subunit methyltransferase a	AT1G01840.1	multi	protein_coding	orange1.1g015990m	Ribosomal RNA adenine dimethylase family protein	AT1G01860.1	different
Csi_2011_trs_00447	Csi_2011_gene_00131	probable xyloglucan endotransglucosylase hydrolase protein 27	AT1G14720.1		xyloglucan endotransglucosylase/hydrolase 28	orange1.1g028023m	endoxyloglucan transferase A3	AT2G01850.1	different
Csi_2011_trs_00448	Csi_2011_gene_00132	ring-h2 finger protein atl1	AT1G04360.1		RING/U-box superfamily protein	orange1.1g029544m	RING/U-box superfamily protein	AT4G33565.1	different
Csi_2011_trs_00449	Csi_2011_gene_00132	ring-h2 finger protein atl1	AT1G04360.1		RING/U-box superfamily protein	orange1.1g029544m	RING/U-box superfamily protein	AT4G33565.1	different
Csi_2011_trs_00450	Csi_2011_gene_00133	ethylene-responsive transcription factor rap2-11	AT5G19790.1		related to AP2 11	orange1.1g037119m	related to AP2 11	AT5G19790.1	same
Csi_2011_trs_00451	Csi_2011_gene_00134	u-box domain-containing protein 4	AT2G45720.2		ARM repeat superfamily protein	orange1.1g008585m	ARM repeat superfamily protein	AT2G45720.1	different
Csi_2011_trs_00452	Csi_2011_gene_00134	u-box domain-containing protein 4	AT2G45720.2		ARM repeat superfamily protein	orange1.1g008585m	ARM repeat superfamily protein	AT2G45720.1	different
Csi_2011_trs_00453	Csi_2011_gene_00134	u-box domain-containing protein 4	AT2G45720.2		ARM repeat superfamily protein	orange1.1g008585m	ARM repeat superfamily protein	AT2G45720.1	different
Csi_2011_trs_00454	Csi_2011_gene_00135	peroxisomal membrane protein 11d	AT2G45740.3		peroxin 11D	orange1.1g024612m	peroxin 11c	AT1G01820.1	different
Csi_2011_trs_00455	Csi_2011_gene_00135	peroxisomal membrane protein 11d	AT2G45740.3		peroxin 11D	orange1.1g024612m	peroxin 11c	AT1G01820.1	different
Csi_2011_trs_00456	Csi_2011_gene_00135	peroxisomal membrane protein 11d	AT2G45740.3		peroxin 11D	orange1.1g024612m	peroxin 11c	AT1G01820.1	different
Csi_2011_trs_00457	Csi_2011_gene_00135	peroxisomal membrane protein 11d	AT2G45740.3		peroxin 11D	orange1.1g024612m	peroxin 11c	AT1G01820.1	different
Csi_2011_trs_00458	Csi_2011_gene_00135	peroxisomal membrane protein 11d	AT2G45740.3		peroxin 11D	orange1.1g024612m	peroxin 11c	AT1G01820.1	different
Csi_2011_trs_00459	Csi_2011_gene_00135	peroxisomal membrane protein 11d	AT2G45740.3		peroxin 11D	orange1.1g024612m	peroxin 11c	AT1G01820.1	different
Csi_2011_trs_00460	Csi_2011_gene_00135	peroxisomal membrane protein 11d	AT2G45740.3		peroxin 11D	orange1.1g024612m	peroxin 11c	AT1G01820.1	different
Csi_2011_trs_00461	Csi_2011_gene_00135	peroxisomal membrane protein 11d	AT2G45740.3		peroxin 11D	orange1.1g024612m	peroxin 11c	AT1G01820.1	different
Csi_2011_trs_00462	Csi_2011_gene_00135	peroxisomal membrane protein 11d	AT2G45740.3		peroxin 11D	orange1.1g024612m	peroxin 11c	AT1G01820.1	different
Csi_2011_trs_00463	Csi_2011_gene_00136	probable methyltransferase pmt15	AT4G00750.1		S-adenosyl-L-methionine-dependent methyltransferases superfamily protein	orange1.1g006633m	S-adenosyl-L-methionine-dependent methyltransferases superfamily protein	AT4G00750.1	same
Csi_2011_trs_00464	Csi_2011_gene_00136	probable methyltransferase pmt15	AT4G00750.1		S-adenosyl-L-methionine-dependent methyltransferases superfamily protein	orange1.1g006633m	S-adenosyl-L-methionine-dependent methyltransferases superfamily protein	AT4G00750.1	same
Csi_2011_trs_00465	Csi_2011_gene_00136	probable methyltransferase pmt15	AT4G00750.1		S-adenosyl-L-methionine-dependent methyltransferases superfamily protein	orange1.1g006633m	S-adenosyl-L-methionine-dependent methyltransferases superfamily protein	AT4G00750.1	same
Csi_2011_trs_00466	Csi_2011_gene_00137	cop9 signalosome complex subunit 1	AT3G61140.1		26S proteasome, regulatory subunit Rpn7;Proteasome component (PCI) domain	orange1.1g013559m	26S proteasome, regulatory subunit Rpn7;Proteasome component (PCI) domain	AT3G61140.1	same
Csi_2011_trs_00467	Csi_2011_gene_00138	probable methyltransferase pmt13	AT4G00740.1		S-adenosyl-L-methionine-dependent methyltransferases superfamily protein	orange1.1g007645m	S-adenosyl-L-methionine-dependent methyltransferases superfamily protein	AT4G00740.1	same
Csi_2011_trs_00468	Csi_2011_gene_00138	probable methyltransferase pmt13	AT4G00740.1		S-adenosyl-L-methionine-dependent methyltransferases superfamily protein	orange1.1g007645m	S-adenosyl-L-methionine-dependent methyltransferases superfamily protein	AT4G00740.1	same
Csi_2011_trs_00469	Csi_2011_gene_00138	probable methyltransferase pmt13	AT4G00740.1		S-adenosyl-L-methionine-dependent methyltransferases superfamily protein	orange1.1g007645m	S-adenosyl-L-methionine-dependent methyltransferases superfamily protein	AT4G00740.1	same
Csi_2011_trs_00470	Csi_2011_gene_00138	probable methyltransferase pmt13	AT4G00740.1		S-adenosyl-L-methionine-dependent methyltransferases superfamily protein	orange1.1g007645m	S-adenosyl-L-methionine-dependent methyltransferases superfamily protein	AT4G00740.1	same
Csi_2011_trs_00471	Csi_2011_gene_00139	homeobox-leucine zipper protein anthocyaninless 2	AT4G00730.2	multi	Homeobox-leucine zipper family protein / lipid-binding START domain-containing protein	orange1.1g002869m	Homeobox-leucine zipper family protein / lipid-binding START domain-containing protein	AT4G00730.1	different
Csi_2011_trs_00472	Csi_2011_gene_00139	homeobox-leucine zipper protein anthocyaninless 2	AT4G00730.2	multi	Homeobox-leucine zipper family protein / lipid-binding START domain-containing protein	orange1.1g002869m	Homeobox-leucine zipper family protein / lipid-binding START domain-containing protein	AT4G00730.1	different
Csi_2011_trs_00473	Csi_2011_gene_00139	homeobox-leucine zipper protein anthocyaninless 2	AT4G00730.1	multi	Homeobox-leucine zipper family protein / lipid-binding START domain-containing protein	orange1.1g002869m	Homeobox-leucine zipper family protein / lipid-binding START domain-containing protein	AT4G00730.1	same
Csi_2011_trs_00474	Csi_2011_gene_00139	homeobox-leucine zipper protein anthocyaninless 2	AT4G00730.1	multi	Homeobox-leucine zipper family protein / lipid-binding START domain-containing protein	orange1.1g002869m	Homeobox-leucine zipper family protein / lipid-binding START domain-containing protein	AT4G00730.1	same
Csi_2011_trs_00475	Csi_2011_gene_00139	homeobox-leucine zipper protein anthocyaninless 2	AT4G00730.1	multi	Homeobox-leucine zipper family protein / lipid-binding START domain-containing protein	orange1.1g002869m	Homeobox-leucine zipper family protein / lipid-binding START domain-containing protein	AT4G00730.1	same
Csi_2011_trs_00476	Csi_2011_gene_00139	homeobox-leucine zipper protein anthocyaninless 2	AT4G00730.1	multi	Homeobox-leucine zipper family protein / lipid-binding START domain-containing protein	orange1.1g002869m	Homeobox-leucine zipper family protein / lipid-binding START domain-containing protein	AT4G00730.1	same
Csi_2011_trs_00477	Csi_2011_gene_00139	homeobox-leucine zipper protein anthocyaninless 2	AT4G00730.1	multi	Homeobox-leucine zipper family protein / lipid-binding START domain-containing protein	orange1.1g002869m	Homeobox-leucine zipper family protein / lipid-binding START domain-containing protein	AT4G00730.1	same
Csi_2011_trs_00478	Csi_2011_gene_00139	homeobox-leucine zipper protein anthocyaninless 2	AT4G00730.1	multi	Homeobox-leucine zipper family protein / lipid-binding START domain-containing protein	orange1.1g002869m	Homeobox-leucine zipper family protein / lipid-binding START domain-containing protein	AT4G00730.1	same
Csi_2011_trs_00479	Csi_2011_gene_00139	homeobox-leucine zipper protein anthocyaninless 2	AT4G00730.1	multi	Homeobox-leucine zipper family protein / lipid-binding START domain-containing protein	orange1.1g002869m	Homeobox-leucine zipper family protein / lipid-binding START domain-containing protein	AT4G00730.1	same
Csi_2011_trs_00480	Csi_2011_gene_00139	homeobox-leucine zipper protein anthocyaninless 2	AT4G00730.1	multi	Homeobox-leucine zipper family protein / lipid-binding START domain-containing protein	orange1.1g002869m	Homeobox-leucine zipper family protein / lipid-binding START domain-containing protein	AT4G00730.1	same
Csi_2011_trs_00481	Csi_2011_gene_00139	homeobox-leucine zipper protein hdg1	AT3G61150.1	multi	homeodomain GLABROUS 1	orange1.1g002869m	Homeobox-leucine zipper family protein / lipid-binding START domain-containing protein	AT4G00730.1	different
Csi_2011_trs_00482	Csi_2011_gene_00140	shaggy-related protein kinase theta	AT4G00720.1	multi	shaggy-like protein kinase 32	orange1.1g011138m	shaggy-like protein kinase 32	AT4G00720.1	same
Csi_2011_trs_00483	Csi_2011_gene_00140	shaggy-related protein kinase theta	AT5G14640.1	multi	shaggy-like kinase 13	orange1.1g011138m	shaggy-like protein kinase 32	AT4G00720.1	different
Csi_2011_trs_00484	Csi_2011_gene_00140	shaggy-related protein kinase theta	AT5G14640.1	multi	shaggy-like kinase 13	orange1.1g011138m	shaggy-like protein kinase 32	AT4G00720.1	different
Csi_2011_trs_00485	Csi_2011_gene_00140	shaggy-related protein kinase theta	AT4G00720.1	multi	shaggy-like protein kinase 32	orange1.1g011138m	shaggy-like protein kinase 32	AT4G00720.1	same
Csi_2011_trs_00486	Csi_2011_gene_00140	shaggy-related protein kinase theta	AT4G00720.1	multi	shaggy-like protein kinase 32	orange1.1g011138m	shaggy-like protein kinase 32	AT4G00720.1	same
Csi_2011_trs_00487	Csi_2011_gene_00141	e3 ubiquitin-protein ligase at4g11680	AT3G61180.1		RING/U-box superfamily protein	orange1.1g017405m	RING/U-box superfamily protein	AT3G61180.1	same
Csi_2011_trs_00488	Csi_2011_gene_00141	e3 ubiquitin-protein ligase at4g11680	AT3G61180.1		RING/U-box superfamily protein	orange1.1g017405m	RING/U-box superfamily protein	AT3G61180.1	same
Csi_2011_trs_00489	Csi_2011_gene_00141	e3 ubiquitin-protein ligase at4g11680	AT3G61180.1		RING/U-box superfamily protein	orange1.1g017405m	RING/U-box superfamily protein	AT3G61180.1	same
Csi_2011_trs_00490	Csi_2011_gene_00142	cell division protein ftsy homolog	AT2G45770.1	multi	signal recognition particle receptor protein, chloroplast (FTSY)	orange1.1g017380m	signal recognition particle receptor protein, chloroplast (FTSY)	AT2G45770.1	same
Csi_2011_trs_00491	Csi_2011_gene_00142	cell division protein ftsy homolog	AT2G45770.2	multi	signal recognition particle receptor protein, chloroplast (FTSY)	orange1.1g017380m	signal recognition particle receptor protein, chloroplast (FTSY)	AT2G45770.1	different
Csi_2011_trs_00492	Csi_2011_gene_00142	cell division protein ftsy homolog	AT2G45770.2	multi	signal recognition particle receptor protein, chloroplast (FTSY)	orange1.1g017380m	signal recognition particle receptor protein, chloroplast (FTSY)	AT2G45770.1	different
Csi_2011_trs_00493	Csi_2011_gene_00142	cell division protein ftsy homolog	AT2G45770.1	multi	signal recognition particle receptor protein, chloroplast (FTSY)	orange1.1g017380m	signal recognition particle receptor protein, chloroplast (FTSY)	AT2G45770.1	same
Csi_2011_trs_00494	Csi_2011_gene_00142	cell division protein ftsy homolog	AT2G45770.1	multi	signal recognition particle receptor protein, chloroplast (FTSY)	orange1.1g017380m	signal recognition particle receptor protein, chloroplast (FTSY)	AT2G45770.1	same
Csi_2011_trs_00495	Csi_2011_gene_00142	cell division protein ftsy homolog	AT2G45770.1	multi	signal recognition particle receptor protein, chloroplast (FTSY)	orange1.1g017380m	signal recognition particle receptor protein, chloroplast (FTSY)	AT2G45770.1	same
Csi_2011_trs_00496	Csi_2011_gene_00143	elicitor-responsive protein 3	AT1G63220.1		Calcium-dependent lipid-binding (CaLB domain) family protein	orange1.1g037768m	Calcium-dependent lipid-binding (CaLB domain) family protein	AT1G63220.1	same
Csi_2011_trs_00497	Csi_2011_gene_00143	elicitor-responsive protein 3	AT1G63220.1		Calcium-dependent lipid-binding (CaLB domain) family protein	orange1.1g037768m	Calcium-dependent lipid-binding (CaLB domain) family protein	AT1G63220.1	same
Csi_2011_trs_00498	Csi_2011_gene_00143	elicitor-responsive protein 3	AT1G63220.1		Calcium-dependent lipid-binding (CaLB domain) family protein	orange1.1g037768m	Calcium-dependent lipid-binding (CaLB domain) family protein	AT1G63220.1	same
Csi_2011_trs_00499	Csi_2011_gene_00144	protein	N/A		N/A	orange1.1g021499m	N/A	N/A	same
Csi_2011_trs_00500	Csi_2011_gene_00144	protein	N/A		N/A	orange1.1g021499m	N/A	N/A	same
Csi_2011_trs_00501	Csi_2011_gene_00144	protein	N/A		N/A	orange1.1g021499m	N/A	N/A	same
Csi_2011_trs_00502	Csi_2011_gene_00144	protein	N/A		N/A	orange1.1g021499m	N/A	N/A	same
Csi_2011_trs_00503	Csi_2011_gene_00144	protein	N/A		N/A	orange1.1g021499m	N/A	N/A	same
Csi_2011_trs_00504	Csi_2011_gene_00144	protein	N/A		N/A	orange1.1g021499m	N/A	N/A	same
Csi_2011_trs_00505	Csi_2011_gene_00145	methionine adenosyltransferase 2 subunit beta	AT4G00560.4		NAD(P)-binding Rossmann-fold superfamily protein	orange1.1g020880m	NAD(P)-binding Rossmann-fold superfamily protein	AT4G00560.1	different
Csi_2011_trs_00506	Csi_2011_gene_00145	methionine adenosyltransferase 2 subunit beta	AT4G00560.4		NAD(P)-binding Rossmann-fold superfamily protein	orange1.1g020880m	NAD(P)-binding Rossmann-fold superfamily protein	AT4G00560.1	different
Csi_2011_trs_00507	Csi_2011_gene_00145	methionine adenosyltransferase 2 subunit beta	AT4G00560.4		NAD(P)-binding Rossmann-fold superfamily protein	orange1.1g020880m	NAD(P)-binding Rossmann-fold superfamily protein	AT4G00560.1	different
Csi_2011_trs_00508	Csi_2011_gene_00146	protein	AT4G00585.1		protein_coding	orange1.1g034746m	N/A	AT4G00585.1	same
Csi_2011_trs_00509	Csi_2011_gene_00146	protein	AT4G00585.1		protein_coding	orange1.1g034746m	N/A	AT4G00585.1	same
Csi_2011_trs_00510	Csi_2011_gene_00147	nad-dependent malic enzyme 59 kda mitochondrial	AT4G00570.1		NAD-dependent malic enzyme 2	orange1.1g007456m	NAD-dependent malic enzyme 2	AT4G00570.1	same
Csi_2011_trs_00511	Csi_2011_gene_00147	nad-dependent malic enzyme 59 kda mitochondrial	AT4G00570.1		NAD-dependent malic enzyme 2	orange1.1g007456m	NAD-dependent malic enzyme 2	AT4G00570.1	same
Csi_2011_trs_00512	Csi_2011_gene_00147	nad-dependent malic enzyme 59 kda mitochondrial	AT4G00570.1		NAD-dependent malic enzyme 2	orange1.1g007456m	NAD-dependent malic enzyme 2	AT4G00570.1	same
Csi_2011_trs_00513	Csi_2011_gene_00147	nad-dependent malic enzyme 59 kda mitochondrial	AT4G00570.1		NAD-dependent malic enzyme 2	orange1.1g007456m	NAD-dependent malic enzyme 2	AT4G00570.1	same
Csi_2011_trs_00514	Csi_2011_gene_00147	nad-dependent malic enzyme 59 kda mitochondrial	AT4G00570.1		NAD-dependent malic enzyme 2	orange1.1g007456m	NAD-dependent malic enzyme 2	AT4G00570.1	same
Csi_2011_trs_00515	Csi_2011_gene_00148	(+)-neomenthol dehydrogenase	AT3G61220.1	multi	NAD(P)-binding Rossmann-fold superfamily protein	orange1.1g039097m	NAD(P)-binding Rossmann-fold superfamily protein	AT3G61220.1	same
Csi_2011_trs_00516	Csi_2011_gene_00148	(+)-neomenthol dehydrogenase	AT3G61220.1	multi	NAD(P)-binding Rossmann-fold superfamily protein	orange1.1g039097m	NAD(P)-binding Rossmann-fold superfamily protein	AT3G61220.1	same
Csi_2011_trs_00517	Csi_2011_gene_00148	(+)-neomenthol dehydrogenase	AT3G61220.1	multi	NAD(P)-binding Rossmann-fold superfamily protein	orange1.1g039097m	NAD(P)-binding Rossmann-fold superfamily protein	AT3G61220.1	same
Csi_2011_trs_00518	Csi_2011_gene_00148	(+)-neomenthol dehydrogenase	AT3G61220.1	multi	NAD(P)-binding Rossmann-fold superfamily protein	orange1.1g039097m	NAD(P)-binding Rossmann-fold superfamily protein	AT3G61220.1	same
Csi_2011_trs_00519	Csi_2011_gene_00148	(+)-neomenthol dehydrogenase	AT3G61220.2	multi	NAD(P)-binding Rossmann-fold superfamily protein	orange1.1g039097m	NAD(P)-binding Rossmann-fold superfamily protein	AT3G61220.1	different
Csi_2011_trs_00520	Csi_2011_gene_00148	(+)-neomenthol dehydrogenase	AT3G61220.1	multi	NAD(P)-binding Rossmann-fold superfamily protein	orange1.1g039097m	NAD(P)-binding Rossmann-fold superfamily protein	AT3G61220.1	same
Csi_2011_trs_00521	Csi_2011_gene_00148	(+)-neomenthol dehydrogenase	AT3G61220.1	multi	NAD(P)-binding Rossmann-fold superfamily protein	orange1.1g039097m	NAD(P)-binding Rossmann-fold superfamily protein	AT3G61220.1	same
Csi_2011_trs_00522	Csi_2011_gene_00148	(+)-neomenthol dehydrogenase	AT3G61220.1	multi	NAD(P)-binding Rossmann-fold superfamily protein	orange1.1g039097m	NAD(P)-binding Rossmann-fold superfamily protein	AT3G61220.1	same
Csi_2011_trs_00523	Csi_2011_gene_00148	(+)-neomenthol dehydrogenase	AT3G61220.2	multi	NAD(P)-binding Rossmann-fold superfamily protein	orange1.1g039097m	NAD(P)-binding Rossmann-fold superfamily protein	AT3G61220.1	different
Csi_2011_trs_00524	Csi_2011_gene_00148	(+)-neomenthol dehydrogenase	AT3G61220.1	multi	NAD(P)-binding Rossmann-fold superfamily protein	orange1.1g039097m	NAD(P)-binding Rossmann-fold superfamily protein	AT3G61220.1	same
Csi_2011_trs_00525	Csi_2011_gene_00148	(+)-neomenthol dehydrogenase	AT3G61220.2	multi	NAD(P)-binding Rossmann-fold superfamily protein	orange1.1g039097m	NAD(P)-binding Rossmann-fold superfamily protein	AT3G61220.1	different
Csi_2011_trs_00526	Csi_2011_gene_00148	(+)-neomenthol dehydrogenase	AT3G61220.1	multi	NAD(P)-binding Rossmann-fold superfamily protein	orange1.1g039097m	NAD(P)-binding Rossmann-fold superfamily protein	AT3G61220.1	same
Csi_2011_trs_00527	Csi_2011_gene_00148	(+)-neomenthol dehydrogenase	AT3G61220.1	multi	NAD(P)-binding Rossmann-fold superfamily protein	orange1.1g039097m	NAD(P)-binding Rossmann-fold superfamily protein	AT3G61220.1	same
Csi_2011_trs_00528	Csi_2011_gene_00148	(+)-neomenthol dehydrogenase	AT3G61220.1	multi	NAD(P)-binding Rossmann-fold superfamily protein	orange1.1g039097m	NAD(P)-binding Rossmann-fold superfamily protein	AT3G61220.1	same
Csi_2011_trs_00529	Csi_2011_gene_00148	(+)-neomenthol dehydrogenase	AT3G61220.1	multi	NAD(P)-binding Rossmann-fold superfamily protein	orange1.1g039097m	NAD(P)-binding Rossmann-fold superfamily protein	AT3G61220.1	same
Csi_2011_trs_00530	Csi_2011_gene_00148	(+)-neomenthol dehydrogenase	AT3G61220.1	multi	NAD(P)-binding Rossmann-fold superfamily protein	orange1.1g039097m	NAD(P)-binding Rossmann-fold superfamily protein	AT3G61220.1	same
Csi_2011_trs_00531	Csi_2011_gene_00148	(+)-neomenthol dehydrogenase	AT3G61220.1	multi	NAD(P)-binding Rossmann-fold superfamily protein	orange1.1g039097m	NAD(P)-binding Rossmann-fold superfamily protein	AT3G61220.1	same
Csi_2011_trs_00532	Csi_2011_gene_00148	(+)-neomenthol dehydrogenase	AT3G61220.1	multi	NAD(P)-binding Rossmann-fold superfamily protein	orange1.1g021246m	NAD(P)-binding Rossmann-fold superfamily protein	AT3G61220.1	same
Csi_2011_trs_00533	Csi_2011_gene_00149	(+)-neomenthol dehydrogenase	AT3G61220.1		NAD(P)-binding Rossmann-fold superfamily protein	orange1.1g022357m	NAD(P)-binding Rossmann-fold superfamily protein	AT3G61220.1	same
Csi_2011_trs_00534	Csi_2011_gene_00149	(+)-neomenthol dehydrogenase	AT3G61220.1		NAD(P)-binding Rossmann-fold superfamily protein	orange1.1g022357m	NAD(P)-binding Rossmann-fold superfamily protein	AT3G61220.1	same
Csi_2011_trs_00535	Csi_2011_gene_00150	isoaspartyl peptidase l-asparaginase 4	AT4G00590.1	multi	N-terminal nucleophile aminohydrolases (Ntn hydrolases) superfamily protein	orange1.1g038498m	phosphomannomutase	AT2G45790.1	different
Csi_2011_trs_00536	Csi_2011_gene_00150	isoaspartyl peptidase l-asparaginase 4	AT4G00590.2	multi	N-terminal nucleophile aminohydrolases (Ntn hydrolases) superfamily protein	orange1.1g038498m	phosphomannomutase	AT2G45790.1	different
Csi_2011_trs_00537	Csi_2011_gene_00150	phosphomannomutase	AT2G45790.1	multi	phosphomannomutase	orange1.1g038498m	phosphomannomutase	AT2G45790.1	same
Csi_2011_trs_00538	Csi_2011_gene_00150	isoaspartyl peptidase l-asparaginase 4	AT4G00590.1	multi	N-terminal nucleophile aminohydrolases (Ntn hydrolases) superfamily protein	orange1.1g038498m	phosphomannomutase	AT2G45790.1	different
Csi_2011_trs_00539	Csi_2011_gene_00150	isoaspartyl peptidase l-asparaginase 4	AT4G00590.1	multi	N-terminal nucleophile aminohydrolases (Ntn hydrolases) superfamily protein	orange1.1g038498m	phosphomannomutase	AT2G45790.1	different
Csi_2011_trs_00540	Csi_2011_gene_00150	isoaspartyl peptidase l-asparaginase 4	AT4G00590.2	multi	N-terminal nucleophile aminohydrolases (Ntn hydrolases) superfamily protein	orange1.1g038498m	phosphomannomutase	AT2G45790.1	different
Csi_2011_trs_00541	Csi_2011_gene_00150	isoaspartyl peptidase l-asparaginase 4	AT4G00590.2	multi	N-terminal nucleophile aminohydrolases (Ntn hydrolases) superfamily protein	orange1.1g038498m	phosphomannomutase	AT2G45790.1	different
Csi_2011_trs_00542	Csi_2011_gene_00150	isoaspartyl peptidase l-asparaginase 4	AT4G00590.1	multi	N-terminal nucleophile aminohydrolases (Ntn hydrolases) superfamily protein	orange1.1g038498m	phosphomannomutase	AT2G45790.1	different
Csi_2011_trs_00543	Csi_2011_gene_00150	isoaspartyl peptidase l-asparaginase 4	AT4G00590.1	multi	N-terminal nucleophile aminohydrolases (Ntn hydrolases) superfamily protein	orange1.1g038498m	phosphomannomutase	AT2G45790.1	different
Csi_2011_trs_00544	Csi_2011_gene_00150	isoaspartyl peptidase l-asparaginase 4	AT4G00590.1	multi	N-terminal nucleophile aminohydrolases (Ntn hydrolases) superfamily protein	orange1.1g017184m	Amino acid dehydrogenase family protein	AT4G00620.1	different
Csi_2011_trs_00545	Csi_2011_gene_00150	isoaspartyl peptidase l-asparaginase 4	AT4G00590.1	multi	N-terminal nucleophile aminohydrolases (Ntn hydrolases) superfamily protein
Csi_2011_trs_00546	Csi_2011_gene_00151	dead-box atp-dependent rna helicase 8	AT4G00660.1		RNAhelicase-like 8	orange1.1g011065m	RNAhelicase-like 8	AT4G00660.1	same
Csi_2011_trs_00547	Csi_2011_gene_00151	dead-box atp-dependent rna helicase 8	AT4G00660.1		RNAhelicase-like 8	orange1.1g011065m	RNAhelicase-like 8	AT4G00660.1	same
Csi_2011_trs_00548	Csi_2011_gene_00151	dead-box atp-dependent rna helicase 8	AT4G00660.1		RNAhelicase-like 8	orange1.1g011065m	RNAhelicase-like 8	AT4G00660.1	same
Csi_2011_trs_00549	Csi_2011_gene_00151	dead-box atp-dependent rna helicase 8	AT4G00660.1		RNAhelicase-like 8	orange1.1g011065m	RNAhelicase-like 8	AT4G00660.1	same
Csi_2011_trs_00550	Csi_2011_gene_00151	dead-box atp-dependent rna helicase 8	AT4G00660.1		RNAhelicase-like 8	orange1.1g011065m	RNAhelicase-like 8	AT4G00660.1	same
Csi_2011_trs_00551	Csi_2011_gene_00152	transcription factor myb39	AT3G61250.1		myb domain protein 17	orange1.1g021486m	myb domain protein 17	AT3G61250.1	same
Csi_2011_trs_00552	Csi_2011_gene_00153	remorin	AT5G23750.2		Remorin family protein	orange1.1g028704m	Remorin family protein	AT3G61260.1	different
Csi_2011_trs_00553	Csi_2011_gene_00154	trna-specific adenosine deaminase 1	AT1G01760.1		adenosine deaminases;RNA binding;RNA binding;adenosine deaminases	orange1.1g015229m	adenosine deaminases;RNA binding;RNA binding;adenosine deaminases	AT1G01760.1	same
Csi_2011_trs_00554	Csi_2011_gene_00154	trna-specific adenosine deaminase 1	AT1G01760.1		adenosine deaminases;RNA binding;RNA binding;adenosine deaminases	orange1.1g015229m	adenosine deaminases;RNA binding;RNA binding;adenosine deaminases	AT1G01760.1	same
Csi_2011_trs_00555	Csi_2011_gene_00154	trna-specific adenosine deaminase 1	AT1G01760.1		adenosine deaminases;RNA binding;RNA binding;adenosine deaminases	orange1.1g015229m	adenosine deaminases;RNA binding;RNA binding;adenosine deaminases	AT1G01760.1	same
Csi_2011_trs_00556	Csi_2011_gene_00154	double-stranded rna-specific editase 1	AT1G01760.1		adenosine deaminases;RNA binding;RNA binding;adenosine deaminases	orange1.1g015229m	adenosine deaminases;RNA binding;RNA binding;adenosine deaminases	AT1G01760.1	same
Csi_2011_trs_00557	Csi_2011_gene_00154	trna-specific adenosine deaminase 1	AT1G01760.1		adenosine deaminases;RNA binding;RNA binding;adenosine deaminases	orange1.1g015229m	adenosine deaminases;RNA binding;RNA binding;adenosine deaminases	AT1G01760.1	same
Csi_2011_trs_00558	Csi_2011_gene_00154	trna-specific adenosine deaminase 1	AT1G01760.1		adenosine deaminases;RNA binding;RNA binding;adenosine deaminases	orange1.1g015229m	adenosine deaminases;RNA binding;RNA binding;adenosine deaminases	AT1G01760.1	same
Csi_2011_trs_00559	Csi_2011_gene_00154	trna-specific adenosine deaminase 1	AT1G01760.1		adenosine deaminases;RNA binding;RNA binding;adenosine deaminases	orange1.1g015229m	adenosine deaminases;RNA binding;RNA binding;adenosine deaminases	AT1G01760.1	same
Csi_2011_trs_00560	Csi_2011_gene_00154	trna-specific adenosine deaminase 1	AT1G01760.1		adenosine deaminases;RNA binding;RNA binding;adenosine deaminases	orange1.1g015229m	adenosine deaminases;RNA binding;RNA binding;adenosine deaminases	AT1G01760.1	same
Csi_2011_trs_00561	Csi_2011_gene_00154	trna-specific adenosine deaminase 1	AT1G01760.1		adenosine deaminases;RNA binding;RNA binding;adenosine deaminases	orange1.1g015229m	adenosine deaminases;RNA binding;RNA binding;adenosine deaminases	AT1G01760.1	same
Csi_2011_trs_00562	Csi_2011_gene_00154	trna-specific adenosine deaminase 1	AT1G01760.1		adenosine deaminases;RNA binding;RNA binding;adenosine deaminases	orange1.1g015229m	adenosine deaminases;RNA binding;RNA binding;adenosine deaminases	AT1G01760.1	same
Csi_2011_trs_00563	Csi_2011_gene_00154	trna-specific adenosine deaminase 1	AT1G01760.1		adenosine deaminases;RNA binding;RNA binding;adenosine deaminases	orange1.1g015229m	adenosine deaminases;RNA binding;RNA binding;adenosine deaminases	AT1G01760.1	same
Csi_2011_trs_00564	Csi_2011_gene_00155	ktel motif-containing protein 1	AT2G45830.1		downstream target of AGL15 2	orange1.1g017178m	downstream target of AGL15 2	AT2G45830.1	same
Csi_2011_trs_00565	Csi_2011_gene_00156	cap10 family protein aael011121 precursor	AT5G23850.1		Arabidopsis thaliana protein of unknown function (DUF821)	orange1.1g044043m	Arabidopsis thaliana protein of unknown function (DUF821)	AT5G23850.1	same
Csi_2011_trs_00566	Csi_2011_gene_00157	multiple c2 and transmembrane domain-containing protein 1	AT4G11610.1		C2 calcium/lipid-binding plant phosphoribosyltransferase family protein	orange1.1g001835m	C2 calcium/lipid-binding plant phosphoribosyltransferase family protein	AT4G11610.1	same
Csi_2011_trs_00567	Csi_2011_gene_00157	multiple c2 and transmembrane domain-containing protein 1	AT4G11610.1		C2 calcium/lipid-binding plant phosphoribosyltransferase family protein	orange1.1g001835m	C2 calcium/lipid-binding plant phosphoribosyltransferase family protein	AT4G11610.1	same
Csi_2011_trs_00568	Csi_2011_gene_00157	multiple c2 and transmembrane domain-containing protein 1	AT4G11610.1		C2 calcium/lipid-binding plant phosphoribosyltransferase family protein	orange1.1g001835m	C2 calcium/lipid-binding plant phosphoribosyltransferase family protein	AT4G11610.1	same
Csi_2011_trs_00569	Csi_2011_gene_00157	multiple c2 and transmembrane domain-containing protein 1	AT4G11610.1		C2 calcium/lipid-binding plant phosphoribosyltransferase family protein	orange1.1g001835m	C2 calcium/lipid-binding plant phosphoribosyltransferase family protein	AT4G11610.1	same
Csi_2011_trs_00570	Csi_2011_gene_00158	probable serine threonine-protein kinase at5g41260	AT4G00710.1		BR-signaling kinase 3	orange1.1g011068m	BR-signaling kinase 3	AT4G00710.1	same
Csi_2011_trs_00571	Csi_2011_gene_00158	probable serine threonine-protein kinase at5g41260	AT4G00710.1		BR-signaling kinase 3	orange1.1g011068m	BR-signaling kinase 3	AT4G00710.1	same
Csi_2011_trs_00572	Csi_2011_gene_00158	probable serine threonine-protein kinase at5g41260	AT4G00710.1		BR-signaling kinase 3	orange1.1g011068m	BR-signaling kinase 3	AT4G00710.1	same
Csi_2011_trs_00573	Csi_2011_gene_00158	probable serine threonine-protein kinase at5g41260	AT4G00710.1		BR-signaling kinase 3	orange1.1g011068m	BR-signaling kinase 3	AT4G00710.1	same
Csi_2011_trs_00574	Csi_2011_gene_00159	gene product	AT4G00530.1		protein_coding	orange1.1g034916m	N/A	AT4G00530.1	same
Csi_2011_trs_00575	Csi_2011_gene_00160	upf0187 protein chloroplastic precursor	AT3G61320.1		Bestrophin-like protein	orange1.1g015152m	Bestrophin-like protein	AT3G61320.1	same
Csi_2011_trs_00576	Csi_2011_gene_00160	upf0187 protein chloroplastic precursor	AT3G61320.1		Bestrophin-like protein	orange1.1g015152m	Bestrophin-like protein	AT3G61320.1	same
Csi_2011_trs_00577	Csi_2011_gene_00160	upf0187 protein chloroplastic precursor	AT3G61320.1		Bestrophin-like protein	orange1.1g015152m	Bestrophin-like protein	AT3G61320.1	same
Csi_2011_trs_00578	Csi_2011_gene_00160	upf0187 protein chloroplastic precursor	AT3G61320.1		Bestrophin-like protein	orange1.1g015152m	Bestrophin-like protein	AT3G61320.1	same
Csi_2011_trs_00579	Csi_2011_gene_00160	upf0187 protein chloroplastic precursor	AT3G61320.1		Bestrophin-like protein	orange1.1g015152m	Bestrophin-like protein	AT3G61320.1	same
Csi_2011_trs_00580	Csi_2011_gene_00161	f-box kelch-repeat protein skip4	AT4G00525.1		protein_coding	orange1.1g031490m	N/A	AT4G00525.1	same
Csi_2011_trs_00581	Csi_2011_gene_00162	sn1-specific diacylglycerol lipase beta	AT4G00500.2	multi	alpha/beta-Hydrolases superfamily protein	orange1.1g013101m	alpha/beta-Hydrolases superfamily protein	AT3G49050.1	different
Csi_2011_trs_00582	Csi_2011_gene_00162	sn1-specific diacylglycerol lipase beta	AT3G49050.1	multi	alpha/beta-Hydrolases superfamily protein	orange1.1g013101m	alpha/beta-Hydrolases superfamily protein	AT3G49050.1	same
Csi_2011_trs_00583	Csi_2011_gene_00162	sn1-specific diacylglycerol lipase beta	AT3G49050.1	multi	alpha/beta-Hydrolases superfamily protein	orange1.1g013101m	alpha/beta-Hydrolases superfamily protein	AT3G49050.1	same
Csi_2011_trs_00584	Csi_2011_gene_00162	sn1-specific diacylglycerol lipase beta	AT3G49050.1	multi	alpha/beta-Hydrolases superfamily protein	orange1.1g013101m	alpha/beta-Hydrolases superfamily protein	AT3G49050.1	same
Csi_2011_trs_00585	Csi_2011_gene_00162	sn1-specific diacylglycerol lipase beta	AT3G49050.1	multi	alpha/beta-Hydrolases superfamily protein	orange1.1g013101m	alpha/beta-Hydrolases superfamily protein	AT3G49050.1	same
Csi_2011_trs_00586	Csi_2011_gene_00162	sn1-specific diacylglycerol lipase beta	AT3G49050.1	multi	alpha/beta-Hydrolases superfamily protein	orange1.1g013101m	alpha/beta-Hydrolases superfamily protein	AT3G49050.1	same
Csi_2011_trs_00587	Csi_2011_gene_00162	sn1-specific diacylglycerol lipase beta	AT4G00500.2	multi	alpha/beta-Hydrolases superfamily protein	orange1.1g013101m	alpha/beta-Hydrolases superfamily protein	AT3G49050.1	different
Csi_2011_trs_00588	Csi_2011_gene_00162	sn1-specific diacylglycerol lipase beta	AT4G00500.2	multi	alpha/beta-Hydrolases superfamily protein	orange1.1g013101m	alpha/beta-Hydrolases superfamily protein	AT3G49050.1	different
Csi_2011_trs_00589	Csi_2011_gene_00162	sn1-specific diacylglycerol lipase beta	AT3G49050.1	multi	alpha/beta-Hydrolases superfamily protein	orange1.1g013101m	alpha/beta-Hydrolases superfamily protein	AT3G49050.1	same
Csi_2011_trs_00590	Csi_2011_gene_00162	sn1-specific diacylglycerol lipase beta	AT3G49050.1	multi	alpha/beta-Hydrolases superfamily protein	orange1.1g013101m	alpha/beta-Hydrolases superfamily protein	AT3G49050.1	same
Csi_2011_trs_00591	Csi_2011_gene_00162	calmodulin-binding heat-shock	AT3G49050.1	multi	alpha/beta-Hydrolases superfamily protein	orange1.1g013101m	alpha/beta-Hydrolases superfamily protein	AT3G49050.1	same
Csi_2011_trs_00592	Csi_2011_gene_00163	transcription factor glabra 3	AT1G63650.3		basic helix-loop-helix (bHLH) DNA-binding superfamily protein	orange1.1g006217m	basic helix-loop-helix (bHLH) DNA-binding superfamily protein	AT5G41315.1	different
Csi_2011_trs_00593	Csi_2011_gene_00163	transcription factor glabra 3	AT1G63650.3		basic helix-loop-helix (bHLH) DNA-binding superfamily protein	orange1.1g006217m	basic helix-loop-helix (bHLH) DNA-binding superfamily protein	AT5G41315.1	different
Csi_2011_trs_00594	Csi_2011_gene_00163	transcription factor glabra 3	AT1G63650.3		basic helix-loop-helix (bHLH) DNA-binding superfamily protein	orange1.1g006217m	basic helix-loop-helix (bHLH) DNA-binding superfamily protein	AT5G41315.1	different
Csi_2011_trs_00595	Csi_2011_gene_00164	elicitor-responsive protein 3	AT4G00467.1		Calcium-dependent lipid-binding (CaLB domain) family protein	orange1.1g047744m	Calcium-dependent lipid-binding (CaLB domain) family protein	AT4G00467.1	same
Csi_2011_trs_00596	Csi_2011_gene_00165	rop guanine nucleotide exchange factor 2	AT4G00460.2		RHO guanyl-nucleotide exchange factor 3	orange1.1g041621m	RHO guanyl-nucleotide exchange factor 2	AT1G01700.1	different
Csi_2011_trs_00597	Csi_2011_gene_00165	rop guanine nucleotide exchange factor 2	AT4G00460.2		RHO guanyl-nucleotide exchange factor 3	orange1.1g041621m	RHO guanyl-nucleotide exchange factor 2	AT1G01700.1	different
Csi_2011_trs_00598	Csi_2011_gene_00166	rna binding	AT4G07940.1	multi	Protein of unknown function (DUF3245)	orange1.1g032601m	Protein of unknown function (DUF3245)	AT3G61370.1	different
Csi_2011_trs_00599	Csi_2011_gene_00166	rna binding	AT4G07940.1	multi	Protein of unknown function (DUF3245)	orange1.1g032601m	Protein of unknown function (DUF3245)	AT3G61370.1	different
Csi_2011_trs_00600	Csi_2011_gene_00166	rna binding	AT4G07940.1	multi	Protein of unknown function (DUF3245)	orange1.1g032601m	Protein of unknown function (DUF3245)	AT3G61370.1	different
Csi_2011_trs_00601	Csi_2011_gene_00166	rna binding	AT3G61370.1	multi	Protein of unknown function (DUF3245)	orange1.1g032601m	Protein of unknown function (DUF3245)	AT3G61370.1	same
Csi_2011_trs_00602	Csi_2011_gene_00167	u-box domain-containing protein 33	AT2G45910.1		U-box domain-containing protein kinase family protein	orange1.1g002719m	U-box domain-containing protein kinase family protein	AT2G45910.1	same
Csi_2011_trs_00603	Csi_2011_gene_00167	u-box domain-containing protein 33	AT2G45910.1		U-box domain-containing protein kinase family protein	orange1.1g002719m	U-box domain-containing protein kinase family protein	AT2G45910.1	same
Csi_2011_trs_00604	Csi_2011_gene_00167	u-box domain-containing protein 33	AT2G45910.1		U-box domain-containing protein kinase family protein	orange1.1g002719m	U-box domain-containing protein kinase family protein	AT2G45910.1	same
Csi_2011_trs_00605	Csi_2011_gene_00167	u-box domain-containing protein 33	AT2G45910.1		U-box domain-containing protein kinase family protein	orange1.1g002719m	U-box domain-containing protein kinase family protein	AT2G45910.1	same
Csi_2011_trs_00606	Csi_2011_gene_00167	u-box domain-containing protein 33	AT2G45910.1		U-box domain-containing protein kinase family protein	orange1.1g002719m	U-box domain-containing protein kinase family protein	AT2G45910.1	same
Csi_2011_trs_00607	Csi_2011_gene_00167	u-box domain-containing protein 33	AT2G45910.1		U-box domain-containing protein kinase family protein	orange1.1g002719m	U-box domain-containing protein kinase family protein	AT2G45910.1	same
Csi_2011_trs_00608	Csi_2011_gene_00167	u-box domain-containing protein 33	AT2G45910.1		U-box domain-containing protein kinase family protein	orange1.1g002719m	U-box domain-containing protein kinase family protein	AT2G45910.1	same
Csi_2011_trs_00609	Csi_2011_gene_00167	u-box domain-containing protein 33	AT2G45910.1		U-box domain-containing protein kinase family protein	orange1.1g002719m	U-box domain-containing protein kinase family protein	AT2G45910.1	same
Csi_2011_trs_00610	Csi_2011_gene_00167	u-box domain-containing protein 33	AT2G45910.1		U-box domain-containing protein kinase family protein	orange1.1g002719m	U-box domain-containing protein kinase family protein	AT2G45910.1	same
Csi_2011_trs_00611	Csi_2011_gene_00167	u-box domain-containing protein 33	AT2G45910.1		U-box domain-containing protein kinase family protein	orange1.1g002719m	U-box domain-containing protein kinase family protein	AT2G45910.1	same
Csi_2011_trs_00612	Csi_2011_gene_00167	u-box domain-containing protein 33	AT2G45910.1		U-box domain-containing protein kinase family protein	orange1.1g002719m	U-box domain-containing protein kinase family protein	AT2G45910.1	same
Csi_2011_trs_00613	Csi_2011_gene_00168	signal peptide peptidase-like 2b	AT1G01650.1		SIGNAL PEPTIDE PEPTIDASE-LIKE 4	orange1.1g009437m	SIGNAL PEPTIDE PEPTIDASE-LIKE 4	AT1G01650.1	same
Csi_2011_trs_00614	Csi_2011_gene_00168	signal peptide peptidase-like 2b	AT1G01650.1		SIGNAL PEPTIDE PEPTIDASE-LIKE 4	orange1.1g009437m	SIGNAL PEPTIDE PEPTIDASE-LIKE 4	AT1G01650.1	same
Csi_2011_trs_00615	Csi_2011_gene_00168	signal peptide peptidase-like 2b	AT1G01650.1		SIGNAL PEPTIDE PEPTIDASE-LIKE 4	orange1.1g009437m	SIGNAL PEPTIDE PEPTIDASE-LIKE 4	AT1G01650.1	same
Csi_2011_trs_00616	Csi_2011_gene_00168	signal peptide peptidase-like 2a	AT1G01650.1		SIGNAL PEPTIDE PEPTIDASE-LIKE 4	orange1.1g009437m	SIGNAL PEPTIDE PEPTIDASE-LIKE 4	AT1G01650.1	same
Csi_2011_trs_00617	Csi_2011_gene_00168	signal peptide peptidase-like 2b	AT1G01650.1		SIGNAL PEPTIDE PEPTIDASE-LIKE 4	orange1.1g009437m	SIGNAL PEPTIDE PEPTIDASE-LIKE 4	AT1G01650.1	same
Csi_2011_trs_00618	Csi_2011_gene_00168	signal peptide peptidase-like 2b	AT1G01650.1		SIGNAL PEPTIDE PEPTIDASE-LIKE 4	orange1.1g009437m	SIGNAL PEPTIDE PEPTIDASE-LIKE 4	AT1G01650.1	same
Csi_2011_trs_00619	Csi_2011_gene_00168	signal peptide peptidase-like 2b	AT1G01650.1		SIGNAL PEPTIDE PEPTIDASE-LIKE 4	orange1.1g009437m	SIGNAL PEPTIDE PEPTIDASE-LIKE 4	AT1G01650.1	same
Csi_2011_trs_00620	Csi_2011_gene_00168	signal peptide peptidase-like 2b	AT1G01650.1		SIGNAL PEPTIDE PEPTIDASE-LIKE 4	orange1.1g009437m	SIGNAL PEPTIDE PEPTIDASE-LIKE 4	AT1G01650.1	same
Csi_2011_trs_00621	Csi_2011_gene_00168	signal peptide peptidase-like 2a	AT1G01650.1		SIGNAL PEPTIDE PEPTIDASE-LIKE 4	orange1.1g009437m	SIGNAL PEPTIDE PEPTIDASE-LIKE 4	AT1G01650.1	same
Csi_2011_trs_00622	Csi_2011_gene_00169	probable glycerol-3-phosphate acyltransferase 8	AT4G00400.1		glycerol-3-phosphate acyltransferase 8	orange1.1g010860m	glycerol-3-phosphate acyltransferase 8	AT4G00400.1	same
Csi_2011_trs_00623	Csi_2011_gene_00169	probable glycerol-3-phosphate acyltransferase 8	AT4G00400.1		glycerol-3-phosphate acyltransferase 8	orange1.1g010860m	glycerol-3-phosphate acyltransferase 8	AT4G00400.1	same
Csi_2011_trs_00624	Csi_2011_gene_00169	probable glycerol-3-phosphate acyltransferase 8	AT4G00400.1		glycerol-3-phosphate acyltransferase 8	orange1.1g010860m	glycerol-3-phosphate acyltransferase 8	AT4G00400.1	same
Csi_2011_trs_00625	Csi_2011_gene_00170	probable anion transporter chloroplastic	AT2G29650.1	multi	phosphate transporter 4;1	orange1.1g007159m	Major facilitator superfamily protein	AT4G00370.1	different
Csi_2011_trs_00626	Csi_2011_gene_00170	probable anion transporter chloroplastic	AT4G00370.1	multi	Major facilitator superfamily protein	orange1.1g007159m	Major facilitator superfamily protein	AT4G00370.1	same
Csi_2011_trs_00627	Csi_2011_gene_00170	probable anion transporter chloroplastic	AT2G29650.1	multi	phosphate transporter 4;1	orange1.1g007159m	Major facilitator superfamily protein	AT4G00370.1	different
Csi_2011_trs_00628	Csi_2011_gene_00171	af195115_17contains regions of similarity to haemophilus influenzae permease (sp:p38767)	AT4G00355.2		protein_coding	orange1.1g020645m	N/A	AT2G45980.1	different
Csi_2011_trs_00629	Csi_2011_gene_00172	conserved hypothetical protein [Ricinus communis]	AT2G45990.2	multi	protein_coding	orange1.1g024415m	N/A	AT2G45990.1	different
Csi_2011_trs_00630	Csi_2011_gene_00172	protein	AT2G45990.2	multi	protein_coding	orange1.1g024003m	N/A	AT2G45990.1	different
Csi_2011_trs_00631	Csi_2011_gene_00172	conserved hypothetical protein [Ricinus communis]	AT2G45990.2	multi	protein_coding	orange1.1g024003m	N/A	AT2G45990.1	different
Csi_2011_trs_00632	Csi_2011_gene_00172	conserved hypothetical protein [Ricinus communis]	AT2G45990.2	multi	protein_coding	orange1.1g024003m	N/A	AT2G45990.1	different
Csi_2011_trs_00633	Csi_2011_gene_00172	unknown [Glycine max]	AT2G45990.2	multi	protein_coding	orange1.1g024003m	N/A	AT2G45990.1	different
Csi_2011_trs_00634	Csi_2011_gene_00172	conserved hypothetical protein [Ricinus communis]	AT2G45990.2	multi	protein_coding	orange1.1g024003m	N/A	AT2G45990.1	different
Csi_2011_trs_00635	Csi_2011_gene_00172	conserved hypothetical protein [Ricinus communis]	AT2G45990.4	multi	protein_coding	orange1.1g024415m	N/A	AT2G45990.1	different
Csi_2011_trs_00636	Csi_2011_gene_00172	conserved hypothetical protein [Ricinus communis]	AT2G45990.2	multi	protein_coding	orange1.1g024415m	N/A	AT2G45990.1	different
Csi_2011_trs_00637	Csi_2011_gene_00172	conserved hypothetical protein [Ricinus communis]	AT2G45990.2	multi	protein_coding	orange1.1g024415m	N/A	AT2G45990.1	different
Csi_2011_trs_00638	Csi_2011_gene_00172	conserved hypothetical protein [Ricinus communis]	AT2G45990.4	multi	protein_coding	orange1.1g024415m	N/A	AT2G45990.1	different
Csi_2011_trs_00639	Csi_2011_gene_00172	conserved hypothetical protein [Ricinus communis]	AT2G45990.2	multi	protein_coding	orange1.1g024415m	N/A	AT2G45990.1	different
Csi_2011_trs_00640	Csi_2011_gene_00172	conserved hypothetical protein [Ricinus communis]	AT2G45990.2	multi	protein_coding	orange1.1g024415m	N/A	AT2G45990.1	different
Csi_2011_trs_00641	Csi_2011_gene_00172	conserved hypothetical protein [Ricinus communis]	AT2G45990.2	multi	protein_coding	orange1.1g024415m	N/A	AT2G45990.1	different
Csi_2011_trs_00642	Csi_2011_gene_00172	conserved hypothetical protein [Ricinus communis]	AT2G45990.2	multi	protein_coding	orange1.1g024415m	N/A	AT2G45990.1	different
Csi_2011_trs_00643	Csi_2011_gene_00173	cysteine chloroplastic chromoplastic	AT3G61440.1		cysteine synthase C1	orange1.1g021775m	cysteine synthase C1	AT3G61440.1	same
Csi_2011_trs_00644	Csi_2011_gene_00173	cysteine chloroplastic chromoplastic	AT3G61440.1		cysteine synthase C1	orange1.1g021775m	cysteine synthase C1	AT3G61440.1	same
Csi_2011_trs_00645	Csi_2011_gene_00174	atp-dependent helicase brm	AT2G46020.2		transcription regulatory protein SNF2, putative	orange1.1g000099m	transcription regulatory protein SNF2, putative	AT2G46020.2	same
Csi_2011_trs_00646	Csi_2011_gene_00174	atp-dependent helicase brm	AT2G46020.2		transcription regulatory protein SNF2, putative	orange1.1g000099m	transcription regulatory protein SNF2, putative	AT2G46020.2	same
Csi_2011_trs_00647	Csi_2011_gene_00174	atp-dependent helicase brm	AT2G46020.2		transcription regulatory protein SNF2, putative	orange1.1g000099m	transcription regulatory protein SNF2, putative	AT2G46020.2	same
Csi_2011_trs_00648	Csi_2011_gene_00174	atp-dependent helicase brm	AT2G46020.2		transcription regulatory protein SNF2, putative	orange1.1g000099m	transcription regulatory protein SNF2, putative	AT2G46020.2	same
Csi_2011_trs_00649	Csi_2011_gene_00174	atp-dependent helicase brm	AT2G46020.2		transcription regulatory protein SNF2, putative	orange1.1g000099m	transcription regulatory protein SNF2, putative	AT2G46020.2	same
Csi_2011_trs_00650	Csi_2011_gene_00174	atp-dependent helicase brm	AT2G46020.2		transcription regulatory protein SNF2, putative	orange1.1g000099m	transcription regulatory protein SNF2, putative	AT2G46020.2	same
Csi_2011_trs_00651	Csi_2011_gene_00174	atp-dependent helicase brm	AT2G46020.2		transcription regulatory protein SNF2, putative	orange1.1g000099m	transcription regulatory protein SNF2, putative	AT2G46020.2	same
Csi_2011_trs_00652	Csi_2011_gene_00174	atp-dependent helicase brm	AT2G46020.2		transcription regulatory protein SNF2, putative	orange1.1g000099m	transcription regulatory protein SNF2, putative	AT2G46020.2	same
Csi_2011_trs_00653	Csi_2011_gene_00175	pentatricopeptide repeat-containing protein mitochondrial precursor	AT2G46050.1		Pentatricopeptide repeat (PPR-like) superfamily protein	orange1.1g044628m	Pentatricopeptide repeat (PPR-like) superfamily protein	AT2G46050.1	same
Csi_2011_trs_00654	Csi_2011_gene_00176	probable leucine-rich repeat receptor-like protein kinase at5g49770 precursor	AT4G00330.1		calmodulin-binding receptor-like cytoplasmic kinase 2	orange1.1g013401m	calmodulin-binding receptor-like cytoplasmic kinase 2	AT4G00330.1	same
Csi_2011_trs_00655	Csi_2011_gene_00177	syntaxin-71	AT3G09740.1		syntaxin of plants 71	orange1.1g024510m	syntaxin of plants 71	AT3G09740.1	same
Csi_2011_trs_00656	Csi_2011_gene_00177	syntaxin-71	AT3G09740.1		syntaxin of plants 71	orange1.1g024510m	syntaxin of plants 71	AT3G09740.1	same
Csi_2011_trs_00657	Csi_2011_gene_00177	syntaxin-71	AT3G09740.1		syntaxin of plants 71	orange1.1g024510m	syntaxin of plants 71	AT3G09740.1	same
Csi_2011_trs_00658	Csi_2011_gene_00177	syntaxin-71	AT3G09740.1		syntaxin of plants 71	orange1.1g024510m	syntaxin of plants 71	AT3G09740.1	same
Csi_2011_trs_00659	Csi_2011_gene_00177	syntaxin-71	AT3G09740.1		syntaxin of plants 71	orange1.1g024510m	syntaxin of plants 71	AT3G09740.1	same
Csi_2011_trs_00660	Csi_2011_gene_00178	protein ric1 homolog	AT5G28350.1	multi	Quinoprotein amine dehydrogenase, beta chain-like; RIC1-like guanyl-nucleotide exchange factor	orange1.1g001165m	Quinoprotein amine dehydrogenase, beta chain-like; RIC1-like guanyl-nucleotide exchange factor	AT5G28350.1	same
Csi_2011_trs_00661	Csi_2011_gene_00178	protein ric1 homolog	AT5G28350.1	multi	Quinoprotein amine dehydrogenase, beta chain-like; RIC1-like guanyl-nucleotide exchange factor	orange1.1g001165m	Quinoprotein amine dehydrogenase, beta chain-like; RIC1-like guanyl-nucleotide exchange factor	AT5G28350.1	same
Csi_2011_trs_00662	Csi_2011_gene_00178	protein ric1 homolog	AT5G28350.1	multi	Quinoprotein amine dehydrogenase, beta chain-like; RIC1-like guanyl-nucleotide exchange factor	orange1.1g001165m	Quinoprotein amine dehydrogenase, beta chain-like; RIC1-like guanyl-nucleotide exchange factor	AT5G28350.1	same
Csi_2011_trs_00663	Csi_2011_gene_00178	protein ric1 homolog	AT5G28350.1	multi	Quinoprotein amine dehydrogenase, beta chain-like; RIC1-like guanyl-nucleotide exchange factor	orange1.1g001165m	Quinoprotein amine dehydrogenase, beta chain-like; RIC1-like guanyl-nucleotide exchange factor	AT5G28350.1	same
Csi_2011_trs_00664	Csi_2011_gene_00178	protein ric1 homolog	AT5G28350.2	multi	Quinoprotein amine dehydrogenase, beta chain-like; RIC1-like guanyl-nucleotide exchange factor	orange1.1g001165m	Quinoprotein amine dehydrogenase, beta chain-like; RIC1-like guanyl-nucleotide exchange factor	AT5G28350.1	different
Csi_2011_trs_00665	Csi_2011_gene_00178	protein ric1 homolog	AT3G61480.1	multi	Quinoprotein amine dehydrogenase, beta chain-like; RIC1-like guanyl-nucleotide exchange factor	orange1.1g001165m	Quinoprotein amine dehydrogenase, beta chain-like; RIC1-like guanyl-nucleotide exchange factor	AT5G28350.1	different
Csi_2011_trs_00666	Csi_2011_gene_00178	protein ric1 homolog	AT3G61480.1	multi	Quinoprotein amine dehydrogenase, beta chain-like; RIC1-like guanyl-nucleotide exchange factor	orange1.1g001165m	Quinoprotein amine dehydrogenase, beta chain-like; RIC1-like guanyl-nucleotide exchange factor	AT5G28350.1	different
Csi_2011_trs_00667	Csi_2011_gene_00179	probable polygalacturonase	AT3G61490.3		Pectin lyase-like superfamily protein	orange1.1g009075m	Pectin lyase-like superfamily protein	AT3G61490.1	different
Csi_2011_trs_00668	Csi_2011_gene_00179	probable polygalacturonase	AT3G61490.3		Pectin lyase-like superfamily protein	orange1.1g009075m	Pectin lyase-like superfamily protein	AT3G61490.1	different
Csi_2011_trs_00669	Csi_2011_gene_00180	gene product	AT4G01290.2		protein_coding	orange1.1g001450m	N/A	AT4G01290.2	same
Csi_2011_trs_00670	Csi_2011_gene_00180	gene product	AT4G01290.2		protein_coding	orange1.1g001450m	N/A	AT4G01290.2	same
Csi_2011_trs_00671	Csi_2011_gene_00181	protein	AT1G01490.2		Heavy metal transport/detoxification superfamily protein
Csi_2011_trs_00672	Csi_2011_gene_00182	exocyst complex component 5	AT5G12370.2	multi	exocyst complex component sec10	orange1.1g003238m	exocyst complex component sec10	AT5G12370.1	different
Csi_2011_trs_00673	Csi_2011_gene_00182	exocyst complex component 5	AT5G12370.2	multi	exocyst complex component sec10	orange1.1g003238m	exocyst complex component sec10	AT5G12370.1	different
Csi_2011_trs_00674	Csi_2011_gene_00182	exocyst complex component 5	AT5G12370.3	multi	exocyst complex component sec10	orange1.1g003238m	exocyst complex component sec10	AT5G12370.1	different
Csi_2011_trs_00675	Csi_2011_gene_00182	exocyst complex component 5	AT5G12370.2	multi	exocyst complex component sec10	orange1.1g003238m	exocyst complex component sec10	AT5G12370.1	different
Csi_2011_trs_00676	Csi_2011_gene_00182	exocyst complex component 5	AT5G12370.2	multi	exocyst complex component sec10	orange1.1g003238m	exocyst complex component sec10	AT5G12370.1	different
Csi_2011_trs_00677	Csi_2011_gene_00183	wrky transcription factor 22	AT4G01250.1		WRKY family transcription factor	orange1.1g019126m	WRKY family transcription factor	AT4G01250.1	same
Csi_2011_trs_00678	Csi_2011_gene_00184	proline iminopeptidase	AT3G61540.1		alpha/beta-Hydrolases superfamily protein	orange1.1g010148m	alpha/beta-Hydrolases superfamily protein	AT3G61540.1	same
Csi_2011_trs_00679	Csi_2011_gene_00184	proline iminopeptidase	AT3G61540.1		alpha/beta-Hydrolases superfamily protein	orange1.1g010148m	alpha/beta-Hydrolases superfamily protein	AT3G61540.1	same
Csi_2011_trs_00680	Csi_2011_gene_00184	proline iminopeptidase	AT3G61540.1		alpha/beta-Hydrolases superfamily protein	orange1.1g010148m	alpha/beta-Hydrolases superfamily protein	AT3G61540.1	same
Csi_2011_trs_00681	Csi_2011_gene_00184	proline iminopeptidase	AT3G61540.1		alpha/beta-Hydrolases superfamily protein	orange1.1g010148m	alpha/beta-Hydrolases superfamily protein	AT3G61540.1	same
Csi_2011_trs_00682	Csi_2011_gene_00184	proline iminopeptidase	AT3G61540.1		alpha/beta-Hydrolases superfamily protein	orange1.1g010148m	alpha/beta-Hydrolases superfamily protein	AT3G61540.1	same
Csi_2011_trs_00683	Csi_2011_gene_00185	39s ribosomal protein mitochondrial	AT1G14620.1		decoy	orange1.1g026251m	decoy	AT1G14620.1	same
Csi_2011_trs_00684	Csi_2011_gene_00185	39s ribosomal protein mitochondrial	AT1G14620.1		decoy	orange1.1g026251m	decoy	AT1G14620.1	same
Csi_2011_trs_00685	Csi_2011_gene_00185	39s ribosomal protein mitochondrial	AT1G14620.1		decoy	orange1.1g026251m	decoy	AT1G14620.1	same
Csi_2011_trs_00686	Csi_2011_gene_00185	39s ribosomal protein mitochondrial	AT1G14620.1		decoy	orange1.1g026251m	decoy	AT1G14620.1	same
Csi_2011_trs_00687	Csi_2011_gene_00185	39s ribosomal protein mitochondrial	AT1G14620.1		decoy	orange1.1g026251m	decoy	AT1G14620.1	same
Csi_2011_trs_00688	Csi_2011_gene_00185	39s ribosomal protein mitochondrial	AT1G14620.1		decoy	orange1.1g026251m	decoy	AT1G14620.1	same
Csi_2011_trs_00689	Csi_2011_gene_00185	39s ribosomal protein mitochondrial	AT1G14620.1		decoy	orange1.1g026251m	decoy	AT1G14620.1	same
Csi_2011_trs_00690	Csi_2011_gene_00186	probable wrky transcription factor 24	AT2G46130.1		WRKY DNA-binding protein 43	orange1.1g046286m	WRKY DNA-binding protein 43	AT2G46130.1	same
Csi_2011_trs_00691	Csi_2011_gene_00187	desiccation protectant protein lea14 homolog	AT1G01470.1		Late embryogenesis abundant protein	orange1.1g045101m	Late embryogenesis abundant protein	AT1G01470.1	same
Csi_2011_trs_00692	Csi_2011_gene_00188	harpin-induced protein	AT2G46150.1		Late embryogenesis abundant (LEA) hydroxyproline-rich glycoprotein family	orange1.1g048098m	Late embryogenesis abundant (LEA) hydroxyproline-rich glycoprotein family	AT2G46150.1	same
Csi_2011_trs_00693	Csi_2011_gene_00189	ring-h2 finger protein atl67	AT2G46160.1		RING/U-box superfamily protein	orange1.1g029203m	RING/U-box superfamily protein	AT3G61550.1	different
Csi_2011_trs_00694	Csi_2011_gene_00190	protein	AT4G01240.1		S-adenosyl-L-methionine-dependent methyltransferases superfamily protein	orange1.1g046488m	S-adenosyl-L-methionine-dependent methyltransferases superfamily protein	AT4G01240.1	same
Csi_2011_trs_00695	Csi_2011_gene_00191	reticulon-like protein b5	AT2G46170.1		Reticulon family protein	orange1.1g025719m	Reticulon family protein	AT2G46170.1	same
Csi_2011_trs_00696	Csi_2011_gene_00191	reticulon-like protein b5	AT2G46170.1		Reticulon family protein	orange1.1g025719m	Reticulon family protein	AT2G46170.1	same
Csi_2011_trs_00697	Csi_2011_gene_00191	reticulon-like protein b5	AT2G46170.1		Reticulon family protein	orange1.1g025719m	Reticulon family protein	AT2G46170.1	same
Csi_2011_trs_00698	Csi_2011_gene_00192	hevamine-a includes:	AT5G24090.1		chitinase A	orange1.1g035598m	chitinase A	AT5G24090.1	same
Csi_2011_trs_00699	Csi_2011_gene_00193	acidic endochitinase precursor	AT5G24090.1		chitinase A	orange1.1g048651m	chitinase A	AT5G24090.1	same
Csi_2011_trs_00700	Csi_2011_gene_00194	fatty acid desaturase 3	AT2G46210.1		Fatty acid/sphingolipid desaturase	orange1.1g013209m	Fatty acid/sphingolipid desaturase	AT2G46210.1	same
Csi_2011_trs_00701	Csi_2011_gene_00195	af361857_1 at2g46220	AT2G46220.1		Uncharacterized conserved protein (DUF2358)	orange1.1g026404m	Uncharacterized conserved protein (DUF2358)	AT2G46220.1	same
Csi_2011_trs_00702	Csi_2011_gene_00195	protein	AT2G46220.1		Uncharacterized conserved protein (DUF2358)	orange1.1g026404m	Uncharacterized conserved protein (DUF2358)	AT2G46220.1	same
Csi_2011_trs_00703	Csi_2011_gene_00196	protein abil1	AT2G46225.2		ABI-1-like 1	orange1.1g022270m	ABI-1-like 1	AT2G46225.1	different
Csi_2011_trs_00704	Csi_2011_gene_00196	protein abil1	AT2G46225.2		ABI-1-like 1	orange1.1g022270m	ABI-1-like 1	AT2G46225.1	different
Csi_2011_trs_00705	Csi_2011_gene_00196	protein abil1	AT2G46225.2		ABI-1-like 1	orange1.1g022270m	ABI-1-like 1	AT2G46225.1	different
Csi_2011_trs_00706	Csi_2011_gene_00196	protein abil1	AT2G46225.2		ABI-1-like 1	orange1.1g022270m	ABI-1-like 1	AT2G46225.1	different
Csi_2011_trs_00707	Csi_2011_gene_00196	protein abil1	AT2G46225.2		ABI-1-like 1	orange1.1g022270m	ABI-1-like 1	AT2G46225.1	different
Csi_2011_trs_00708	Csi_2011_gene_00196	protein abil1	AT2G46225.2		ABI-1-like 1	orange1.1g022270m	ABI-1-like 1	AT2G46225.1	different
Csi_2011_trs_00709	Csi_2011_gene_00197	gene product	AT4G01220.1	multi	Nucleotide-diphospho-sugar transferase family protein	orange1.1g018302m	Nucleotide-diphospho-sugar transferase family protein	AT4G01220.1	same
Csi_2011_trs_00710	Csi_2011_gene_00197	udp-galactose:fucoside alpha-3-galactosyltransferase	AT4G01220.1	multi	Nucleotide-diphospho-sugar transferase family protein	orange1.1g018302m	Nucleotide-diphospho-sugar transferase family protein	AT4G01220.1	same
Csi_2011_trs_00711	Csi_2011_gene_00197	gene product	AT4G01220.2	multi	Nucleotide-diphospho-sugar transferase family protein	orange1.1g018302m	Nucleotide-diphospho-sugar transferase family protein	AT4G01220.1	different
Csi_2011_trs_00712	Csi_2011_gene_00197	gene product	AT4G01770.1	multi	rhamnogalacturonan xylosyltransferase 1	orange1.1g018302m	Nucleotide-diphospho-sugar transferase family protein	AT4G01220.1	different
Csi_2011_trs_00713	Csi_2011_gene_00198	transferring glycosyl	AT4G01210.1		glycosyl transferase family 1 protein	orange1.1g001646m	glycosyl transferase family 1 protein	AT4G01210.1	same
Csi_2011_trs_00714	Csi_2011_gene_00198	transferring glycosyl	AT4G01210.1		glycosyl transferase family 1 protein	orange1.1g001646m	glycosyl transferase family 1 protein	AT4G01210.1	same
Csi_2011_trs_00715	Csi_2011_gene_00198	transferring glycosyl	AT4G01210.1		glycosyl transferase family 1 protein	orange1.1g001646m	glycosyl transferase family 1 protein	AT4G01210.1	same
Csi_2011_trs_00716	Csi_2011_gene_00198	protein	AT4G01210.1		glycosyl transferase family 1 protein	orange1.1g001646m	glycosyl transferase family 1 protein	AT4G01210.1	same
Csi_2011_trs_00717	Csi_2011_gene_00198	transferring glycosyl	AT4G01210.1		glycosyl transferase family 1 protein	orange1.1g001646m	glycosyl transferase family 1 protein	AT4G01210.1	same
Csi_2011_trs_00718	Csi_2011_gene_00198	transferring glycosyl	AT4G01210.1		glycosyl transferase family 1 protein	orange1.1g001646m	glycosyl transferase family 1 protein	AT4G01210.1	same
Csi_2011_trs_00719	Csi_2011_gene_00199	c2 domain-containing protein	AT4G01200.1		Calcium-dependent lipid-binding (CaLB domain) family protein	orange1.1g023908m	BCL-2-associated athanogene 6	AT2G46240.1	different
Csi_2011_trs_00720	Csi_2011_gene_00199	c2 domain-containing protein	AT4G01200.1		Calcium-dependent lipid-binding (CaLB domain) family protein	orange1.1g023908m	BCL-2-associated athanogene 6	AT2G46240.1	different
Csi_2011_trs_00721	Csi_2011_gene_00199	bon1-associated protein 2	AT4G01200.1		Calcium-dependent lipid-binding (CaLB domain) family protein	orange1.1g047341m	Calcium-dependent lipid-binding (CaLB domain) family protein	AT4G01200.1	same
Csi_2011_trs_00722	Csi_2011_gene_00200	f-box kelch-repeat protein at3g61590	AT3G61590.2		Galactose oxidase/kelch repeat superfamily protein	orange1.1g015547m	Galactose oxidase/kelch repeat superfamily protein	AT3G61590.1	different
Csi_2011_trs_00723	Csi_2011_gene_00200	f-box kelch-repeat protein at3g61590	AT3G61590.2		Galactose oxidase/kelch repeat superfamily protein	orange1.1g015547m	Galactose oxidase/kelch repeat superfamily protein	AT3G61590.1	different
Csi_2011_trs_00724	Csi_2011_gene_00200	f-box kelch-repeat protein at3g61590	AT3G61590.2		Galactose oxidase/kelch repeat superfamily protein	orange1.1g015547m	Galactose oxidase/kelch repeat superfamily protein	AT3G61590.1	different
Csi_2011_trs_00725	Csi_2011_gene_00200	f-box kelch-repeat protein at3g61590	AT3G61590.2		Galactose oxidase/kelch repeat superfamily protein	orange1.1g015547m	Galactose oxidase/kelch repeat superfamily protein	AT3G61590.1	different
Csi_2011_trs_00726	Csi_2011_gene_00200	f-box kelch-repeat protein at3g61590	AT3G61590.2		Galactose oxidase/kelch repeat superfamily protein	orange1.1g015547m	Galactose oxidase/kelch repeat superfamily protein	AT3G61590.1	different
Csi_2011_trs_00727	Csi_2011_gene_00200	f-box kelch-repeat protein at3g61590	AT3G61590.2		Galactose oxidase/kelch repeat superfamily protein	orange1.1g015547m	Galactose oxidase/kelch repeat superfamily protein	AT3G61590.1	different
Csi_2011_trs_00728	Csi_2011_gene_00200	f-box kelch-repeat protein at3g61590	AT3G61590.2		Galactose oxidase/kelch repeat superfamily protein	orange1.1g015547m	Galactose oxidase/kelch repeat superfamily protein	AT3G61590.1	different
Csi_2011_trs_00729	Csi_2011_gene_00201	uncharacterized protein at5g41620	AT1G64180.1		intracellular protein transport protein USO1-related	orange1.1g005989m	N/A	AT5G41620.1	different
Csi_2011_trs_00730	Csi_2011_gene_00201	uncharacterized protein at5g41620	AT1G64180.1		intracellular protein transport protein USO1-related	orange1.1g005989m	N/A	AT5G41620.1	different
Csi_2011_trs_00731	Csi_2011_gene_00202	ucrcs08_0010j03_r parent washington navel orange callus cdna library ucrcs08-1 citrus sinensis cdna clone mrna	N/A		N/A	orange1.1g046267m	N/A	N/A	same
Csi_2011_trs_00732	Csi_2011_gene_00203	kelch-like protein 17	AT3G61600.2		POZ/BTB containin G-protein 1	orange1.1g008916m	POZ/BTB containin G-protein 1	AT3G61600.1	different
Csi_2011_trs_00733	Csi_2011_gene_00203	btb poz domain-containing protein	AT3G61600.2		POZ/BTB containin G-protein 1	orange1.1g008916m	POZ/BTB containin G-protein 1	AT3G61600.1	different
Csi_2011_trs_00734	Csi_2011_gene_00203	kelch-like protein 17	AT3G61600.2		POZ/BTB containin G-protein 1	orange1.1g008916m	POZ/BTB containin G-protein 1	AT3G61600.1	different
Csi_2011_trs_00735	Csi_2011_gene_00203	kelch-like protein 17	AT3G61600.2		POZ/BTB containin G-protein 1	orange1.1g008916m	POZ/BTB containin G-protein 1	AT3G61600.1	different
Csi_2011_trs_00736	Csi_2011_gene_00203	kelch repeat and btb domain-containing protein 12	AT3G61600.2		POZ/BTB containin G-protein 1	orange1.1g008916m	POZ/BTB containin G-protein 1	AT3G61600.1	different
Csi_2011_trs_00737	Csi_2011_gene_00203	kelch-like protein 17	AT3G61600.2		POZ/BTB containin G-protein 1	orange1.1g008916m	POZ/BTB containin G-protein 1	AT3G61600.1	different
Csi_2011_trs_00738	Csi_2011_gene_00203	kelch-like protein 18	AT3G61600.2		POZ/BTB containin G-protein 1	orange1.1g008916m	POZ/BTB containin G-protein 1	AT3G61600.1	different
Csi_2011_trs_00739	Csi_2011_gene_00203	kelch-like protein 17	AT3G61600.2		POZ/BTB containin G-protein 1	orange1.1g008916m	POZ/BTB containin G-protein 1	AT3G61600.1	different
Csi_2011_trs_00740	Csi_2011_gene_00203	btb poz domain-containing protein	AT3G61600.2		POZ/BTB containin G-protein 1	orange1.1g008916m	POZ/BTB containin G-protein 1	AT3G61600.1	different
Csi_2011_trs_00741	Csi_2011_gene_00204	eukaryotic translation initiation factor 1a	AT2G04520.1		Nucleic acid-binding, OB-fold-like protein	orange1.1g032228m	Nucleic acid-binding, OB-fold-like protein	AT2G04520.1	same
Csi_2011_trs_00742	Csi_2011_gene_00205	common plant regulatory factor 1	AT2G46270.2	multi	G-box binding factor 3	orange1.1g014660m	G-box binding factor 3	AT2G46270.1	different
Csi_2011_trs_00743	Csi_2011_gene_00205	common plant regulatory factor 1	AT2G46270.2	multi	G-box binding factor 3	orange1.1g014660m	G-box binding factor 3	AT2G46270.1	different
Csi_2011_trs_00744	Csi_2011_gene_00205	common plant regulatory factor 1	AT2G46270.2	multi	G-box binding factor 3	orange1.1g014660m	G-box binding factor 3	AT2G46270.1	different
Csi_2011_trs_00745	Csi_2011_gene_00205	common plant regulatory factor 1	AT2G46270.1	multi	G-box binding factor 3	orange1.1g014660m	G-box binding factor 3	AT2G46270.1	same
Csi_2011_trs_00746	Csi_2011_gene_00205	common plant regulatory factor 1	AT2G46270.2	multi	G-box binding factor 3	orange1.1g014660m	G-box binding factor 3	AT2G46270.1	different
Csi_2011_trs_00747	Csi_2011_gene_00205	common plant regulatory factor 1	AT2G46270.2	multi	G-box binding factor 3	orange1.1g014660m	G-box binding factor 3	AT2G46270.1	different
Csi_2011_trs_00748	Csi_2011_gene_00205	common plant regulatory factor 1	AT2G46270.1	multi	G-box binding factor 3	orange1.1g014660m	G-box binding factor 3	AT2G46270.1	same
Csi_2011_trs_00749	Csi_2011_gene_00205	common plant regulatory factor 1	AT2G46270.2	multi	G-box binding factor 3	orange1.1g014660m	G-box binding factor 3	AT2G46270.1	different
Csi_2011_trs_00750	Csi_2011_gene_00206	glucose-6-phosphate 1-epimerase	AT3G61610.1		Galactose mutarotase-like superfamily protein	orange1.1g021411m	Galactose mutarotase-like superfamily protein	AT3G61610.1	same
Csi_2011_trs_00751	Csi_2011_gene_00207	protein	AT2G46300.1		Late embryogenesis abundant (LEA) hydroxyproline-rich glycoprotein family	orange1.1g042256m	Late embryogenesis abundant (LEA) hydroxyproline-rich glycoprotein family	AT2G46300.1	same
Csi_2011_trs_00752	Csi_2011_gene_00207	protein	AT2G46300.1		Late embryogenesis abundant (LEA) hydroxyproline-rich glycoprotein family	orange1.1g042256m	Late embryogenesis abundant (LEA) hydroxyproline-rich glycoprotein family	AT2G46300.1	same
Csi_2011_trs_00753	Csi_2011_gene_00208	ubiquitin-conjugating enzyme e2-17 kda	AT1G64230.2	multi	ubiquitin-conjugating enzyme 28	orange1.1g032055m	ubiquitin-conjugating enzyme 28	AT1G64230.1	different
Csi_2011_trs_00754	Csi_2011_gene_00208	ubiquitin-conjugating enzyme e2-17 kda	AT1G64230.2	multi	ubiquitin-conjugating enzyme 28	orange1.1g032055m	ubiquitin-conjugating enzyme 28	AT1G64230.1	different
Csi_2011_trs_00755	Csi_2011_gene_00208	ubiquitin-conjugating enzyme e2-17 kda	AT4G27960.2	multi	ubiquitin conjugating enzyme 9	orange1.1g032055m	ubiquitin-conjugating enzyme 28	AT1G64230.1	different
Csi_2011_trs_00756	Csi_2011_gene_00208	ubiquitin-conjugating enzyme e2-17 kda	AT1G64230.2	multi	ubiquitin-conjugating enzyme 28	orange1.1g032055m	ubiquitin-conjugating enzyme 28	AT1G64230.1	different
Csi_2011_trs_00757	Csi_2011_gene_00208	ubiquitin-conjugating enzyme e2-17 kda	AT4G27960.2	multi	ubiquitin conjugating enzyme 9	orange1.1g032055m	ubiquitin-conjugating enzyme 28	AT1G64230.1	different
Csi_2011_trs_00758	Csi_2011_gene_00209	ethylene-responsive transcription factor crf5	AT3G61630.1		cytokinin response factor 6	orange1.1g022553m	cytokinin response factor 5	AT2G46310.1	different
Csi_2011_trs_00759	Csi_2011_gene_00210	c08026a01sk ootsw1 citrus sinensis cdna clone mrna	N/A		N/A	orange1.1g035607m	N/A	N/A	same
Csi_2011_trs_00760	Csi_2011_gene_00211	solute carrier family 25 member 39	AT2G46320.1		Mitochondrial substrate carrier family protein	orange1.1g015748m	manganese tracking factor for mitochondrial SOD2	AT4G27940.1	different
Csi_2011_trs_00761	Csi_2011_gene_00211	solute carrier family 25 member 39	AT2G46320.1		Mitochondrial substrate carrier family protein	orange1.1g015748m	manganese tracking factor for mitochondrial SOD2	AT4G27940.1	different
Csi_2011_trs_00762	Csi_2011_gene_00211	solute carrier family 25 member 39	AT2G46320.1		Mitochondrial substrate carrier family protein	orange1.1g015748m	manganese tracking factor for mitochondrial SOD2	AT4G27940.1	different
Csi_2011_trs_00763	Csi_2011_gene_00211	solute carrier family 25 member 39	AT2G46320.1		Mitochondrial substrate carrier family protein	orange1.1g015748m	manganese tracking factor for mitochondrial SOD2	AT4G27940.1	different
Csi_2011_trs_00764	Csi_2011_gene_00211	solute carrier family 25 member 39	AT2G46320.1		Mitochondrial substrate carrier family protein	orange1.1g015748m	manganese tracking factor for mitochondrial SOD2	AT4G27940.1	different
Csi_2011_trs_00765	Csi_2011_gene_00211	solute carrier family 25 member 39	AT2G46320.1		Mitochondrial substrate carrier family protein	orange1.1g015748m	manganese tracking factor for mitochondrial SOD2	AT4G27940.1	different
Csi_2011_trs_00766	Csi_2011_gene_00211	solute carrier family 25 member 39	AT2G46320.1		Mitochondrial substrate carrier family protein	orange1.1g015748m	manganese tracking factor for mitochondrial SOD2	AT4G27940.1	different
Csi_2011_trs_00767	Csi_2011_gene_00211	solute carrier family 25 member 39	AT2G46320.1		Mitochondrial substrate carrier family protein	orange1.1g015748m	manganese tracking factor for mitochondrial SOD2	AT4G27940.1	different
Csi_2011_trs_00768	Csi_2011_gene_00212	light-sensor protein kinase includes:	AT1G64300.2		Protein kinase family protein	orange1.1g038696m	Protein kinase family protein	AT1G64300.1	different
Csi_2011_trs_00769	Csi_2011_gene_00213	probable indole-3-acetic acid-amido synthetase	AT2G46370.2	multi	Auxin-responsive GH3 family protein	orange1.1g007464m	Auxin-responsive GH3 family protein	AT2G46370.4	different
Csi_2011_trs_00770	Csi_2011_gene_00213	probable indole-3-acetic acid-amido synthetase	AT2G46370.2	multi	Auxin-responsive GH3 family protein	orange1.1g007464m	Auxin-responsive GH3 family protein	AT2G46370.4	different
Csi_2011_trs_00771	Csi_2011_gene_00213	probable indole-3-acetic acid-amido synthetase	AT2G46370.2	multi	Auxin-responsive GH3 family protein	orange1.1g007464m	Auxin-responsive GH3 family protein	AT2G46370.4	different
Csi_2011_trs_00772	Csi_2011_gene_00213	probable indole-3-acetic acid-amido synthetase	AT2G46370.2	multi	Auxin-responsive GH3 family protein	orange1.1g007464m	Auxin-responsive GH3 family protein	AT2G46370.4	different
Csi_2011_trs_00773	Csi_2011_gene_00213	probable indole-3-acetic acid-amido synthetase	AT2G46370.2	multi	Auxin-responsive GH3 family protein	orange1.1g007464m	Auxin-responsive GH3 family protein	AT2G46370.4	different
Csi_2011_trs_00774	Csi_2011_gene_00213	probable indole-3-acetic acid-amido synthetase	AT2G46370.4	multi	Auxin-responsive GH3 family protein	orange1.1g007464m	Auxin-responsive GH3 family protein	AT2G46370.4	same
Csi_2011_trs_00775	Csi_2011_gene_00213	probable indole-3-acetic acid-amido synthetase	AT2G46370.4	multi	Auxin-responsive GH3 family protein	orange1.1g007464m	Auxin-responsive GH3 family protein	AT2G46370.4	same
Csi_2011_trs_00776	Csi_2011_gene_00213	probable indole-3-acetic acid-amido synthetase	AT2G46370.4	multi	Auxin-responsive GH3 family protein	orange1.1g007464m	Auxin-responsive GH3 family protein	AT2G46370.4	same
Csi_2011_trs_00777	Csi_2011_gene_00213	probable indole-3-acetic acid-amido synthetase	AT2G46370.2	multi	Auxin-responsive GH3 family protein	orange1.1g007464m	Auxin-responsive GH3 family protein	AT2G46370.4	different
Csi_2011_trs_00778	Csi_2011_gene_00191	uncharacterized protein at5g05190	AT2G46380.1		Protein of unknown function (DUF3133)	orange1.1g047011m	Protein of unknown function (DUF3133)	AT3G61670.1	different
Csi_2011_trs_00779	Csi_2011_gene_00191	uncharacterized protein at5g05190	AT2G46380.1		Protein of unknown function (DUF3133)	orange1.1g047011m	Protein of unknown function (DUF3133)	AT3G61670.1	different
Csi_2011_trs_00780	Csi_2011_gene_00191	uncharacterized protein at5g05190	AT2G46380.1		Protein of unknown function (DUF3133)	orange1.1g047011m	Protein of unknown function (DUF3133)	AT3G61670.1	different
Csi_2011_trs_00781	Csi_2011_gene_00214	protein	AT1G01430.1		TRICHOME BIREFRINGENCE-LIKE 25	orange1.1g013245m	TRICHOME BIREFRINGENCE-LIKE 25	AT1G01430.1	same
Csi_2011_trs_00782	Csi_2011_gene_00215	hydroquinone glucosyltransferase	AT4G01070.1		UDP-Glycosyltransferase superfamily protein	orange1.1g012063m	UDP-Glycosyltransferase superfamily protein	AT4G01070.1	same
Csi_2011_trs_00783	Csi_2011_gene_00216	hydroquinone glucosyltransferase	AT4G01070.1		UDP-Glycosyltransferase superfamily protein	orange1.1g045267m	UDP-Glycosyltransferase superfamily protein	AT4G01070.1	same
Csi_2011_trs_00784	Csi_2011_gene_00217	protein	AT4G01037.1		Ubiquitin carboxyl-terminal hydrolase family protein	orange1.1g009820m	Ubiquitin carboxyl-terminal hydrolase family protein	AT4G01037.1	same
Csi_2011_trs_00785	Csi_2011_gene_00218	pentatricopeptide repeat-containing protein mitochondrial precursor	AT4G01030.1		pentatricopeptide (PPR) repeat-containing protein	orange1.1g038364m	pentatricopeptide (PPR) repeat-containing protein	AT4G01030.1	same
Csi_2011_trs_00786	Csi_2011_gene_00219	nucleotidyltransferase domain containing expressed	AT3G61690.1		nucleotidyltransferases	orange1.1g038458m	nucleotidyltransferases	AT3G61690.1	same
Csi_2011_trs_00787	Csi_2011_gene_00219	nucleotidyltransferase domain containing expressed	AT3G61690.1		nucleotidyltransferases	orange1.1g038458m	nucleotidyltransferases	AT3G61690.1	same
Csi_2011_trs_00788	Csi_2011_gene_00219	poly rna polymerase cid14	AT3G61690.1		nucleotidyltransferases	orange1.1g038458m	nucleotidyltransferases	AT3G61690.1	same
Csi_2011_trs_00789	Csi_2011_gene_00219	poly rna polymerase cid14	AT3G61690.1		nucleotidyltransferases	orange1.1g038458m	nucleotidyltransferases	AT3G61690.1	same
Csi_2011_trs_00790	Csi_2011_gene_00219	poly rna polymerase cid14	AT3G61690.1		nucleotidyltransferases	orange1.1g038458m	nucleotidyltransferases	AT3G61690.1	same
Csi_2011_trs_00791	Csi_2011_gene_00219	poly rna polymerase cid14	AT3G61690.1		nucleotidyltransferases	orange1.1g038458m	nucleotidyltransferases	AT3G61690.1	same
Csi_2011_trs_00792	Csi_2011_gene_00219	poly rna polymerase cid14	AT3G61690.1		nucleotidyltransferases	orange1.1g038458m	nucleotidyltransferases	AT3G61690.1	same
Csi_2011_trs_00793	Csi_2011_gene_00219	poly rna polymerase cid14	AT3G61690.1		nucleotidyltransferases	orange1.1g038458m	nucleotidyltransferases	AT3G61690.1	same
Csi_2011_trs_00794	Csi_2011_gene_00219	poly rna polymerase cid14	AT3G61690.1		nucleotidyltransferases	orange1.1g038458m	nucleotidyltransferases	AT3G61690.1	same
Csi_2011_trs_00795	Csi_2011_gene_00219	poly rna polymerase cid14	AT3G61690.1		nucleotidyltransferases	orange1.1g038458m	nucleotidyltransferases	AT3G61690.1	same
Csi_2011_trs_00796	Csi_2011_gene_00219	poly rna polymerase cid14	AT3G61690.1		nucleotidyltransferases	orange1.1g038458m	nucleotidyltransferases	AT3G61690.1	same
Csi_2011_trs_00797	Csi_2011_gene_00219	poly rna polymerase cid14	AT3G61690.1		nucleotidyltransferases	orange1.1g038458m	nucleotidyltransferases	AT3G61690.1	same
Csi_2011_trs_00798	Csi_2011_gene_00219	nucleotidyltransferase domain containing expressed	AT3G61690.1		nucleotidyltransferases	orange1.1g038458m	nucleotidyltransferases	AT3G61690.1	same
Csi_2011_trs_00799	Csi_2011_gene_00219	nucleotidyltransferase domain containing expressed	AT3G61690.1		nucleotidyltransferases	orange1.1g038458m	nucleotidyltransferases	AT3G61690.1	same
Csi_2011_trs_00800	Csi_2011_gene_00219	nucleotidyltransferase family expressed	AT3G61690.1		nucleotidyltransferases	orange1.1g004518m	P-loop containing nucleoside triphosphate hydrolases superfamily protein	AT5G63630.1	different
Csi_2011_trs_00801	Csi_2011_gene_00219	nucleotidyltransferase family expressed	AT3G61690.1		nucleotidyltransferases	orange1.1g004518m	P-loop containing nucleoside triphosphate hydrolases superfamily protein	AT5G63630.1	different
Csi_2011_trs_00802	Csi_2011_gene_00219	nucleotidyltransferase family expressed	AT3G61690.1		nucleotidyltransferases	orange1.1g004518m	P-loop containing nucleoside triphosphate hydrolases superfamily protein	AT5G63630.1	different
Csi_2011_trs_00803	Csi_2011_gene_00220	uncharacterized plant-specific domain tigr01589 family protein	AT2G46420.1		Plant protein 1589 of unknown function	orange1.1g017571m	Plant protein 1589 of unknown function	AT2G46420.1	same
Csi_2011_trs_00804	Csi_2011_gene_00220	uncharacterized plant-specific domain tigr01589 family protein	AT2G46420.1		Plant protein 1589 of unknown function	orange1.1g017571m	Plant protein 1589 of unknown function	AT2G46420.1	same
Csi_2011_trs_00805	Csi_2011_gene_00220	uncharacterized plant-specific domain tigr01589 family protein	AT2G46420.1		Plant protein 1589 of unknown function	orange1.1g017571m	Plant protein 1589 of unknown function	AT2G46420.1	same
Csi_2011_trs_00806	Csi_2011_gene_00220	uncharacterized plant-specific domain tigr01589 family protein	AT2G46420.1		Plant protein 1589 of unknown function	orange1.1g017571m	Plant protein 1589 of unknown function	AT2G46420.1	same
Csi_2011_trs_00807	Csi_2011_gene_00220	uncharacterized plant-specific domain tigr01589 family protein	AT2G46420.1		Plant protein 1589 of unknown function	orange1.1g017571m	Plant protein 1589 of unknown function	AT2G46420.1	same
Csi_2011_trs_00808	Csi_2011_gene_00220	uncharacterized plant-specific domain tigr01589 family protein	AT2G46420.1		Plant protein 1589 of unknown function	orange1.1g017571m	Plant protein 1589 of unknown function	AT2G46420.1	same
Csi_2011_trs_00809	Csi_2011_gene_00220	uncharacterized plant-specific domain tigr01589 family protein	AT2G46420.1		Plant protein 1589 of unknown function	orange1.1g017571m	Plant protein 1589 of unknown function	AT2G46420.1	same
Csi_2011_trs_00810	Csi_2011_gene_00220	uncharacterized plant-specific domain tigr01589 family protein	AT2G46420.1		Plant protein 1589 of unknown function	orange1.1g017571m	Plant protein 1589 of unknown function	AT2G46420.1	same
Csi_2011_trs_00811	Csi_2011_gene_00221	cyclic nucleotide-gated ion channel 1	AT4G01010.1		cyclic nucleotide-gated channel 13	orange1.1g004940m	cyclic nucleotide gated channel 1	AT5G53130.1	different
Csi_2011_trs_00812	Csi_2011_gene_00221	cyclic nucleotide-gated ion channel 1	AT4G01010.1		cyclic nucleotide-gated channel 13	orange1.1g004940m	cyclic nucleotide gated channel 1	AT5G53130.1	different
Csi_2011_trs_00813	Csi_2011_gene_00221	cyclic nucleotide-gated ion channel 1	AT4G01010.1		cyclic nucleotide-gated channel 13	orange1.1g004940m	cyclic nucleotide gated channel 1	AT5G53130.1	different
Csi_2011_trs_00814	Csi_2011_gene_00221	cyclic nucleotide-gated ion channel 1	AT4G01010.1		cyclic nucleotide-gated channel 13	orange1.1g004940m	cyclic nucleotide gated channel 1	AT5G53130.1	different
Csi_2011_trs_00815	Csi_2011_gene_00222	upf0667 protein c1orf55 homolog	AT3G06455.1		ubiquitin family protein	orange1.1g012310m	Ubiquitin-like superfamily protein	AT4G01000.1	different
Csi_2011_trs_00816	Csi_2011_gene_00222	upf0667 protein c1orf55 homolog	AT3G06455.1		ubiquitin family protein	orange1.1g012310m	Ubiquitin-like superfamily protein	AT4G01000.1	different
Csi_2011_trs_00817	Csi_2011_gene_00223	cs00-c3-700-036-h05- sweet orange development stadium (1 of 6) citrus sinensis mrna	N/A		N/A	orange1.1g035129m	N/A	N/A	same
Csi_2011_trs_00818	Csi_2011_gene_00223	vitis whole genome shotgun contig clone entav 115	N/A		N/A	orange1.1g035129m	N/A	N/A	same
Csi_2011_trs_00819	Csi_2011_gene_00224	protein kiaa0664 homolog	AT1G01320.2	multi	Tetratricopeptide repeat (TPR)-like superfamily protein	orange1.1g000187m	Tetratricopeptide repeat (TPR)-like superfamily protein	AT1G01320.2	same
Csi_2011_trs_00820	Csi_2011_gene_00224	protein kiaa0664 homolog	AT1G01320.2	multi	Tetratricopeptide repeat (TPR)-like superfamily protein	orange1.1g000187m	Tetratricopeptide repeat (TPR)-like superfamily protein	AT1G01320.2	same
Csi_2011_trs_00821	Csi_2011_gene_00224	protein kiaa0664 homolog	AT1G01320.2	multi	Tetratricopeptide repeat (TPR)-like superfamily protein	orange1.1g000187m	Tetratricopeptide repeat (TPR)-like superfamily protein	AT1G01320.2	same
Csi_2011_trs_00822	Csi_2011_gene_00224	protein kiaa0664 homolog	AT1G01320.2	multi	Tetratricopeptide repeat (TPR)-like superfamily protein	orange1.1g000187m	Tetratricopeptide repeat (TPR)-like superfamily protein	AT1G01320.2	same
Csi_2011_trs_00823	Csi_2011_gene_00224	protein kiaa0664 homolog	AT1G01320.1	multi	Tetratricopeptide repeat (TPR)-like superfamily protein	orange1.1g000187m	Tetratricopeptide repeat (TPR)-like superfamily protein	AT1G01320.2	different
Csi_2011_trs_00824	Csi_2011_gene_00224	protein kiaa0664 homolog	AT1G01320.1	multi	Tetratricopeptide repeat (TPR)-like superfamily protein	orange1.1g000187m	Tetratricopeptide repeat (TPR)-like superfamily protein	AT1G01320.2	different
Csi_2011_trs_00825	Csi_2011_gene_00225	uncharacterized membrane protein yuid	AT3G61770.1		Acid phosphatase/vanadium-dependent haloperoxidase-related protein	orange1.1g022192m	Acid phosphatase/vanadium-dependent haloperoxidase-related protein	AT3G61770.1	same
Csi_2011_trs_00826	Csi_2011_gene_00225	uncharacterized membrane protein yuid	AT3G61770.1		Acid phosphatase/vanadium-dependent haloperoxidase-related protein	orange1.1g022192m	Acid phosphatase/vanadium-dependent haloperoxidase-related protein	AT3G61770.1	same
Csi_2011_trs_00827	Csi_2011_gene_00225	uncharacterized membrane protein yuid	AT3G61770.1		Acid phosphatase/vanadium-dependent haloperoxidase-related protein	orange1.1g022192m	Acid phosphatase/vanadium-dependent haloperoxidase-related protein	AT3G61770.1	same
Csi_2011_trs_00828	Csi_2011_gene_00225	uncharacterized membrane protein yuid	AT3G61770.1		Acid phosphatase/vanadium-dependent haloperoxidase-related protein	orange1.1g022192m	Acid phosphatase/vanadium-dependent haloperoxidase-related protein	AT3G61770.1	same
Csi_2011_trs_00829	Csi_2011_gene_00226	rna polymerase ii transcriptional coactivator kelp	AT4G10920.2		transcriptional coactivator p15 (PC4) family protein (KELP)	orange1.1g013049m	zinc knuckle (CCHC-type) family protein	AT4G00980.1	different
Csi_2011_trs_00830	Csi_2011_gene_00226	rna polymerase ii transcriptional coactivator kelp	AT4G10920.2		transcriptional coactivator p15 (PC4) family protein (KELP)	orange1.1g013049m	zinc knuckle (CCHC-type) family protein	AT4G00980.1	different
Csi_2011_trs_00831	Csi_2011_gene_00226	rna polymerase ii transcriptional coactivator kelp	AT4G10920.2		transcriptional coactivator p15 (PC4) family protein (KELP)	orange1.1g013049m	zinc knuckle (CCHC-type) family protein	AT4G00980.1	different
Csi_2011_trs_00832	Csi_2011_gene_00226	rna polymerase ii transcriptional coactivator kelp	AT4G10920.2		transcriptional coactivator p15 (PC4) family protein (KELP)	orange1.1g013049m	zinc knuckle (CCHC-type) family protein	AT4G00980.1	different
Csi_2011_trs_00833	Csi_2011_gene_00227	ethylene-responsive transcription factor erf023	AT1G01250.1		Integrase-type DNA-binding superfamily protein	orange1.1g029627m	Integrase-type DNA-binding superfamily protein	AT1G01250.1	same
Csi_2011_trs_00834	Csi_2011_gene_00228	exportin-2	AT2G46520.1		cellular apoptosis susceptibility protein, putative / importin-alpha re-exporter, putative	orange1.1g002048m	cellular apoptosis susceptibility protein, putative / importin-alpha re-exporter, putative	AT2G46520.1	same
Csi_2011_trs_00835	Csi_2011_gene_00228	exportin-2	AT2G46520.1		cellular apoptosis susceptibility protein, putative / importin-alpha re-exporter, putative	orange1.1g002048m	cellular apoptosis susceptibility protein, putative / importin-alpha re-exporter, putative	AT2G46520.1	same
Csi_2011_trs_00836	Csi_2011_gene_00228	exportin-2	AT2G46520.1		cellular apoptosis susceptibility protein, putative / importin-alpha re-exporter, putative	orange1.1g002048m	cellular apoptosis susceptibility protein, putative / importin-alpha re-exporter, putative	AT2G46520.1	same
Csi_2011_trs_00837	Csi_2011_gene_00229	auxin response factor 18	AT3G61830.1	multi	auxin response factor 18	orange1.1g005368m	auxin response factor 18	AT3G61830.1	same
Csi_2011_trs_00838	Csi_2011_gene_00229	auxin response factor 18	AT3G61830.1	multi	auxin response factor 18	orange1.1g005368m	auxin response factor 18	AT3G61830.1	same
Csi_2011_trs_00839	Csi_2011_gene_00229	auxin response factor 9	AT4G23980.2	multi	auxin response factor 9	orange1.1g005368m	auxin response factor 18	AT3G61830.1	different
Csi_2011_trs_00840	Csi_2011_gene_00229	auxin response factor 18	AT3G61830.1	multi	auxin response factor 18	orange1.1g005368m	auxin response factor 18	AT3G61830.1	same
Csi_2011_trs_00841	Csi_2011_gene_00230	uncharacterized protein at4g00950	AT4G00950.1		Protein of unknown function (DUF688)	orange1.1g024192m	Protein of unknown function (DUF688)	AT4G00950.1	same
Csi_2011_trs_00842	Csi_2011_gene_00231	af372881_1 at5g16950 f2k13_100	AT5G16950.1		protein_coding	orange1.1g034334m	N/A	AT5G16950.1	same
Csi_2011_trs_00843	Csi_2011_gene_00231	af372881_1 at5g16950 f2k13_100	AT5G16950.1		protein_coding	orange1.1g034334m	N/A	AT5G16950.1	same
Csi_2011_trs_00844	Csi_2011_gene_00232	protein	AT1G72000.1		Plant neutral invertase family protein	orange1.1g035779m	cytosolic invertase 2	AT4G09510.1	different
Csi_2011_trs_00845	Csi_2011_gene_00233	protein	AT4G24026.1		protein_coding	orange1.1g032712m	N/A	AT4G10810.1	different
Csi_2011_trs_00846	Csi_2011_gene_00233	protein	AT4G24026.1		protein_coding	orange1.1g032712m	N/A	AT4G10810.1	different
Csi_2011_trs_00847	Csi_2011_gene_00234	laccase-6	AT2G46570.1		laccase 6	orange1.1g039250m	laccase 6	AT2G46570.1	same
Csi_2011_trs_00848	Csi_2011_gene_00235	dof zinc finger protein	AT2G46590.1	multi	Dof-type zinc finger DNA-binding family protein	orange1.1g021641m	Dof-type zinc finger DNA-binding family protein	AT3G61850.4	different
Csi_2011_trs_00849	Csi_2011_gene_00235	dof zinc finger protein	AT3G61850.4	multi	Dof-type zinc finger DNA-binding family protein	orange1.1g021641m	Dof-type zinc finger DNA-binding family protein	AT3G61850.4	same
Csi_2011_trs_00850	Csi_2011_gene_00236	aluminum-activated malate transporter-like	AT4G00910.1		Aluminium activated malate transporter family protein	orange1.1g041036m	Aluminium activated malate transporter family protein	AT4G00910.1	same
Csi_2011_trs_00851	Csi_2011_gene_00237	probable serine threonine-protein kinase wnk4	AT5G41990.1		with no lysine (K) kinase 8	orange1.1g005017m	with no lysine (K) kinase 8	AT5G41990.1	same
Csi_2011_trs_00852	Csi_2011_gene_00237	probable serine threonine-protein kinase wnk4	AT5G41990.1		with no lysine (K) kinase 8	orange1.1g005017m	with no lysine (K) kinase 8	AT5G41990.1	same
Csi_2011_trs_00853	Csi_2011_gene_00237	probable serine threonine-protein kinase wnk4	AT5G41990.1		with no lysine (K) kinase 8	orange1.1g005017m	with no lysine (K) kinase 8	AT5G41990.1	same
Csi_2011_trs_00854	Csi_2011_gene_00237	probable serine threonine-protein kinase wnk4	AT5G41990.1		with no lysine (K) kinase 8	orange1.1g005017m	with no lysine (K) kinase 8	AT5G41990.1	same
Csi_2011_trs_00855	Csi_2011_gene_00237	probable serine threonine-protein kinase wnk4	AT5G41990.1		with no lysine (K) kinase 8	orange1.1g005017m	with no lysine (K) kinase 8	AT5G41990.1	same
Csi_2011_trs_00856	Csi_2011_gene_00238	protein yippee-like at4g27745	AT4G27745.1		Yippee family putative zinc-binding protein	orange1.1g039667m	Yippee family putative zinc-binding protein	AT4G27745.1	same
Csi_2011_trs_00857	Csi_2011_gene_00239	calmodulin-like protein 9	AT2G46600.1		Calcium-binding EF-hand family protein	orange1.1g033062m	Calcium-binding EF-hand family protein	AT2G46600.1	same
Csi_2011_trs_00858	Csi_2011_gene_00240	calcium-transporting endoplasmic reticulum-type	AT4G00900.1		ER-type Ca2+-ATPase 2	orange1.1g001568m	ER-type Ca2+-ATPase 2	AT4G00900.1	same
Csi_2011_trs_00859	Csi_2011_gene_00240	calcium-transporting endoplasmic reticulum-type	AT4G00900.1		ER-type Ca2+-ATPase 2	orange1.1g001568m	ER-type Ca2+-ATPase 2	AT4G00900.1	same
Csi_2011_trs_00860	Csi_2011_gene_00240	calcium-transporting endoplasmic reticulum-type	AT4G00900.1		ER-type Ca2+-ATPase 2	orange1.1g001568m	ER-type Ca2+-ATPase 2	AT4G00900.1	same
Csi_2011_trs_00861	Csi_2011_gene_00241	ras-related protein rab11a	AT1G01200.1		RAB GTPase homolog A3	orange1.1g026548m	RAB GTPase homolog A3	AT1G01200.1	same
Csi_2011_trs_00862	Csi_2011_gene_00242	at3g61870 f21f14_40	AT3G61870.1		protein_coding	orange1.1g021217m	N/A	AT3G61870.1	same
Csi_2011_trs_00863	Csi_2011_gene_00242	at3g61870 f21f14_40	AT3G61870.1		protein_coding	orange1.1g021217m	N/A	AT3G61870.1	same
Csi_2011_trs_00864	Csi_2011_gene_00243	leucine-rich repeat extensin-like protein 1	AT2G46630.1		protein_coding	orange1.1g011479m	N/A	AT2G46630.1	same
Csi_2011_trs_00865	Csi_2011_gene_00244	predicted protein [Populus trichocarpa]	AT2G46640.3		protein_coding	orange1.1g023604m	N/A	AT2G46640.2	different
Csi_2011_trs_00866	Csi_2011_gene_00244	unnamed protein product [Vitis vinifera]	AT2G46640.3		protein_coding	orange1.1g023604m	N/A	AT2G46640.2	different
Csi_2011_trs_00867	Csi_2011_gene_00245	cytochrome b5 isoform 1	AT5G53560.1		cytochrome B5 isoform E	orange1.1g032893m	cytochrome B5 isoform E	AT5G53560.1	same
Csi_2011_trs_00868	Csi_2011_gene_00246	homeobox-leucine zipper protein athb-7	AT2G46680.2		homeobox 7	orange1.1g025886m	homeobox 7	AT2G46680.1	different
Csi_2011_trs_00869	Csi_2011_gene_00247	cs00-c1-100-028-e08- sweet orange greenhouse plant citrus sinensis mrna	N/A		N/A
Csi_2011_trs_00870	Csi_2011_gene_00247	cs00-c1-100-028-e08- sweet orange greenhouse plant citrus sinensis mrna	N/A		N/A
Csi_2011_trs_00871	Csi_2011_gene_00247	cs00-c3-700-011-f07- sweet orange development stadium (1 of 6) citrus sinensis mrna	N/A		N/A
Csi_2011_trs_00872	Csi_2011_gene_00247	cs00-c1-100-028-e08- sweet orange greenhouse plant citrus sinensis mrna	N/A		N/A
Csi_2011_trs_00873	Csi_2011_gene_00248	auxin-responsive family protein	AT4G00880.1		SAUR-like auxin-responsive protein family	orange1.1g033760m	SAUR-like auxin-responsive protein family	AT2G46690.1	different
Csi_2011_trs_00874	Csi_2011_gene_00248	auxin-responsive family protein	AT4G00880.1		SAUR-like auxin-responsive protein family	orange1.1g033760m	SAUR-like auxin-responsive protein family	AT2G46690.1	different
Csi_2011_trs_00875	Csi_2011_gene_00249	rho gtpase-activating protein gaca	AT2G46710.1		Rho GTPase activating protein with PAK-box/P21-Rho-binding domain	orange1.1g010138m	Rho GTPase activating protein with PAK-box/P21-Rho-binding domain	AT2G46710.1	same
Csi_2011_trs_00876	Csi_2011_gene_00249	rho gtpase-activating protein gaca	AT2G46710.1		Rho GTPase activating protein with PAK-box/P21-Rho-binding domain	orange1.1g010138m	Rho GTPase activating protein with PAK-box/P21-Rho-binding domain	AT2G46710.1	same
Csi_2011_trs_00877	Csi_2011_gene_00250	transcription factor bhlh14	AT4G00870.1		basic helix-loop-helix (bHLH) DNA-binding superfamily protein	orange1.1g046178m	Basic helix-loop-helix (bHLH) DNA-binding family protein	AT1G32640.1	different
Csi_2011_trs_00878	Csi_2011_gene_00251	protein ssxt	AT1G01160.1		GRF1-interacting factor 2	orange1.1g028287m	GRF1-interacting factor 3	AT4G00850.1	different
Csi_2011_trs_00879	Csi_2011_gene_00252	probable s-acyltransferase at4g00840	AT4G00840.1		DHHC-type zinc finger family protein	orange1.1g021385m	DHHC-type zinc finger family protein	AT4G00840.1	same
Csi_2011_trs_00880	Csi_2011_gene_00252	probable s-acyltransferase at4g00840	AT4G00840.1		DHHC-type zinc finger family protein	orange1.1g021385m	DHHC-type zinc finger family protein	AT4G00840.1	same
Csi_2011_trs_00881	Csi_2011_gene_00252	probable s-acyltransferase at4g00840	AT4G00840.1		DHHC-type zinc finger family protein	orange1.1g021385m	DHHC-type zinc finger family protein	AT4G00840.1	same
Csi_2011_trs_00882	Csi_2011_gene_00252	probable s-acyltransferase at4g00840	AT4G00840.1		DHHC-type zinc finger family protein	orange1.1g021385m	DHHC-type zinc finger family protein	AT4G00840.1	same
Csi_2011_trs_00883	Csi_2011_gene_00252	probable s-acyltransferase at4g00840	AT4G00840.1		DHHC-type zinc finger family protein	orange1.1g021385m	DHHC-type zinc finger family protein	AT4G00840.1	same
Csi_2011_trs_00884	Csi_2011_gene_00252	probable s-acyltransferase at4g00840	AT4G00840.1		DHHC-type zinc finger family protein	orange1.1g021385m	DHHC-type zinc finger family protein	AT4G00840.1	same
Csi_2011_trs_00885	Csi_2011_gene_00252	probable s-acyltransferase at4g00840	AT4G00840.1		DHHC-type zinc finger family protein	orange1.1g021385m	DHHC-type zinc finger family protein	AT4G00840.1	same
Csi_2011_trs_00886	Csi_2011_gene_00253	cbl-interacting serine threonine-protein kinase 9	AT1G01140.3	multi	CBL-interacting protein kinase 9	orange1.1g012228m	CBL-interacting protein kinase 9	AT1G01140.2	different
Csi_2011_trs_00887	Csi_2011_gene_00253	cbl-interacting serine threonine-protein kinase 9	AT1G01140.1	multi	CBL-interacting protein kinase 9	orange1.1g012228m	CBL-interacting protein kinase 9	AT1G01140.2	different
Csi_2011_trs_00888	Csi_2011_gene_00253	cbl-interacting serine threonine-protein kinase 9	AT1G01140.2	multi	CBL-interacting protein kinase 9	orange1.1g012228m	CBL-interacting protein kinase 9	AT1G01140.2	same
Csi_2011_trs_00889	Csi_2011_gene_00253	cbl-interacting serine threonine-protein kinase 9	AT1G01140.2	multi	CBL-interacting protein kinase 9	orange1.1g012228m	CBL-interacting protein kinase 9	AT1G01140.2	same
Csi_2011_trs_00890	Csi_2011_gene_00253	cbl-interacting serine threonine-protein kinase 9	AT1G01140.3	multi	CBL-interacting protein kinase 9	orange1.1g012228m	CBL-interacting protein kinase 9	AT1G01140.2	different
Csi_2011_trs_00891	Csi_2011_gene_00253	cbl-interacting serine threonine-protein kinase 9	AT1G01140.1	multi	CBL-interacting protein kinase 9	orange1.1g012228m	CBL-interacting protein kinase 9	AT1G01140.2	different
Csi_2011_trs_00892	Csi_2011_gene_00253	cbl-interacting serine threonine-protein kinase 9	AT1G01140.1	multi	CBL-interacting protein kinase 9	orange1.1g012228m	CBL-interacting protein kinase 9	AT1G01140.2	different
Csi_2011_trs_00893	Csi_2011_gene_00254	3-ketoacyl- synthase 1	AT1G01120.1		3-ketoacyl-CoA synthase 1	orange1.1g009598m	3-ketoacyl-CoA synthase 1	AT1G01120.1	same
Csi_2011_trs_00894	Csi_2011_gene_00255	predicted protein [Populus trichocarpa]	N/A		N/A	orange1.1g037576m	N/A	AT3G61930.1	different
Csi_2011_trs_00895	Csi_2011_gene_00255	predicted protein [Populus trichocarpa]	N/A		N/A	orange1.1g037576m	N/A	AT3G61930.1	different
Csi_2011_trs_00896	Csi_2011_gene_00256	rna-binding protein 24-b	AT2G46780.1		RNA-binding (RRM/RBD/RNP motifs) family protein	orange1.1g023688m	RNA-binding (RRM/RBD/RNP motifs) family protein	AT2G46780.1	same
Csi_2011_trs_00897	Csi_2011_gene_00257	pentatricopeptide repeat-containing protein at1g05600	AT1G05600.2		Tetratricopeptide repeat (TPR)-like superfamily protein	orange1.1g043204m	Tetratricopeptide repeat (TPR)-like superfamily protein	AT1G05600.1	different
Csi_2011_trs_00898	Csi_2011_gene_00258	60s acidic ribosomal protein p1	AT5G24510.1		60S acidic ribosomal protein family
Csi_2011_trs_00899	Csi_2011_gene_00259	vacuolar protein sorting-associated protein 8 homolog	AT4G00800.1		transducin family protein / WD-40 repeat family protein	orange1.1g000170m	transducin family protein / WD-40 repeat family protein	AT4G00800.1	same
Csi_2011_trs_00900	Csi_2011_gene_00259	vacuolar protein sorting-associated protein 8 homolog	AT4G00800.1		transducin family protein / WD-40 repeat family protein	orange1.1g000170m	transducin family protein / WD-40 repeat family protein	AT4G00800.1	same
Csi_2011_trs_00901	Csi_2011_gene_00259	vacuolar protein sorting-associated protein 8 homolog	AT4G00800.1		transducin family protein / WD-40 repeat family protein	orange1.1g000170m	transducin family protein / WD-40 repeat family protein	AT4G00800.1	same
Csi_2011_trs_00902	Csi_2011_gene_00259	vacuolar protein sorting-associated protein 8 homolog	AT4G00800.1		transducin family protein / WD-40 repeat family protein	orange1.1g000170m	transducin family protein / WD-40 repeat family protein	AT4G00800.1	same
Csi_2011_trs_00903	Csi_2011_gene_00259	vacuolar protein sorting-associated protein 8 homolog	AT4G00800.1		transducin family protein / WD-40 repeat family protein	orange1.1g000170m	transducin family protein / WD-40 repeat family protein	AT4G00800.1	same
Csi_2011_trs_00904	Csi_2011_gene_00259	vacuolar protein sorting-associated protein 8 homolog	AT4G00800.1		transducin family protein / WD-40 repeat family protein	orange1.1g000170m	transducin family protein / WD-40 repeat family protein	AT4G00800.1	same
Csi_2011_trs_00905	Csi_2011_gene_00260	pyruvate dehydrogenase e1 component subunit alpha	AT1G01090.1		pyruvate dehydrogenase E1 alpha	orange1.1g013928m	pyruvate dehydrogenase E1 alpha	AT1G01090.1	same
Csi_2011_trs_00906	Csi_2011_gene_00260	pyruvate dehydrogenase e1 component subunit alpha	AT1G01090.1		pyruvate dehydrogenase E1 alpha	orange1.1g013928m	pyruvate dehydrogenase E1 alpha	AT1G01090.1	same
Csi_2011_trs_00907	Csi_2011_gene_00260	pyruvate dehydrogenase e1 component subunit alpha	AT1G01090.1		pyruvate dehydrogenase E1 alpha	orange1.1g013928m	pyruvate dehydrogenase E1 alpha	AT1G01090.1	same
Csi_2011_trs_00908	Csi_2011_gene_00260	pyruvate dehydrogenase e1 component subunit alpha	AT1G01090.1		pyruvate dehydrogenase E1 alpha	orange1.1g013928m	pyruvate dehydrogenase E1 alpha	AT1G01090.1	same
Csi_2011_trs_00909	Csi_2011_gene_00261	conserved oligomeric golgi complex subunit 4	AT4G01400.2		protein_coding	orange1.1g004552m	N/A	AT4G01400.2	same
Csi_2011_trs_00910	Csi_2011_gene_00262	33 kda chloroplastic precursor	AT1G01080.2	multi	RNA-binding (RRM/RBD/RNP motifs) family protein	orange1.1g022096m	RNA-binding (RRM/RBD/RNP motifs) family protein	AT1G01080.1	different
Csi_2011_trs_00911	Csi_2011_gene_00262	33 kda chloroplastic precursor	AT1G01080.1	multi	RNA-binding (RRM/RBD/RNP motifs) family protein	orange1.1g022096m	RNA-binding (RRM/RBD/RNP motifs) family protein	AT1G01080.1	same
Csi_2011_trs_00912	Csi_2011_gene_00262	33 kda chloroplastic precursor	AT1G01080.2	multi	RNA-binding (RRM/RBD/RNP motifs) family protein	orange1.1g022096m	RNA-binding (RRM/RBD/RNP motifs) family protein	AT1G01080.1	different
Csi_2011_trs_00913	Csi_2011_gene_00263	two-component response regulator-like prr95	AT5G02810.1	multi	pseudo-response regulator 7	orange1.1g042954m	pseudo-response regulator 5	AT5G24470.1	different
Csi_2011_trs_00914	Csi_2011_gene_00263	two-component response regulator-like prr95	AT5G02810.1	multi	pseudo-response regulator 7	orange1.1g042954m	pseudo-response regulator 5	AT5G24470.1	different
Csi_2011_trs_00915	Csi_2011_gene_00263	two-component response regulator-like prr95	AT5G02810.1	multi	pseudo-response regulator 7	orange1.1g042954m	pseudo-response regulator 5	AT5G24470.1	different
Csi_2011_trs_00916	Csi_2011_gene_00263	two-component response regulator-like aprr5	AT2G46790.1	multi	pseudo-response regulator 9	orange1.1g042954m	pseudo-response regulator 5	AT5G24470.1	different
Csi_2011_trs_00917	Csi_2011_gene_00263	two-component response regulator-like prr95	AT5G02810.1	multi	pseudo-response regulator 7	orange1.1g042954m	pseudo-response regulator 5	AT5G24470.1	different
Csi_2011_trs_00918	Csi_2011_gene_00263	two-component response regulator-like prr95	AT5G02810.1	multi	pseudo-response regulator 7	orange1.1g042954m	pseudo-response regulator 5	AT5G24470.1	different
Csi_2011_trs_00919	Csi_2011_gene_00263	two-component response regulator-like prr95	AT5G02810.1	multi	pseudo-response regulator 7	orange1.1g042954m	pseudo-response regulator 5	AT5G24470.1	different
Csi_2011_trs_00920	Csi_2011_gene_00263	two-component response regulator-like prr95	AT2G46790.1	multi	pseudo-response regulator 9	orange1.1g042954m	pseudo-response regulator 5	AT5G24470.1	different
Csi_2011_trs_00921	Csi_2011_gene_00263	two-component response regulator-like prr95	AT5G02810.1	multi	pseudo-response regulator 7	orange1.1g042954m	pseudo-response regulator 5	AT5G24470.1	different
Csi_2011_trs_00922	Csi_2011_gene_00263	two-component response regulator-like prr95	AT5G02810.1	multi	pseudo-response regulator 7	orange1.1g042954m	pseudo-response regulator 5	AT5G24470.1	different
Csi_2011_trs_00923	Csi_2011_gene_00263	two-component response regulator-like prr95	AT5G24470.1	multi	pseudo-response regulator 5	orange1.1g042954m	pseudo-response regulator 5	AT5G24470.1	same
Csi_2011_trs_00924	Csi_2011_gene_00263	two-component response regulator-like prr95	AT5G02810.1	multi	pseudo-response regulator 7	orange1.1g042954m	pseudo-response regulator 5	AT5G24470.1	different
Csi_2011_trs_00925	Csi_2011_gene_00264	metal tolerance protein 1	AT2G46800.2		zinc transporter of Arabidopsis thaliana	orange1.1g041429m	Cation efflux family protein	AT3G61940.1	different
Csi_2011_trs_00926	Csi_2011_gene_00264	metal tolerance protein 1	AT2G46800.2		zinc transporter of Arabidopsis thaliana	orange1.1g041429m	Cation efflux family protein	AT3G61940.1	different
Csi_2011_trs_00927	Csi_2011_gene_00264	metal tolerance protein 1	AT2G46800.2		zinc transporter of Arabidopsis thaliana	orange1.1g041429m	Cation efflux family protein	AT3G61940.1	different
Csi_2011_trs_00928	Csi_2011_gene_00264	metal tolerance protein 1	AT2G46800.2		zinc transporter of Arabidopsis thaliana	orange1.1g041429m	Cation efflux family protein	AT3G61940.1	different
Csi_2011_trs_00929	Csi_2011_gene_00264	metal tolerance protein 1	AT2G46800.2		zinc transporter of Arabidopsis thaliana	orange1.1g041429m	Cation efflux family protein	AT3G61940.1	different
Csi_2011_trs_00930	Csi_2011_gene_00264	metal tolerance protein 1	AT2G46800.2		zinc transporter of Arabidopsis thaliana	orange1.1g041429m	Cation efflux family protein	AT3G61940.1	different
Csi_2011_trs_00931	Csi_2011_gene_00264	metal tolerance protein 1	AT2G46800.2		zinc transporter of Arabidopsis thaliana	orange1.1g041429m	Cation efflux family protein	AT3G61940.1	different
Csi_2011_trs_00932	Csi_2011_gene_00264	metal tolerance protein 1	AT2G46800.2		zinc transporter of Arabidopsis thaliana	orange1.1g041429m	Cation efflux family protein	AT3G61940.1	different
Csi_2011_trs_00933	Csi_2011_gene_00265	transcription factor bhlh67	AT3G61950.1	multi	basic helix-loop-helix (bHLH) DNA-binding superfamily protein	orange1.1g013752m	basic helix-loop-helix (bHLH) DNA-binding superfamily protein	AT2G46810.1	different
Csi_2011_trs_00934	Csi_2011_gene_00265	transcription factor bhlh67	AT3G61950.1	multi	basic helix-loop-helix (bHLH) DNA-binding superfamily protein	orange1.1g013752m	basic helix-loop-helix (bHLH) DNA-binding superfamily protein	AT2G46810.1	different
Csi_2011_trs_00935	Csi_2011_gene_00265	transcription factor bhlh70	AT2G46810.1	multi	basic helix-loop-helix (bHLH) DNA-binding superfamily protein	orange1.1g013752m	basic helix-loop-helix (bHLH) DNA-binding superfamily protein	AT2G46810.1	same
Csi_2011_trs_00936	Csi_2011_gene_00266	thylakoid membrane phosphoprotein 14 chloroplastic precursor	AT2G46820.2		photosystem I P subunit	orange1.1g030898m	photosystem I P subunit	AT2G46820.1	different
Csi_2011_trs_00937	Csi_2011_gene_00266	thylakoid membrane phosphoprotein 14 chloroplastic precursor	AT2G46820.2		photosystem I P subunit	orange1.1g030898m	photosystem I P subunit	AT2G46820.1	different
Csi_2011_trs_00938	Csi_2011_gene_00266	thylakoid membrane phosphoprotein 14 chloroplastic precursor	AT2G46820.2		photosystem I P subunit	orange1.1g030898m	photosystem I P subunit	AT2G46820.1	different
Csi_2011_trs_00939	Csi_2011_gene_00266	thylakoid membrane phosphoprotein 14 chloroplastic precursor	AT2G46820.2		photosystem I P subunit	orange1.1g030898m	photosystem I P subunit	AT2G46820.1	different
Csi_2011_trs_00940	Csi_2011_gene_00266	thylakoid membrane phosphoprotein 14 chloroplastic precursor	AT2G46820.2		photosystem I P subunit	orange1.1g030898m	photosystem I P subunit	AT2G46820.1	different
Csi_2011_trs_00941	Csi_2011_gene_00267	protein lhy	AT1G01060.3	multi	Homeodomain-like superfamily protein	orange1.1g004262m	Homeodomain-like superfamily protein	AT1G01060.4	different
Csi_2011_trs_00942	Csi_2011_gene_00267	protein lhy	AT1G01060.3	multi	Homeodomain-like superfamily protein	orange1.1g004262m	Homeodomain-like superfamily protein	AT1G01060.4	different
Csi_2011_trs_00943	Csi_2011_gene_00267	protein lhy	AT1G01060.3	multi	Homeodomain-like superfamily protein	orange1.1g004262m	Homeodomain-like superfamily protein	AT1G01060.4	different
Csi_2011_trs_00944	Csi_2011_gene_00267	protein cca1	AT2G46830.1	multi	circadian clock associated 1	orange1.1g004262m	Homeodomain-like superfamily protein	AT1G01060.4	different
Csi_2011_trs_00945	Csi_2011_gene_00267	protein lhy	AT1G01060.3	multi	Homeodomain-like superfamily protein	orange1.1g004262m	Homeodomain-like superfamily protein	AT1G01060.4	different
Csi_2011_trs_00946	Csi_2011_gene_00267	protein lhy	AT1G01060.3	multi	Homeodomain-like superfamily protein	orange1.1g004262m	Homeodomain-like superfamily protein	AT1G01060.4	different
Csi_2011_trs_00947	Csi_2011_gene_00268	probably inactive receptor-like protein kinase at2g46850 precursor	AT1G01050.1	multi	pyrophosphorylase 1	orange1.1g045897m	Protein kinase superfamily protein	AT2G46850.1	different
Csi_2011_trs_00948	Csi_2011_gene_00268	probably inactive receptor-like protein kinase at2g46850 precursor	AT1G01050.1	multi	pyrophosphorylase 1	orange1.1g045897m	Protein kinase superfamily protein	AT2G46850.1	different
Csi_2011_trs_00949	Csi_2011_gene_00268	probably inactive receptor-like protein kinase at2g46850 precursor	AT1G01050.1	multi	pyrophosphorylase 1	orange1.1g045897m	Protein kinase superfamily protein	AT2G46850.1	different
Csi_2011_trs_00950	Csi_2011_gene_00268	probably inactive receptor-like protein kinase at2g46850 precursor	AT2G46850.1	multi	Protein kinase superfamily protein	orange1.1g045897m	Protein kinase superfamily protein	AT2G46850.1	same
Csi_2011_trs_00951	Csi_2011_gene_00268	soluble inorganic pyrophosphatase	AT1G01050.1	multi	pyrophosphorylase 1
Csi_2011_trs_00952	Csi_2011_gene_00269	soluble inorganic pyrophosphatase	AT1G01050.1		pyrophosphorylase 1	orange1.1g040461m	pyrophosphorylase 1	AT1G01050.1	same
Csi_2011_trs_00953	Csi_2011_gene_00269	soluble inorganic pyrophosphatase	AT1G01050.1		pyrophosphorylase 1	orange1.1g040461m	pyrophosphorylase 1	AT1G01050.1	same
Csi_2011_trs_00954	Csi_2011_gene_00270	b3 domain-containing protein os03g0120900	AT2G46870.1		AP2/B3-like transcriptional factor family protein	orange1.1g015743m	AP2/B3-like transcriptional factor family protein	AT2G46870.1	same
Csi_2011_trs_00955	Csi_2011_gene_00270	b3 domain-containing protein os03g0120900	AT2G46870.1		AP2/B3-like transcriptional factor family protein	orange1.1g015743m	AP2/B3-like transcriptional factor family protein	AT2G46870.1	same
Csi_2011_trs_00956	Csi_2011_gene_00271	protein arv1 homolog	AT4G01510.1		Arv1-like protein	orange1.1g026819m	Arv1-like protein	AT1G01020.1	different
Csi_2011_trs_00957	Csi_2011_gene_00271	protein arv1 homolog	AT4G01510.1		Arv1-like protein	orange1.1g026819m	Arv1-like protein	AT1G01020.1	different
Csi_2011_trs_00958	Csi_2011_gene_00271	protein arv1	AT4G01510.1		Arv1-like protein	orange1.1g026819m	Arv1-like protein	AT1G01020.1	different
Csi_2011_trs_00959	Csi_2011_gene_00271	protein arv1 homolog	AT4G01510.1		Arv1-like protein	orange1.1g026819m	Arv1-like protein	AT1G01020.1	different
Csi_2011_trs_00960	Csi_2011_gene_00271	protein arv1 homolog	AT4G01510.1		Arv1-like protein	orange1.1g026819m	Arv1-like protein	AT1G01020.1	different
Csi_2011_trs_00961	Csi_2011_gene_00272	conserved hypothetical protein [Ricinus communis]	AT2G41610.1		protein_coding	orange1.1g021577m	N/A	AT2G41610.1	same
Csi_2011_trs_00962	Csi_2011_gene_00273	pentatricopeptide repeat-containing protein at4g01570	AT4G01570.1		Tetratricopeptide repeat (TPR)-like superfamily protein	orange1.1g003872m	Tetratricopeptide repeat (TPR)-like superfamily protein	AT4G01570.1	same
Csi_2011_trs_00963	Csi_2011_gene_00273	pentatricopeptide repeat-containing protein at4g01570	AT4G01570.1		Tetratricopeptide repeat (TPR)-like superfamily protein	orange1.1g003872m	Tetratricopeptide repeat (TPR)-like superfamily protein	AT4G01570.1	same
Csi_2011_trs_00964	Csi_2011_gene_00273	pentatricopeptide repeat-containing protein at4g01570	AT4G01570.1		Tetratricopeptide repeat (TPR)-like superfamily protein	orange1.1g003872m	Tetratricopeptide repeat (TPR)-like superfamily protein	AT4G01570.1	same
Csi_2011_trs_00965	Csi_2011_gene_00274	transcription factor 25	AT2G46900.1		protein_coding	orange1.1g006572m	N/A	AT2G46900.1	same
Csi_2011_trs_00966	Csi_2011_gene_00275	probable plastid-lipid-associated protein chloroplastic	AT2G46910.1		Plastid-lipid associated protein PAP / fibrillin family protein	orange1.1g023858m	Plastid-lipid associated protein PAP / fibrillin family protein	AT2G46910.1	same
Csi_2011_trs_00967	Csi_2011_gene_00275	probable plastid-lipid-associated protein chloroplastic	AT2G46910.1		Plastid-lipid associated protein PAP / fibrillin family protein	orange1.1g023858m	Plastid-lipid associated protein PAP / fibrillin family protein	AT2G46910.1	same
Csi_2011_trs_00968	Csi_2011_gene_00276	protein	AT1G02290.1		protein_coding	orange1.1g007793m	N/A	AT1G02290.1	same
Csi_2011_trs_00969	Csi_2011_gene_00277	glabra2 expression modulator	AT1G28200.1	multi	FH interacting protein 1	orange1.1g027849m	GRAM domain family protein	AT2G22475.1	different
Csi_2011_trs_00970	Csi_2011_gene_00277	glabra2 expression modulator	AT2G22475.1	multi	GRAM domain family protein	orange1.1g027849m	GRAM domain family protein	AT2G22475.1	same
Csi_2011_trs_00971	Csi_2011_gene_00277	gem-like protein 2	AT4G01600.1	multi	GRAM domain family protein	orange1.1g027849m	GRAM domain family protein	AT2G22475.1	different
Csi_2011_trs_00972	Csi_2011_gene_00277	gem-like protein 1	AT1G28200.1	multi	FH interacting protein 1	orange1.1g027849m	GRAM domain family protein	AT2G22475.1	different
Csi_2011_trs_00973	Csi_2011_gene_00277	gem-like protein 2	AT4G01600.1	multi	GRAM domain family protein	orange1.1g027849m	GRAM domain family protein	AT2G22475.1	different
Csi_2011_trs_00974	Csi_2011_gene_00277	glabra2 expression modulator	AT1G28200.1	multi	FH interacting protein 1	orange1.1g027849m	GRAM domain family protein	AT2G22475.1	different
Csi_2011_trs_00975	Csi_2011_gene_00278	cathepsin b contains:	AT1G02305.1	multi	Cysteine proteinases superfamily protein	orange1.1g018568m	Cysteine proteinases superfamily protein	AT1G02305.1	same
Csi_2011_trs_00976	Csi_2011_gene_00278	cathepsin b contains:	AT1G02305.1	multi	Cysteine proteinases superfamily protein	orange1.1g018568m	Cysteine proteinases superfamily protein	AT1G02305.1	same
Csi_2011_trs_00977	Csi_2011_gene_00278	cathepsin b contains:	AT1G02305.1	multi	Cysteine proteinases superfamily protein	orange1.1g018568m	Cysteine proteinases superfamily protein	AT1G02305.1	same
Csi_2011_trs_00978	Csi_2011_gene_00278	cathepsin b contains:	AT1G02305.1	multi	Cysteine proteinases superfamily protein	orange1.1g018568m	Cysteine proteinases superfamily protein	AT1G02305.1	same
Csi_2011_trs_00979	Csi_2011_gene_00278	cathepsin b contains:	AT4G01610.1	multi	Cysteine proteinases superfamily protein	orange1.1g018568m	Cysteine proteinases superfamily protein	AT1G02305.1	different
Csi_2011_trs_00980	Csi_2011_gene_00278	cathepsin b contains:	AT4G01610.1	multi	Cysteine proteinases superfamily protein	orange1.1g018568m	Cysteine proteinases superfamily protein	AT1G02305.1	different
Csi_2011_trs_00981	Csi_2011_gene_00278	cathepsin b contains:	AT1G02305.1	multi	Cysteine proteinases superfamily protein	orange1.1g018568m	Cysteine proteinases superfamily protein	AT1G02305.1	same
Csi_2011_trs_00982	Csi_2011_gene_00278	cathepsin b contains:	AT1G02305.1	multi	Cysteine proteinases superfamily protein	orange1.1g018568m	Cysteine proteinases superfamily protein	AT1G02305.1	same
Csi_2011_trs_00983	Csi_2011_gene_00278	cathepsin b contains:	AT1G02305.1	multi	Cysteine proteinases superfamily protein	orange1.1g018568m	Cysteine proteinases superfamily protein	AT1G02305.1	same
Csi_2011_trs_00984	Csi_2011_gene_00279	paladin	AT3G62010.2	multi	protein_coding	orange1.1g000835m	N/A	AT3G62010.1	different
Csi_2011_trs_00985	Csi_2011_gene_00279	paladin	AT3G62010.2	multi	protein_coding	orange1.1g000835m	N/A	AT3G62010.1	different
Csi_2011_trs_00986	Csi_2011_gene_00279	paladin	AT3G62010.1	multi	protein_coding	orange1.1g000835m	N/A	AT3G62010.1	same
Csi_2011_trs_00987	Csi_2011_gene_00279	paladin	AT3G62010.2	multi	protein_coding	orange1.1g000835m	N/A	AT3G62010.1	different
Csi_2011_trs_00988	Csi_2011_gene_00279	paladin	AT3G62010.1	multi	protein_coding	orange1.1g000835m	N/A	AT3G62010.1	same
Csi_2011_trs_00989	Csi_2011_gene_00279	paladin	AT3G62010.1	multi	protein_coding	orange1.1g000835m	N/A	AT3G62010.1	same
Csi_2011_trs_00990	Csi_2011_gene_00279	paladin	AT3G62010.2	multi	protein_coding	orange1.1g000835m	N/A	AT3G62010.1	different
Csi_2011_trs_00991	Csi_2011_gene_00279	paladin	AT3G62010.1	multi	protein_coding	orange1.1g000835m	N/A	AT3G62010.1	same
Csi_2011_trs_00992	Csi_2011_gene_00279	paladin	AT3G62010.1	multi	protein_coding	orange1.1g000835m	N/A	AT3G62010.1	same
Csi_2011_trs_00993	Csi_2011_gene_00279	paladin	AT3G62010.2	multi	protein_coding	orange1.1g000835m	N/A	AT3G62010.1	different
Csi_2011_trs_00994	Csi_2011_gene_00280	glucose-1-phosphate adenylyltransferase large subunit chloroplastic	AT1G27680.1		ADPGLC-PPase large subunit	orange1.1g043870m	ADPGLC-PPase large subunit	AT1G27680.1	same
Csi_2011_trs_00995	Csi_2011_gene_00281	lrr receptor-like serine threonine-protein kinase rpk2	AT3G02130.1		receptor-like protein kinase 2	orange1.1g045553m	receptor-like protein kinase 2	AT3G02130.1	same
Csi_2011_trs_00996	Csi_2011_gene_00282	knotted 1-binding protein 36	AT5G03050.1		protein_coding	orange1.1g039993m	N/A	AT5G03050.1	same
Csi_2011_trs_00997	Csi_2011_gene_00283	expansin-a17	AT4G01630.1		expansin A17	orange1.1g042474m	expansin A17	AT4G01630.1	same
Csi_2011_trs_00998	Csi_2011_gene_00284	peptidyl-prolyl cis-trans isomerase cyp20- chloroplastic	AT3G62030.3		rotamase CYP 4	orange1.1g024387m	rotamase CYP 4	AT3G62030.1	different
Csi_2011_trs_00999	Csi_2011_gene_00284	peptidyl-prolyl cis-trans isomerase cyp20- chloroplastic	AT3G62030.3		rotamase CYP 4	orange1.1g024387m	rotamase CYP 4	AT3G62030.1	different
Csi_2011_trs_01000	Csi_2011_gene_00284	peptidyl-prolyl cis-trans isomerase cyp20- chloroplastic	AT3G62030.3		rotamase CYP 4	orange1.1g024387m	rotamase CYP 4	AT3G62030.1	different
Csi_2011_trs_01001	Csi_2011_gene_00284	peptidyl-prolyl cis-trans isomerase cyp20- chloroplastic	AT3G62030.3		rotamase CYP 4	orange1.1g024387m	rotamase CYP 4	AT3G62030.1	different
Csi_2011_trs_01002	Csi_2011_gene_00284	peptidyl-prolyl cis-trans isomerase cyp20- chloroplastic	AT3G62030.3		rotamase CYP 4	orange1.1g024387m	rotamase CYP 4	AT3G62030.1	different
Csi_2011_trs_01003	Csi_2011_gene_00284	peptidyl-prolyl cis-trans isomerase cyp20- chloroplastic	AT3G62030.3		rotamase CYP 4	orange1.1g024387m	rotamase CYP 4	AT3G62030.1	different
Csi_2011_trs_01004	Csi_2011_gene_00284	peptidyl-prolyl cis-trans isomerase cyp20- chloroplastic	AT3G62030.3		rotamase CYP 4	orange1.1g024387m	rotamase CYP 4	AT3G62030.1	different
Csi_2011_trs_01005	Csi_2011_gene_00284	peptidyl-prolyl cis-trans isomerase cyp20- chloroplastic	AT3G62030.3		rotamase CYP 4	orange1.1g024387m	rotamase CYP 4	AT3G62030.1	different
Csi_2011_trs_01006	Csi_2011_gene_00285	uncharacterized aarf domain-containing protein kinase 4	AT4G01660.1		ABC transporter 1	orange1.1g007181m	ABC transporter 1	AT4G01660.1	same
Csi_2011_trs_01007	Csi_2011_gene_00285	ubiquinone biosynthesis protein coq-8	AT4G01660.1		ABC transporter 1	orange1.1g007181m	ABC transporter 1	AT4G01660.1	same
Csi_2011_trs_01008	Csi_2011_gene_00285	uncharacterized aarf domain-containing protein kinase 4	AT4G01660.1		ABC transporter 1	orange1.1g007181m	ABC transporter 1	AT4G01660.1	same
Csi_2011_trs_01009	Csi_2011_gene_00285	uncharacterized aarf domain-containing protein kinase 4	AT4G01660.1		ABC transporter 1	orange1.1g007181m	ABC transporter 1	AT4G01660.1	same
Csi_2011_trs_01010	Csi_2011_gene_00286	protein notum homolog precursor	AT3G62060.1	multi	Pectinacetylesterase family protein	orange1.1g014548m	Pectinacetylesterase family protein	AT3G62060.1	same
Csi_2011_trs_01011	Csi_2011_gene_00286	protein notum homolog precursor	AT3G62060.1	multi	Pectinacetylesterase family protein	orange1.1g014548m	Pectinacetylesterase family protein	AT3G62060.1	same
Csi_2011_trs_01012	Csi_2011_gene_00286	protein notum homolog precursor	AT2G46930.1	multi	Pectinacetylesterase family protein	orange1.1g014548m	Pectinacetylesterase family protein	AT3G62060.1	different
Csi_2011_trs_01013	Csi_2011_gene_00286	protein notum homolog precursor	AT3G62060.1	multi	Pectinacetylesterase family protein	orange1.1g014548m	Pectinacetylesterase family protein	AT3G62060.1	same
Csi_2011_trs_01014	Csi_2011_gene_00286	protein notum homolog precursor	AT2G46930.1	multi	Pectinacetylesterase family protein	orange1.1g014548m	Pectinacetylesterase family protein	AT3G62060.1	different
Csi_2011_trs_01015	Csi_2011_gene_00286	protein notum homolog precursor	AT3G62060.1	multi	Pectinacetylesterase family protein	orange1.1g014548m	Pectinacetylesterase family protein	AT3G62060.1	same
Csi_2011_trs_01016	Csi_2011_gene_00286	protein notum homolog precursor	AT3G62060.1	multi	Pectinacetylesterase family protein	orange1.1g014548m	Pectinacetylesterase family protein	AT3G62060.1	same
Csi_2011_trs_01017	Csi_2011_gene_00287	ucrcs08_0006d19_r parent washington navel orange callus cdna library ucrcs08-1 citrus sinensis cdna clone mrna	N/A		N/A	orange1.1g046824m	N/A	N/A	same
Csi_2011_trs_01018	Csi_2011_gene_00288	charged multivesicular body protein 7	AT3G62080.1	multi	SNF7 family protein	orange1.1g013999m	SNF7 family protein	AT3G62080.2	different
Csi_2011_trs_01019	Csi_2011_gene_00288	pentatricopeptide repeat-containing protein at3g63370	AT3G62080.2	multi	SNF7 family protein	orange1.1g013999m	SNF7 family protein	AT3G62080.2	same
Csi_2011_trs_01020	Csi_2011_gene_00288	pentatricopeptide repeat-containing protein at3g63370	AT3G62080.2	multi	SNF7 family protein	orange1.1g013999m	SNF7 family protein	AT3G62080.2	same
Csi_2011_trs_01021	Csi_2011_gene_00289	protoporphyrinogen chloroplastic	AT4G01690.1	multi	Flavin containing amine oxidoreductase family	orange1.1g014922m	Flavin containing amine oxidoreductase family	AT4G01690.1	same
Csi_2011_trs_01022	Csi_2011_gene_00289	protoporphyrinogen chloroplastic	AT4G01690.2	multi	Flavin containing amine oxidoreductase family	orange1.1g014922m	Flavin containing amine oxidoreductase family	AT4G01690.1	different
Csi_2011_trs_01023	Csi_2011_gene_00289	protoporphyrinogen chloroplastic	AT4G01690.2	multi	Flavin containing amine oxidoreductase family	orange1.1g014922m	Flavin containing amine oxidoreductase family	AT4G01690.1	different
Csi_2011_trs_01024	Csi_2011_gene_00289	protoporphyrinogen chloroplastic	AT4G01690.2	multi	Flavin containing amine oxidoreductase family	orange1.1g014922m	Flavin containing amine oxidoreductase family	AT4G01690.1	different
Csi_2011_trs_01025	Csi_2011_gene_00290	auxin-responsive protein iaa30	AT3G62100.1	multi	indole-3-acetic acid inducible 30	orange1.1g035700m	indole-3-acetic acid inducible 30	AT3G62100.1	same
Csi_2011_trs_01026	Csi_2011_gene_00290	auxin-responsive protein iaa30	AT2G46990.1	multi	indole-3-acetic acid inducible 20	orange1.1g035700m	indole-3-acetic acid inducible 30	AT3G62100.1	different
Csi_2011_trs_01027	Csi_2011_gene_00291	probable s-acyltransferase at4g01730	AT4G01720.1		WRKY family transcription factor	orange1.1g008418m	DHHC-type zinc finger family protein	AT4G01730.1	different
Csi_2011_trs_01028	Csi_2011_gene_00291	probable wrky transcription factor 47	AT4G01720.1		WRKY family transcription factor	orange1.1g040711m	WRKY family transcription factor	AT4G01720.1	same
Csi_2011_trs_01029	Csi_2011_gene_00292	protein translocase subunit chloroplastic precursor	AT4G01800.2		Albino or Glassy Yellow 1	orange1.1g029226m	Ribosomal protein L7Ae/L30e/S12e/Gadd45 family protein	AT4G01790.1	different
Csi_2011_trs_01030	Csi_2011_gene_00293	---NA---	N/A		N/A	orange1.1g035147m	N/A	N/A	same
Csi_2011_trs_01031	Csi_2011_gene_00294	isopenicillin n epimerase	AT3G62130.1		Pyridoxal phosphate (PLP)-dependent transferases superfamily protein	orange1.1g012971m	Pyridoxal phosphate (PLP)-dependent transferases superfamily protein	AT3G62130.1	same
Csi_2011_trs_01032	Csi_2011_gene_00294	isopenicillin n epimerase	AT3G62130.1		Pyridoxal phosphate (PLP)-dependent transferases superfamily protein	orange1.1g012971m	Pyridoxal phosphate (PLP)-dependent transferases superfamily protein	AT3G62130.1	same
Csi_2011_trs_01033	Csi_2011_gene_00295	nefa-interacting nuclear protein	AT3G62140.1		protein_coding	orange1.1g028180m	N/A	AT3G62140.1	same
Csi_2011_trs_01034	Csi_2011_gene_00295	protein fam192a	AT3G62140.1		protein_coding	orange1.1g028180m	N/A	AT3G62140.1	same
Csi_2011_trs_01035	Csi_2011_gene_00296	probable calcium-activated outward-rectifying potassium channel chloroplastic	AT4G01840.1		Ca2+ activated outward rectifying K+ channel 5	orange1.1g016527m	Ca2+ activated outward rectifying K+ channel 5	AT4G01840.1	same
Csi_2011_trs_01036	Csi_2011_gene_00296	probable calcium-activated outward-rectifying potassium channel chloroplastic	AT4G01840.1		Ca2+ activated outward rectifying K+ channel 5	orange1.1g016527m	Ca2+ activated outward rectifying K+ channel 5	AT4G01840.1	same
Csi_2011_trs_01037	Csi_2011_gene_00297	protein	AT2G47010.2		protein_coding	orange1.1g039468m	N/A	AT2G47010.1	different
Csi_2011_trs_01038	Csi_2011_gene_00297	protein	AT2G47010.2		protein_coding	orange1.1g039468m	N/A	AT2G47010.1	different
Csi_2011_trs_01039	Csi_2011_gene_00297	protein	AT2G47010.2		protein_coding	orange1.1g039468m	N/A	AT2G47010.1	different
Csi_2011_trs_01040	Csi_2011_gene_00298	dna binding	AT3G17450.1		hAT dimerisation domain-containing protein	orange1.1g044693m	hAT dimerisation domain-containing protein	AT3G17450.1	same
Csi_2011_trs_01041	Csi_2011_gene_00298	dna binding	AT3G17450.1		hAT dimerisation domain-containing protein	orange1.1g044693m	hAT dimerisation domain-containing protein	AT3G17450.1	same
Csi_2011_trs_01042	Csi_2011_gene_00298	dna binding	AT3G17450.1		hAT dimerisation domain-containing protein	orange1.1g044693m	hAT dimerisation domain-containing protein	AT3G17450.1	same
Csi_2011_trs_01043	Csi_2011_gene_00298	dna binding	AT3G17450.1		hAT dimerisation domain-containing protein	orange1.1g044693m	hAT dimerisation domain-containing protein	AT3G17450.1	same
Csi_2011_trs_01044	Csi_2011_gene_00298	dna binding	AT3G17450.1		hAT dimerisation domain-containing protein	orange1.1g044693m	hAT dimerisation domain-containing protein	AT3G17450.1	same
Csi_2011_trs_01045	Csi_2011_gene_00298	dna binding	AT3G17450.1		hAT dimerisation domain-containing protein	orange1.1g044693m	hAT dimerisation domain-containing protein	AT3G17450.1	same
Csi_2011_trs_01046	Csi_2011_gene_00298	dna binding	AT3G17450.1		hAT dimerisation domain-containing protein	orange1.1g044693m	hAT dimerisation domain-containing protein	AT3G17450.1	same
Csi_2011_trs_01047	Csi_2011_gene_00298	dna binding	AT3G17450.1		hAT dimerisation domain-containing protein	orange1.1g044693m	hAT dimerisation domain-containing protein	AT3G17450.1	same
Csi_2011_trs_01048	Csi_2011_gene_00298	dna binding	AT3G17450.1		hAT dimerisation domain-containing protein	orange1.1g044693m	hAT dimerisation domain-containing protein	AT3G17450.1	same
Csi_2011_trs_01049	Csi_2011_gene_00298	dna binding	AT3G17450.1		hAT dimerisation domain-containing protein	orange1.1g044693m	hAT dimerisation domain-containing protein	AT3G17450.1	same
Csi_2011_trs_01050	Csi_2011_gene_00298	dna binding	AT3G17450.1		hAT dimerisation domain-containing protein	orange1.1g044693m	hAT dimerisation domain-containing protein	AT3G17450.1	same
Csi_2011_trs_01051	Csi_2011_gene_00299	squamosa promoter-binding-like protein 1	AT2G47070.1	multi	squamosa promoter binding protein-like 1	orange1.1g001971m	squamosa promoter-binding protein-like 12	AT3G60030.1	different
Csi_2011_trs_01052	Csi_2011_gene_00299	squamosa promoter-binding-like protein 1	AT2G47070.1	multi	squamosa promoter binding protein-like 1	orange1.1g001971m	squamosa promoter-binding protein-like 12	AT3G60030.1	different
Csi_2011_trs_01053	Csi_2011_gene_00299	squamosa promoter-binding-like protein 1	AT2G47070.1	multi	squamosa promoter binding protein-like 1	orange1.1g001971m	squamosa promoter-binding protein-like 12	AT3G60030.1	different
Csi_2011_trs_01054	Csi_2011_gene_00299	squamosa promoter-binding-like protein 12	AT3G60030.1	multi	squamosa promoter-binding protein-like 12	orange1.1g001971m	squamosa promoter-binding protein-like 12	AT3G60030.1	same
Csi_2011_trs_01055	Csi_2011_gene_00299	squamosa promoter-binding-like protein 1	AT2G47070.1	multi	squamosa promoter binding protein-like 1	orange1.1g001971m	squamosa promoter-binding protein-like 12	AT3G60030.1	different
Csi_2011_trs_01056	Csi_2011_gene_00299	squamosa promoter-binding-like protein 12	AT3G60030.1	multi	squamosa promoter-binding protein-like 12	orange1.1g001971m	squamosa promoter-binding protein-like 12	AT3G60030.1	same
Csi_2011_trs_01057	Csi_2011_gene_00299	squamosa promoter-binding-like protein 1	AT2G47070.1	multi	squamosa promoter binding protein-like 1	orange1.1g001971m	squamosa promoter-binding protein-like 12	AT3G60030.1	different
Csi_2011_trs_01058	Csi_2011_gene_00299	squamosa promoter-binding-like protein 1	AT2G47070.1	multi	squamosa promoter binding protein-like 1	orange1.1g001971m	squamosa promoter-binding protein-like 12	AT3G60030.1	different
Csi_2011_trs_01059	Csi_2011_gene_00299	squamosa promoter-binding-like protein 12	AT3G60030.1	multi	squamosa promoter-binding protein-like 12	orange1.1g001971m	squamosa promoter-binding protein-like 12	AT3G60030.1	same
Csi_2011_trs_01060	Csi_2011_gene_00299	squamosa promoter-binding-like protein 12	AT3G60030.1	multi	squamosa promoter-binding protein-like 12	orange1.1g001971m	squamosa promoter-binding protein-like 12	AT3G60030.1	same
Csi_2011_trs_01061	Csi_2011_gene_00299	squamosa promoter-binding-like protein 12	AT3G60030.1	multi	squamosa promoter-binding protein-like 12	orange1.1g001971m	squamosa promoter-binding protein-like 12	AT3G60030.1	same
Csi_2011_trs_01062	Csi_2011_gene_00299	squamosa promoter-binding-like protein 1	AT2G47070.1	multi	squamosa promoter binding protein-like 1	orange1.1g001971m	squamosa promoter-binding protein-like 12	AT3G60030.1	different
Csi_2011_trs_01063	Csi_2011_gene_00299	squamosa promoter-binding-like protein 1	AT2G47070.1	multi	squamosa promoter binding protein-like 1	orange1.1g001971m	squamosa promoter-binding protein-like 12	AT3G60030.1	different
Csi_2011_trs_01064	Csi_2011_gene_00300	glucan endo- -beta-glucosidase	AT2G43670.1		Carbohydrate-binding X8 domain superfamily protein	orange1.1g032550m	Carbohydrate-binding X8 domain superfamily protein	AT2G43670.1	same
Csi_2011_trs_01065	Csi_2011_gene_00301	autophagy-related protein 8i	AT3G15580.1		Ubiquitin-like superfamily protein	orange1.1g033214m	Ubiquitin-like superfamily protein	AT3G15580.1	same
Csi_2011_trs_01066	Csi_2011_gene_00302	momilactone a synthase	AT2G47130.1		NAD(P)-binding Rossmann-fold superfamily protein	orange1.1g046931m	NAD(P)-binding Rossmann-fold superfamily protein	AT2G47140.1	different
Csi_2011_trs_01067	Csi_2011_gene_00303	protein	AT2G47115.1		protein_coding	orange1.1g014565m	N/A	AT1G10660.1	different
Csi_2011_trs_01068	Csi_2011_gene_00303	protein	AT2G47115.1		protein_coding	orange1.1g014565m	N/A	AT1G10660.1	different
Csi_2011_trs_01069	Csi_2011_gene_00303	protein	AT2G47115.1		protein_coding	orange1.1g014565m	N/A	AT1G10660.1	different
Csi_2011_trs_01070	Csi_2011_gene_00304	cyclase dehydrase	AT1G02475.1		Polyketide cyclase/dehydrase and lipid transport superfamily protein	orange1.1g024198m	Polyketide cyclase/dehydrase and lipid transport superfamily protein	AT1G02475.1	same
Csi_2011_trs_01071	Csi_2011_gene_00304	cyclase dehydrase	AT1G02475.1		Polyketide cyclase/dehydrase and lipid transport superfamily protein	orange1.1g024198m	Polyketide cyclase/dehydrase and lipid transport superfamily protein	AT1G02475.1	same
Csi_2011_trs_01072	Csi_2011_gene_00305	cm30-c1-401-030-e08- sweet lime infected with citrus limettioides mrna	N/A	multi	N/A
Csi_2011_trs_01073	Csi_2011_gene_00305	ddrgk domain-containing protein 1 precursor	AT4G27120.2	multi	protein_coding
Csi_2011_trs_01074	Csi_2011_gene_00305	ddrgk domain-containing protein 1 precursor	AT4G27120.2	multi	protein_coding
Csi_2011_trs_01075	Csi_2011_gene_00306	glycogen synthase kinase-3 homolog -3	AT5G26751.1		shaggy-related kinase 11	orange1.1g015632m	shaggy-related kinase 11	AT5G26751.1	same
Csi_2011_trs_01076	Csi_2011_gene_00306	shaggy-related protein kinase alpha	AT5G26751.1		shaggy-related kinase 11	orange1.1g015632m	shaggy-related kinase 11	AT5G26751.1	same
Csi_2011_trs_01077	Csi_2011_gene_00306	shaggy-related protein kinase alpha	AT5G26751.1		shaggy-related kinase 11	orange1.1g015632m	shaggy-related kinase 11	AT5G26751.1	same
Csi_2011_trs_01078	Csi_2011_gene_00306	shaggy-related protein kinase alpha	AT5G26751.1		shaggy-related kinase 11	orange1.1g015632m	shaggy-related kinase 11	AT5G26751.1	same
Csi_2011_trs_01079	Csi_2011_gene_00306	shaggy-related protein kinase alpha	AT5G26751.1		shaggy-related kinase 11	orange1.1g015632m	shaggy-related kinase 11	AT5G26751.1	same
Csi_2011_trs_01080	Csi_2011_gene_00306	shaggy-related protein kinase alpha	AT5G26751.1		shaggy-related kinase 11	orange1.1g015632m	shaggy-related kinase 11	AT5G26751.1	same
Csi_2011_trs_01081	Csi_2011_gene_00306	shaggy-related protein kinase alpha	AT5G26751.1		shaggy-related kinase 11	orange1.1g015632m	shaggy-related kinase 11	AT5G26751.1	same
Csi_2011_trs_01082	Csi_2011_gene_00306	shaggy-related protein kinase alpha	AT5G26751.1		shaggy-related kinase 11	orange1.1g015632m	shaggy-related kinase 11	AT5G26751.1	same
Csi_2011_trs_01083	Csi_2011_gene_00306	shaggy-related protein kinase alpha	AT5G26751.1		shaggy-related kinase 11	orange1.1g015632m	shaggy-related kinase 11	AT5G26751.1	same
Csi_2011_trs_01084	Csi_2011_gene_00306	shaggy-related protein kinase alpha	AT5G26751.1		shaggy-related kinase 11	orange1.1g015632m	shaggy-related kinase 11	AT5G26751.1	same
Csi_2011_trs_01085	Csi_2011_gene_00306	glycogen synthase kinase-3 homolog -3	AT5G26751.1		shaggy-related kinase 11	orange1.1g015632m	shaggy-related kinase 11	AT5G26751.1	same
Csi_2011_trs_01086	Csi_2011_gene_00306	shaggy-related protein kinase alpha	AT5G26751.1		shaggy-related kinase 11	orange1.1g015632m	shaggy-related kinase 11	AT5G26751.1	same
Csi_2011_trs_01087	Csi_2011_gene_00307	polygalacturonase at1g48100	AT1G02460.1		Pectin lyase-like superfamily protein	orange1.1g040748m	Pectin lyase-like superfamily protein	AT1G02460.1	same
Csi_2011_trs_01088	Csi_2011_gene_00308	predicted protein [Populus trichocarpa]	N/A		N/A	orange1.1g040538m	N/A	N/A	same
Csi_2011_trs_01089	Csi_2011_gene_00309	hypothetical protein RCOM_1345340 [Ricinus communis]	N/A		N/A	orange1.1g041005m	N/A	N/A	same
Csi_2011_trs_01090	Csi_2011_gene_00310	nitrogen regulatory protein p-ii	AT4G01900.1		GLNB1 homolog	orange1.1g026531m	GLNB1 homolog	AT4G01900.1	same
Csi_2011_trs_01091	Csi_2011_gene_00310	nitrogen regulatory protein p-ii	AT4G01900.1		GLNB1 homolog	orange1.1g026531m	GLNB1 homolog	AT4G01900.1	same
Csi_2011_trs_01092	Csi_2011_gene_00311	adp-ribosylation factor 2	AT3G62290.3	multi	ADP-ribosylation factor A1E	orange1.1g030191m	ADP-ribosylation factor A1F	AT1G10630.1	different
Csi_2011_trs_01093	Csi_2011_gene_00311	adp-ribosylation factor 2	AT3G62290.3	multi	ADP-ribosylation factor A1E	orange1.1g030191m	ADP-ribosylation factor A1F	AT1G10630.1	different
Csi_2011_trs_01094	Csi_2011_gene_00311	adp-ribosylation factor 2	AT1G10630.1	multi	ADP-ribosylation factor A1F	orange1.1g030191m	ADP-ribosylation factor A1F	AT1G10630.1	same
Csi_2011_trs_01095	Csi_2011_gene_00312	transcription factor myb21	AT3G06490.1		myb domain protein 108	orange1.1g043269m	myb domain protein 112	AT1G48000.1	different
Csi_2011_trs_01096	Csi_2011_gene_00313	probable pectinesterase 68	AT5G19730.1		Pectin lyase-like superfamily protein	orange1.1g039887m	Pectin lyase-like superfamily protein	AT5G47500.1	different
Csi_2011_trs_01097	Csi_2011_gene_00314	swr1-complex protein 4	AT2G47210.1		myb-like transcription factor family protein	orange1.1g011271m	myb-like transcription factor family protein	AT2G47210.1	same
Csi_2011_trs_01098	Csi_2011_gene_00314	swr1-complex protein 4	AT2G47210.1		myb-like transcription factor family protein	orange1.1g011271m	myb-like transcription factor family protein	AT2G47210.1	same
Csi_2011_trs_01099	Csi_2011_gene_00314	swr1-complex protein 4	AT2G47210.1		myb-like transcription factor family protein	orange1.1g011271m	myb-like transcription factor family protein	AT2G47210.1	same
Csi_2011_trs_01100	Csi_2011_gene_00314	swr1-complex protein 4	AT2G47210.1		myb-like transcription factor family protein	orange1.1g011271m	myb-like transcription factor family protein	AT2G47210.1	same
Csi_2011_trs_01101	Csi_2011_gene_00314	swr1-complex protein 4	AT2G47210.1		myb-like transcription factor family protein	orange1.1g011271m	myb-like transcription factor family protein	AT2G47210.1	same
Csi_2011_trs_01102	Csi_2011_gene_00314	swr1-complex protein 4	AT2G47210.1		myb-like transcription factor family protein	orange1.1g011271m	myb-like transcription factor family protein	AT2G47210.1	same
Csi_2011_trs_01103	Csi_2011_gene_00314	swr1-complex protein 4	AT2G47210.1		myb-like transcription factor family protein	orange1.1g011271m	myb-like transcription factor family protein	AT2G47210.1	same
Csi_2011_trs_01104	Csi_2011_gene_00314	swr1-complex protein 4	AT2G47210.1		myb-like transcription factor family protein	orange1.1g011271m	myb-like transcription factor family protein	AT2G47210.1	same
Csi_2011_trs_01105	Csi_2011_gene_00314	swr1-complex protein 4	AT2G47210.1		myb-like transcription factor family protein	orange1.1g011271m	myb-like transcription factor family protein	AT2G47210.1	same
Csi_2011_trs_01106	Csi_2011_gene_00314	swr1-complex protein 4	AT2G47210.1		myb-like transcription factor family protein	orange1.1g011271m	myb-like transcription factor family protein	AT2G47210.1	same
Csi_2011_trs_01107	Csi_2011_gene_00314	swr1-complex protein 4	AT2G47210.1		myb-like transcription factor family protein	orange1.1g011271m	myb-like transcription factor family protein	AT2G47210.1	same
Csi_2011_trs_01108	Csi_2011_gene_00315	-like protein chloroplastic	AT4G01935.1		protein_coding	orange1.1g024357m	N/A	AT4G01935.1	same
Csi_2011_trs_01109	Csi_2011_gene_00315	-like protein chloroplastic	AT4G01935.1		protein_coding	orange1.1g024357m	N/A	AT4G01935.1	same
Csi_2011_trs_01110	Csi_2011_gene_00315	-like protein chloroplastic	AT4G01935.1		protein_coding	orange1.1g024357m	N/A	AT4G01935.1	same
Csi_2011_trs_01111	Csi_2011_gene_00316	agenet domain-containing protein	AT1G26540.1	multi	Agenet domain-containing protein	orange1.1g002548m	DOMAIN OF UNKNOWN FUNCTION 724 6	AT2G47230.1	different
Csi_2011_trs_01112	Csi_2011_gene_00316	agenet domain-containing protein	AT1G26540.1	multi	Agenet domain-containing protein	orange1.1g002548m	DOMAIN OF UNKNOWN FUNCTION 724 6	AT2G47230.1	different
Csi_2011_trs_01113	Csi_2011_gene_00316	agenet domain-containing protein	AT1G26540.1	multi	Agenet domain-containing protein	orange1.1g002548m	DOMAIN OF UNKNOWN FUNCTION 724 6	AT2G47230.1	different
Csi_2011_trs_01114	Csi_2011_gene_00316	agenet domain-containing protein	AT1G26540.1	multi	Agenet domain-containing protein	orange1.1g002548m	DOMAIN OF UNKNOWN FUNCTION 724 6	AT2G47230.1	different
Csi_2011_trs_01115	Csi_2011_gene_00316	agenet domain-containing protein	AT1G26540.1	multi	Agenet domain-containing protein	orange1.1g002548m	DOMAIN OF UNKNOWN FUNCTION 724 6	AT2G47230.1	different
Csi_2011_trs_01116	Csi_2011_gene_00316	agenet domain-containing protein	AT1G26540.1	multi	Agenet domain-containing protein	orange1.1g002548m	DOMAIN OF UNKNOWN FUNCTION 724 6	AT2G47230.1	different
Csi_2011_trs_01117	Csi_2011_gene_00316	agenet domain-containing protein	AT1G26540.1	multi	Agenet domain-containing protein	orange1.1g002548m	DOMAIN OF UNKNOWN FUNCTION 724 6	AT2G47230.1	different
Csi_2011_trs_01118	Csi_2011_gene_00316	agenet domain-containing protein	AT1G26540.1	multi	Agenet domain-containing protein	orange1.1g002548m	DOMAIN OF UNKNOWN FUNCTION 724 6	AT2G47230.1	different
Csi_2011_trs_01119	Csi_2011_gene_00316	protein	AT3G62300.1	multi	DOMAIN OF UNKNOWN FUNCTION 724 7	orange1.1g002548m	DOMAIN OF UNKNOWN FUNCTION 724 6	AT2G47230.1	different
Csi_2011_trs_01120	Csi_2011_gene_00317	long-chain-fatty-acid-- ligase 1	AT2G47240.2		AMP-dependent synthetase and ligase family protein	orange1.1g005867m	AMP-dependent synthetase and ligase family protein	AT2G47240.1	different
Csi_2011_trs_01121	Csi_2011_gene_00317	fatty acyl- synthetase b	AT2G47240.2		AMP-dependent synthetase and ligase family protein	orange1.1g005867m	AMP-dependent synthetase and ligase family protein	AT2G47240.1	different
Csi_2011_trs_01122	Csi_2011_gene_00317	fatty acyl- synthetase b	AT2G47240.2		AMP-dependent synthetase and ligase family protein	orange1.1g005867m	AMP-dependent synthetase and ligase family protein	AT2G47240.1	different
Csi_2011_trs_01123	Csi_2011_gene_00317	fatty acyl- synthetase b	AT2G47240.2		AMP-dependent synthetase and ligase family protein	orange1.1g005867m	AMP-dependent synthetase and ligase family protein	AT2G47240.1	different
Csi_2011_trs_01124	Csi_2011_gene_00317	fatty acyl- synthetase a	AT2G47240.2		AMP-dependent synthetase and ligase family protein	orange1.1g005867m	AMP-dependent synthetase and ligase family protein	AT2G47240.1	different
Csi_2011_trs_01125	Csi_2011_gene_00318	flowering time control protein fca	AT2G47310.1	multi	flowering time control protein-related / FCA gamma-related	orange1.1g009356m	flowering time control protein-related / FCA gamma-related	AT2G47310.1	same
Csi_2011_trs_01126	Csi_2011_gene_00318	flowering time control protein fca	AT4G16280.3	multi	RNA binding;abscisic acid binding	orange1.1g009356m	flowering time control protein-related / FCA gamma-related	AT2G47310.1	different
Csi_2011_trs_01127	Csi_2011_gene_00318	flowering time control protein fca	AT4G16280.3	multi	RNA binding;abscisic acid binding	orange1.1g009356m	flowering time control protein-related / FCA gamma-related	AT2G47310.1	different
Csi_2011_trs_01128	Csi_2011_gene_00318	flowering time control protein fca	AT2G47310.1	multi	flowering time control protein-related / FCA gamma-related	orange1.1g009356m	flowering time control protein-related / FCA gamma-related	AT2G47310.1	same
Csi_2011_trs_01129	Csi_2011_gene_00318	flowering time control protein fca	AT4G16280.2	multi	RNA binding;abscisic acid binding	orange1.1g009356m	flowering time control protein-related / FCA gamma-related	AT2G47310.1	different
Csi_2011_trs_01130	Csi_2011_gene_00318	flowering time control protein fca	AT2G47310.1	multi	flowering time control protein-related / FCA gamma-related	orange1.1g009356m	flowering time control protein-related / FCA gamma-related	AT2G47310.1	same
Csi_2011_trs_01131	Csi_2011_gene_00318	flowering time control protein fca	AT2G47310.1	multi	flowering time control protein-related / FCA gamma-related	orange1.1g009356m	flowering time control protein-related / FCA gamma-related	AT2G47310.1	same
Csi_2011_trs_01132	Csi_2011_gene_00319	probable ubiquitin-conjugating enzyme e2 25	AT3G15355.1	multi	ubiquitin-conjugating enzyme 25	orange1.1g041742m	N/A	N/A	different
Csi_2011_trs_01133	Csi_2011_gene_00319	probable ubiquitin-conjugating enzyme e2 25	AT2G16920.1	multi	ubiquitin-conjugating enzyme 23	orange1.1g041742m	N/A	N/A	different
Csi_2011_trs_01134	Csi_2011_gene_00319	probable ubiquitin-conjugating enzyme e2 25	AT3G15355.1	multi	ubiquitin-conjugating enzyme 25	orange1.1g041742m	N/A	N/A	different
Csi_2011_trs_01135	Csi_2011_gene_00319	probable ubiquitin-conjugating enzyme e2 25	AT2G16920.1	multi	ubiquitin-conjugating enzyme 23	orange1.1g041742m	N/A	N/A	different
Csi_2011_trs_01136	Csi_2011_gene_00319	probable ubiquitin-conjugating enzyme e2 25	AT3G15355.1	multi	ubiquitin-conjugating enzyme 25	orange1.1g041742m	N/A	N/A	different
Csi_2011_trs_01137	Csi_2011_gene_00319	probable ubiquitin-conjugating enzyme e2 25	AT3G15355.1	multi	ubiquitin-conjugating enzyme 25	orange1.1g041742m	N/A	N/A	different
Csi_2011_trs_01138	Csi_2011_gene_00320	probable pectinesterase 55	AT5G18990.1		Pectin lyase-like superfamily protein	orange1.1g043974m	Pectin lyase-like superfamily protein	AT5G18990.1	same
Csi_2011_trs_01139	Csi_2011_gene_00321	pentatricopeptide repeat-containing protein chloroplastic precursor	AT2G31400.1		genomes uncoupled 1	orange1.1g030672m	Adenine nucleotide alpha hydrolases-like superfamily protein	AT3G62550.1	different
Csi_2011_trs_01140	Csi_2011_gene_00322	protein	AT3G62370.1		heme binding	orange1.1g038221m	heme binding	AT3G62370.1	same
Csi_2011_trs_01141	Csi_2011_gene_00323	peptidyl-prolyl cis-trans isomerase cyp21- mitochondrial	AT3G66654.2		Cyclophilin-like peptidyl-prolyl cis-trans isomerase family protein	orange1.1g047545m	Cyclophilin-like peptidyl-prolyl cis-trans isomerase family protein	AT3G66654.1	different
Csi_2011_trs_01142	Csi_2011_gene_00323	peptidyl-prolyl cis-trans isomerase cyp21- mitochondrial	AT3G66654.2		Cyclophilin-like peptidyl-prolyl cis-trans isomerase family protein	orange1.1g047545m	Cyclophilin-like peptidyl-prolyl cis-trans isomerase family protein	AT3G66654.1	different
Csi_2011_trs_01143	Csi_2011_gene_00324	2fe-2s ferredoxin	AT4G21090.3	multi	MITOCHONDRIAL FERREDOXIN 2	orange1.1g029354m	MITOCHONDRIAL FERREDOXIN 2	AT4G21090.1	different
Csi_2011_trs_01144	Csi_2011_gene_00324	2fe-2s ferredoxin	AT4G21090.3	multi	MITOCHONDRIAL FERREDOXIN 2	orange1.1g029354m	MITOCHONDRIAL FERREDOXIN 2	AT4G21090.1	different
Csi_2011_trs_01145	Csi_2011_gene_00324	proline-rich receptor-like protein kinase perk9	AT4G02010.1	multi	Protein kinase superfamily protein	orange1.1g004869m	Protein kinase superfamily protein	AT4G02010.1	same
Csi_2011_trs_01146	Csi_2011_gene_00324	2fe-2s ferredoxin	AT4G21090.3	multi	MITOCHONDRIAL FERREDOXIN 2	orange1.1g029354m	MITOCHONDRIAL FERREDOXIN 2	AT4G21090.1	different
Csi_2011_trs_01147	Csi_2011_gene_00324	2fe-2s ferredoxin	AT4G21090.3	multi	MITOCHONDRIAL FERREDOXIN 2	orange1.1g029354m	MITOCHONDRIAL FERREDOXIN 2	AT4G21090.1	different
Csi_2011_trs_01148	Csi_2011_gene_00324	2fe-2s ferredoxin	AT4G05450.1	multi	mitochondrial ferredoxin 1	orange1.1g029354m	MITOCHONDRIAL FERREDOXIN 2	AT4G21090.1	different
Csi_2011_trs_01149	Csi_2011_gene_00324	2fe-2s ferredoxin	AT4G21090.3	multi	MITOCHONDRIAL FERREDOXIN 2	orange1.1g029354m	MITOCHONDRIAL FERREDOXIN 2	AT4G21090.1	different
Csi_2011_trs_01150	Csi_2011_gene_00324	2fe-2s ferredoxin	AT4G21090.3	multi	MITOCHONDRIAL FERREDOXIN 2	orange1.1g029354m	MITOCHONDRIAL FERREDOXIN 2	AT4G21090.1	different
Csi_2011_trs_01151	Csi_2011_gene_00325	conserved hypothetical protein [Ricinus communis]	AT3G43110.1		protein_coding	orange1.1g028671m	N/A	AT5G20790.1	different
Csi_2011_trs_01152	Csi_2011_gene_00326	rrp12-like protein	AT2G34357.1	multi	ARM repeat superfamily protein	orange1.1g039448m	ARM repeat superfamily protein	AT2G34357.1	same
Csi_2011_trs_01153	Csi_2011_gene_00326	rrp12-like protein	AT2G34357.1	multi	ARM repeat superfamily protein	orange1.1g039448m	ARM repeat superfamily protein	AT2G34357.1	same
Csi_2011_trs_01154	Csi_2011_gene_00326	rrp12-like protein	AT2G34357.1	multi	ARM repeat superfamily protein	orange1.1g039448m	ARM repeat superfamily protein	AT2G34357.1	same
Csi_2011_trs_01155	Csi_2011_gene_00326	rrp12-like protein	AT2G34357.1	multi	ARM repeat superfamily protein	orange1.1g039448m	ARM repeat superfamily protein	AT2G34357.1	same
Csi_2011_trs_01156	Csi_2011_gene_00326	rrp12-like protein	AT2G34357.1	multi	ARM repeat superfamily protein	orange1.1g039448m	ARM repeat superfamily protein	AT2G34357.1	same
Csi_2011_trs_01157	Csi_2011_gene_00326	rrp12-like protein	AT2G34357.1	multi	ARM repeat superfamily protein	orange1.1g039448m	ARM repeat superfamily protein	AT2G34357.1	same
Csi_2011_trs_01158	Csi_2011_gene_00326	rrp12-like protein	AT2G34357.1	multi	ARM repeat superfamily protein	orange1.1g039448m	ARM repeat superfamily protein	AT2G34357.1	same
Csi_2011_trs_01159	Csi_2011_gene_00326	protein	AT4G01995.1	multi	protein_coding	orange1.1g047235m	N/A	AT4G01995.1	same
Csi_2011_trs_01160	Csi_2011_gene_00326	protein	AT4G01995.1	multi	protein_coding	orange1.1g047235m	N/A	AT4G01995.1	same
Csi_2011_trs_01161	Csi_2011_gene_00326	protein	AT4G01995.1	multi	protein_coding	orange1.1g047235m	N/A	AT4G01995.1	same
Csi_2011_trs_01162	Csi_2011_gene_00326	protein	AT4G01995.1	multi	protein_coding	orange1.1g047235m	N/A	AT4G01995.1	same
Csi_2011_trs_01163	Csi_2011_gene_00326	protein	AT4G01995.1	multi	protein_coding	orange1.1g047235m	N/A	AT4G01995.1	same
Csi_2011_trs_01164	Csi_2011_gene_00326	protein	AT4G01995.1	multi	protein_coding	orange1.1g047235m	N/A	AT4G01995.1	same
Csi_2011_trs_01165	Csi_2011_gene_00326	protein	AT4G01995.1	multi	protein_coding	orange1.1g047235m	N/A	AT4G01995.1	same
Csi_2011_trs_01166	Csi_2011_gene_00326	PREDICTED: hypothetical protein [Vitis vinifera]	N/A	multi	N/A	orange1.1g047235m	N/A	AT4G01995.1	different
Csi_2011_trs_01167	Csi_2011_gene_00324	proline-rich receptor-like protein kinase perk9	AT4G02010.1	multi	Protein kinase superfamily protein	orange1.1g004869m	Protein kinase superfamily protein	AT4G02010.1	same
Csi_2011_trs_01168	Csi_2011_gene_00324	proline-rich receptor-like protein kinase perk9	AT4G02010.1	multi	Protein kinase superfamily protein	orange1.1g004869m	Protein kinase superfamily protein	AT4G02010.1	same
Csi_2011_trs_01169	Csi_2011_gene_00327	solanum lycopersicum strain heinz 1706 chromosome 1 clone hba-126f9 map complete sequence	AT1G02550.1		Plant invertase/pectin methylesterase inhibitor superfamily protein	orange1.1g037341m	Plant invertase/pectin methylesterase inhibitor superfamily protein	AT1G02550.1	same
Csi_2011_trs_01170	Csi_2011_gene_00328	ino80 complex subunit b	AT2G47350.1		HIT zinc finger ;PAPA-1-like conserved region	orange1.1g046352m	HIT zinc finger ;PAPA-1-like conserved region	AT2G47350.1	same
Csi_2011_trs_01171	Csi_2011_gene_00328	ino80 complex subunit b	AT2G47350.1		HIT zinc finger ;PAPA-1-like conserved region	orange1.1g046352m	HIT zinc finger ;PAPA-1-like conserved region	AT2G47350.1	same
Csi_2011_trs_01172	Csi_2011_gene_00328	ino80 complex subunit b	AT2G47350.1		HIT zinc finger ;PAPA-1-like conserved region	orange1.1g046352m	HIT zinc finger ;PAPA-1-like conserved region	AT2G47350.1	same
Csi_2011_trs_01173	Csi_2011_gene_00329	atp-dependent clp protease proteolytic subunit chloroplastic	AT1G02560.1		nuclear encoded CLP protease 5	orange1.1g021957m	nuclear encoded CLP protease 5	AT1G02560.1	same
Csi_2011_trs_01174	Csi_2011_gene_00330	at1g02570	AT2G47360.1		protein_coding	orange1.1g023040m	N/A	AT2G47360.1	same
Csi_2011_trs_01175	Csi_2011_gene_00331	della protein gaip	AT3G03450.1		RGA-like 2	orange1.1g048329m	RGA-like 2	AT3G03450.1	same
Csi_2011_trs_01176	Csi_2011_gene_00332	histone-lysine n-methyltransferase eza1	AT4G02020.1		SET domain-containing protein	orange1.1g002895m	SET domain-containing protein	AT4G02020.1	same
Csi_2011_trs_01177	Csi_2011_gene_00332	histone-lysine n-methyltransferase eza1	AT4G02020.1		SET domain-containing protein	orange1.1g002895m	SET domain-containing protein	AT4G02020.1	same
Csi_2011_trs_01178	Csi_2011_gene_00332	histone-lysine n-methyltransferase eza1	AT4G02020.1		SET domain-containing protein	orange1.1g002895m	SET domain-containing protein	AT4G02020.1	same
Csi_2011_trs_01179	Csi_2011_gene_00332	histone-lysine n-methyltransferase ez3	AT4G02020.1		SET domain-containing protein	orange1.1g002895m	SET domain-containing protein	AT4G02020.1	same
Csi_2011_trs_01180	Csi_2011_gene_00332	histone-lysine n-methyltransferase eza1	AT4G02020.1		SET domain-containing protein	orange1.1g002895m	SET domain-containing protein	AT4G02020.1	same
Csi_2011_trs_01181	Csi_2011_gene_00332	histone-lysine n-methyltransferase eza1	AT4G02020.1		SET domain-containing protein	orange1.1g002895m	SET domain-containing protein	AT4G02020.1	same
Csi_2011_trs_01182	Csi_2011_gene_00332	histone-lysine n-methyltransferase eza1	AT4G02020.1		SET domain-containing protein	orange1.1g002895m	SET domain-containing protein	AT4G02020.1	same
Csi_2011_trs_01183	Csi_2011_gene_00332	histone-lysine n-methyltransferase eza1	AT4G02020.1		SET domain-containing protein	orange1.1g002895m	SET domain-containing protein	AT4G02020.1	same
Csi_2011_trs_01184	Csi_2011_gene_00332	histone-lysine n-methyltransferase eza1	AT4G02020.1		SET domain-containing protein	orange1.1g002895m	SET domain-containing protein	AT4G02020.1	same
Csi_2011_trs_01185	Csi_2011_gene_00332	histone-lysine n-methyltransferase eza1	AT4G02020.1		SET domain-containing protein	orange1.1g002895m	SET domain-containing protein	AT4G02020.1	same
Csi_2011_trs_01186	Csi_2011_gene_00332	histone-lysine n-methyltransferase eza1	AT4G02020.1		SET domain-containing protein	orange1.1g002895m	SET domain-containing protein	AT4G02020.1	same
Csi_2011_trs_01187	Csi_2011_gene_00332	histone-lysine n-methyltransferase ez3	AT4G02020.1		SET domain-containing protein	orange1.1g002895m	SET domain-containing protein	AT4G02020.1	same
Csi_2011_trs_01188	Csi_2011_gene_00333	calvin cycle protein cp12	AT2G47400.1		CP12 domain-containing protein 1	orange1.1g032973m	CP12 domain-containing protein 2	AT3G62410.1	different
Csi_2011_trs_01189	Csi_2011_gene_00334	probable cytochrome c oxidase subunit 5c-3	AT5G61310.4		Cytochrome c oxidase subunit Vc family protein
Csi_2011_trs_01190	Csi_2011_gene_00333	calvin cycle protein cp12	AT2G47400.1		CP12 domain-containing protein 1	orange1.1g032973m	CP12 domain-containing protein 2	AT3G62410.1	different
Csi_2011_trs_01191	Csi_2011_gene_00335	protein fat-free homolog	AT4G02030.2	multi	Vps51/Vps67 family (components of vesicular transport) protein	orange1.1g004000m	Vps51/Vps67 family (components of vesicular transport) protein	AT4G02030.1	different
Csi_2011_trs_01192	Csi_2011_gene_00335	protein fat-free homolog	AT4G02030.1	multi	Vps51/Vps67 family (components of vesicular transport) protein	orange1.1g004000m	Vps51/Vps67 family (components of vesicular transport) protein	AT4G02030.1	same
Csi_2011_trs_01193	Csi_2011_gene_00335	protein fat-free homolog	AT4G02030.2	multi	Vps51/Vps67 family (components of vesicular transport) protein	orange1.1g004000m	Vps51/Vps67 family (components of vesicular transport) protein	AT4G02030.1	different
Csi_2011_trs_01194	Csi_2011_gene_00335	protein fat-free homolog	AT4G02030.1	multi	Vps51/Vps67 family (components of vesicular transport) protein	orange1.1g004000m	Vps51/Vps67 family (components of vesicular transport) protein	AT4G02030.1	same
Csi_2011_trs_01195	Csi_2011_gene_00335	protein fat-free homolog	AT4G02030.1	multi	Vps51/Vps67 family (components of vesicular transport) protein	orange1.1g004000m	Vps51/Vps67 family (components of vesicular transport) protein	AT4G02030.1	same
Csi_2011_trs_01196	Csi_2011_gene_00336	protein prolifera	AT4G02060.2		Minichromosome maintenance (MCM2/3/5) family protein	orange1.1g005024m	Minichromosome maintenance (MCM2/3/5) family protein	AT4G02060.1	different
Csi_2011_trs_01197	Csi_2011_gene_00337	ph-interacting protein	AT2G47410.1	multi	WD40/YVTN repeat-like-containing domain;Bromodomain	orange1.1g048801m	WD40/YVTN repeat-like-containing domain;Bromodomain	AT2G47410.1	same
Csi_2011_trs_01198	Csi_2011_gene_00337	ph-interacting protein	AT2G47410.1	multi	WD40/YVTN repeat-like-containing domain;Bromodomain	orange1.1g048801m	WD40/YVTN repeat-like-containing domain;Bromodomain	AT2G47410.1	same
Csi_2011_trs_01199	Csi_2011_gene_00337	ph-interacting protein	AT2G47410.1	multi	WD40/YVTN repeat-like-containing domain;Bromodomain	orange1.1g048801m	WD40/YVTN repeat-like-containing domain;Bromodomain	AT2G47410.1	same
Csi_2011_trs_01200	Csi_2011_gene_00337	ph-interacting protein	AT5G49430.1	multi	WD40/YVTN repeat-like-containing domain;Bromodomain	orange1.1g048801m	WD40/YVTN repeat-like-containing domain;Bromodomain	AT2G47410.1	different
Csi_2011_trs_01201	Csi_2011_gene_00337	bromodomain and wd repeat-containing protein 1	AT2G47410.2	multi	WD40/YVTN repeat-like-containing domain;Bromodomain	orange1.1g048801m	WD40/YVTN repeat-like-containing domain;Bromodomain	AT2G47410.1	different
Csi_2011_trs_01202	Csi_2011_gene_00337	ph-interacting protein	AT2G47410.1	multi	WD40/YVTN repeat-like-containing domain;Bromodomain	orange1.1g048801m	WD40/YVTN repeat-like-containing domain;Bromodomain	AT2G47410.1	same
Csi_2011_trs_01203	Csi_2011_gene_00337	bromodomain and wd repeat-containing protein 3	AT2G47410.1	multi	WD40/YVTN repeat-like-containing domain;Bromodomain	orange1.1g048801m	WD40/YVTN repeat-like-containing domain;Bromodomain	AT2G47410.1	same
Csi_2011_trs_01204	Csi_2011_gene_00337	ph-interacting protein	AT2G47410.1	multi	WD40/YVTN repeat-like-containing domain;Bromodomain	orange1.1g048801m	WD40/YVTN repeat-like-containing domain;Bromodomain	AT2G47410.1	same
Csi_2011_trs_01205	Csi_2011_gene_00337	ph-interacting protein	AT2G47410.1	multi	WD40/YVTN repeat-like-containing domain;Bromodomain	orange1.1g048801m	WD40/YVTN repeat-like-containing domain;Bromodomain	AT2G47410.1	same
Csi_2011_trs_01206	Csi_2011_gene_00337	ph-interacting protein	AT2G47410.1	multi	WD40/YVTN repeat-like-containing domain;Bromodomain	orange1.1g048801m	WD40/YVTN repeat-like-containing domain;Bromodomain	AT2G47410.1	same
Csi_2011_trs_01207	Csi_2011_gene_00337	bromodomain and wd repeat-containing protein 1	AT5G49430.1	multi	WD40/YVTN repeat-like-containing domain;Bromodomain	orange1.1g048801m	WD40/YVTN repeat-like-containing domain;Bromodomain	AT2G47410.1	different
Csi_2011_trs_01208	Csi_2011_gene_00338	probable dimethyladenosine transferase	AT2G47420.1		Ribosomal RNA adenine dimethylase family protein	orange1.1g018261m	Ribosomal RNA adenine dimethylase family protein	AT2G47420.1	same
Csi_2011_trs_01209	Csi_2011_gene_00339	predicted protein [Populus trichocarpa]	AT1G47820.2		protein_coding	orange1.1g034484m	N/A	AT1G47820.1	different
Csi_2011_trs_01210	Csi_2011_gene_00339	predicted protein [Populus trichocarpa]	AT1G47820.2		protein_coding	orange1.1g034484m	N/A	AT1G47820.1	different
Csi_2011_trs_01211	Csi_2011_gene_00340	dna mismatch repair protein msh6-1	AT4G02070.2		MUTS homolog 6	orange1.1g000778m	MUTS homolog 6	AT4G02070.1	different
Csi_2011_trs_01212	Csi_2011_gene_00340	dna mismatch repair protein msh6-1	AT4G02070.2		MUTS homolog 6	orange1.1g000778m	MUTS homolog 6	AT4G02070.1	different
Csi_2011_trs_01213	Csi_2011_gene_00321	universal stress protein	AT3G62550.1		Adenine nucleotide alpha hydrolases-like superfamily protein	orange1.1g030672m	Adenine nucleotide alpha hydrolases-like superfamily protein	AT3G62550.1	same
Csi_2011_trs_01214	Csi_2011_gene_00321	universal stress protein a-like protein	AT3G62550.1		Adenine nucleotide alpha hydrolases-like superfamily protein	orange1.1g030672m	Adenine nucleotide alpha hydrolases-like superfamily protein	AT3G62550.1	same
Csi_2011_trs_01215	Csi_2011_gene_00341	gtp-binding protein sar1	AT4G02080.1		secretion-associated RAS super family 2	orange1.1g029437m	secretion-associated RAS super family 2	AT4G02080.1	same
Csi_2011_trs_01216	Csi_2011_gene_00341	gtp-binding protein sar1a	AT4G02080.1		secretion-associated RAS super family 2	orange1.1g029437m	secretion-associated RAS super family 2	AT4G02080.1	same
Csi_2011_trs_01217	Csi_2011_gene_00342	unknown [Populus trichocarpa]	N/A		N/A	orange1.1g030188m	N/A	AT1G21010.1	different
Csi_2011_trs_01218	Csi_2011_gene_00343	multidrug resistance protein abc transporter family protein	AT4G02090.1		protein_coding	orange1.1g045769m	N/A	AT4G02090.1	same
Csi_2011_trs_01219	Csi_2011_gene_00344	probable beta-d-xylosidase 2	AT1G02640.1		beta-xylosidase 2	orange1.1g004190m	beta-xylosidase 2	AT1G02640.1	same
Csi_2011_trs_01220	Csi_2011_gene_00344	probable beta-d-xylosidase 2	AT1G02640.1		beta-xylosidase 2	orange1.1g004190m	beta-xylosidase 2	AT1G02640.1	same
Csi_2011_trs_01221	Csi_2011_gene_00344	probable beta-d-xylosidase 2	AT1G02640.1		beta-xylosidase 2	orange1.1g004190m	beta-xylosidase 2	AT1G02640.1	same
Csi_2011_trs_01222	Csi_2011_gene_00344	probable beta-d-xylosidase 2	AT1G02640.1		beta-xylosidase 2	orange1.1g004190m	beta-xylosidase 2	AT1G02640.1	same
Csi_2011_trs_01223	Csi_2011_gene_00345	dnaj heat shock n-terminal domain-containing protein	AT2G47440.1		Tetratricopeptide repeat (TPR)-like superfamily protein	orange1.1g008039m	Heat shock protein DnaJ with tetratricopeptide repeat	AT4G02100.1	different
Csi_2011_trs_01224	Csi_2011_gene_00346	transmembrane protein 205	AT3G62580.1		Late embryogenesis abundant protein (LEA) family protein	orange1.1g028150m	Late embryogenesis abundant protein (LEA) family protein	AT3G62580.1	same
Csi_2011_trs_01225	Csi_2011_gene_00347	transcription initiation factor tfiid subunit 13	AT1G02680.1		TBP-associated factor 13	orange1.1g033030m	TBP-associated factor 13	AT1G02680.1	same
Csi_2011_trs_01226	Csi_2011_gene_00347	transcription initiation factor tfiid subunit 13	AT1G02680.1		TBP-associated factor 13	orange1.1g033030m	TBP-associated factor 13	AT1G02680.1	same
Csi_2011_trs_01227	Csi_2011_gene_00347	transcription initiation factor tfiid subunit 13	AT1G02680.1		TBP-associated factor 13	orange1.1g033030m	TBP-associated factor 13	AT1G02680.1	same
Csi_2011_trs_01228	Csi_2011_gene_00347	transcription initiation factor tfiid subunit 13	AT1G02680.1		TBP-associated factor 13	orange1.1g033030m	TBP-associated factor 13	AT1G02680.1	same
Csi_2011_trs_01229	Csi_2011_gene_00348	transcription factor myb12	AT5G49330.1		myb domain protein 111	orange1.1g014829m	myb domain protein 12	AT2G47460.1	different
Csi_2011_trs_01230	Csi_2011_gene_00349	transcription factor myb12	AT5G49330.1		myb domain protein 111	orange1.1g046093m	myb domain protein 111	AT5G49330.1	same
Csi_2011_trs_01231	Csi_2011_gene_00350	probable protein disulfide-isomerase a6	AT2G47470.1	multi	thioredoxin family protein	orange1.1g018270m	thioredoxin family protein	AT2G47470.1	same
Csi_2011_trs_01232	Csi_2011_gene_00350	probable protein disulfide-isomerase a6	AT2G47470.4	multi	thioredoxin family protein	orange1.1g018270m	thioredoxin family protein	AT2G47470.1	different
Csi_2011_trs_01233	Csi_2011_gene_00350	probable protein disulfide-isomerase a6	AT2G47470.1	multi	thioredoxin family protein	orange1.1g018270m	thioredoxin family protein	AT2G47470.1	same
Csi_2011_trs_01234	Csi_2011_gene_00350	probable protein disulfide-isomerase a6	AT2G47470.1	multi	thioredoxin family protein	orange1.1g018270m	thioredoxin family protein	AT2G47470.1	same
Csi_2011_trs_01235	Csi_2011_gene_00351	ribosomal protein mitochondrial	ATCG00330.1		chloroplast ribosomal protein S14	orange1.1g033129m	mitochondrial ribosomal protein S14	AT2G34520.1	different
Csi_2011_trs_01236	Csi_2011_gene_00351	ribosomal protein mitochondrial	ATCG00330.1		chloroplast ribosomal protein S14	orange1.1g033129m	mitochondrial ribosomal protein S14	AT2G34520.1	different
Csi_2011_trs_01237	Csi_2011_gene_00351	ribosomal protein mitochondrial	ATCG00330.1		chloroplast ribosomal protein S14	orange1.1g033129m	mitochondrial ribosomal protein S14	AT2G34520.1	different
Csi_2011_trs_01238	Csi_2011_gene_00351	ribosomal protein mitochondrial	ATCG00330.1		chloroplast ribosomal protein S14	orange1.1g033129m	mitochondrial ribosomal protein S14	AT2G34520.1	different
Csi_2011_trs_01239	Csi_2011_gene_00351	ribosomal protein mitochondrial	ATCG00330.1		chloroplast ribosomal protein S14	orange1.1g033129m	mitochondrial ribosomal protein S14	AT2G34520.1	different
Csi_2011_trs_01240	Csi_2011_gene_00351	ribosomal protein mitochondrial	ATCG00330.1		chloroplast ribosomal protein S14	orange1.1g033129m	mitochondrial ribosomal protein S14	AT2G34520.1	different
Csi_2011_trs_01241	Csi_2011_gene_00352	---NA---	N/A		N/A	orange1.1g041254m	N/A	AT4G02160.1	different
Csi_2011_trs_01242	Csi_2011_gene_00353	cr05-c1-102-050-g10- mandarin infected with xylella fastidiosa (stage 1 of 2) citrus reticulata mrna	N/A		N/A
Csi_2011_trs_01243	Csi_2011_gene_00354	endoglucanase 25	AT5G49720.1		glycosyl hydrolase 9A1	orange1.1g046335m	glycosyl hydrolase 9A1	AT5G49720.1	same
Csi_2011_trs_01244	Csi_2011_gene_00355	importin subunit alpha	AT3G06720.2		importin alpha isoform 1	orange1.1g009679m	importin alpha isoform 1	AT3G06720.1	different
Csi_2011_trs_01245	Csi_2011_gene_00355	importin subunit alpha	AT3G06720.2		importin alpha isoform 1	orange1.1g009679m	importin alpha isoform 1	AT3G06720.1	different
Csi_2011_trs_01246	Csi_2011_gene_00355	importin subunit alpha	AT3G06720.2		importin alpha isoform 1	orange1.1g009679m	importin alpha isoform 1	AT3G06720.1	different
Csi_2011_trs_01247	Csi_2011_gene_00355	importin subunit alpha	AT3G06720.2		importin alpha isoform 1	orange1.1g009679m	importin alpha isoform 1	AT3G06720.1	different
Csi_2011_trs_01248	Csi_2011_gene_00355	importin subunit alpha-1	AT3G06720.2		importin alpha isoform 1	orange1.1g009679m	importin alpha isoform 1	AT3G06720.1	different
Csi_2011_trs_01249	Csi_2011_gene_00356	protein	AT4G13030.2		P-loop containing nucleoside triphosphate hydrolases superfamily protein	orange1.1g016817m	P-loop containing nucleoside triphosphate hydrolases superfamily protein	AT4G13030.2	same
Csi_2011_trs_01250	Csi_2011_gene_00356	protein	AT4G13030.2		P-loop containing nucleoside triphosphate hydrolases superfamily protein	orange1.1g016817m	P-loop containing nucleoside triphosphate hydrolases superfamily protein	AT4G13030.2	same
Csi_2011_trs_01251	Csi_2011_gene_00357	gata transcription factor 16	AT5G49300.1		GATA transcription factor 16	orange1.1g033001m	GATA transcription factor 16	AT5G49300.1	same
Csi_2011_trs_01252	Csi_2011_gene_00357	unknown [Populus trichocarpa x Populus deltoides]	AT5G49300.1		GATA transcription factor 16	orange1.1g033001m	GATA transcription factor 16	AT5G49300.1	same
Csi_2011_trs_01253	Csi_2011_gene_00357	unknown [Populus trichocarpa x Populus deltoides]	AT5G49300.1		GATA transcription factor 16	orange1.1g033001m	GATA transcription factor 16	AT5G49300.1	same
Csi_2011_trs_01254	Csi_2011_gene_00357	unknown [Populus trichocarpa x Populus deltoides]	AT5G49300.1		GATA transcription factor 16	orange1.1g033001m	GATA transcription factor 16	AT5G49300.1	same
Csi_2011_trs_01255	Csi_2011_gene_00358	unknown protein [Arabidopsis thaliana]	AT1G02700.1		protein_coding	orange1.1g047656m	N/A	AT1G02700.1	same
Csi_2011_trs_01256	Csi_2011_gene_00359	binding protein	AT3G62650.1		protein_coding	orange1.1g031898m	N/A	AT2G47485.1	different
Csi_2011_trs_01257	Csi_2011_gene_00359	binding protein	AT3G62650.1		protein_coding	orange1.1g031898m	N/A	AT2G47485.1	different
Csi_2011_trs_01258	Csi_2011_gene_00360	probable galacturonosyltransferase-like 7	AT4G02130.3		galacturonosyltransferase 6	orange1.1g017643m	galacturonosyltransferase-like 7	AT3G62660.1	different
Csi_2011_trs_01259	Csi_2011_gene_00361	cobra-like protein 7 precursor	AT4G16120.1		COBRA-like protein-7 precursor	orange1.1g038710m	COBRA-like protein-7 precursor	AT4G16120.1	same
Csi_2011_trs_01260	Csi_2011_gene_00362	protein dehydration-induced 19 homolog 4	AT4G02210.2		protein_coding	orange1.1g027149m	Drought-responsive family protein	AT3G06760.1	different
Csi_2011_trs_01261	Csi_2011_gene_00362	protein dehydration-induced 19 homolog 4	AT4G02210.2		protein_coding	orange1.1g027149m	Drought-responsive family protein	AT3G06760.1	different
Csi_2011_trs_01262	Csi_2011_gene_00362	protein dehydration-induced 19 homolog 3	AT4G02210.2		protein_coding	orange1.1g027149m	Drought-responsive family protein	AT3G06760.1	different
Csi_2011_trs_01263	Csi_2011_gene_00363	probable mitochondrial carrier yel006w	AT2G47490.1		NAD+ transporter 1	orange1.1g021150m	NAD+ transporter 1	AT2G47490.1	same
Csi_2011_trs_01264	Csi_2011_gene_00363	probable mitochondrial carrier yel006w	AT2G47490.1		NAD+ transporter 1	orange1.1g021150m	NAD+ transporter 1	AT2G47490.1	same
Csi_2011_trs_01265	Csi_2011_gene_00363	probable mitochondrial carrier yel006w	AT2G47490.1		NAD+ transporter 1	orange1.1g021150m	NAD+ transporter 1	AT2G47490.1	same
Csi_2011_trs_01266	Csi_2011_gene_00363	mitochondrial substrate carrier family protein w	AT2G47490.1		NAD+ transporter 1	orange1.1g021150m	NAD+ transporter 1	AT2G47490.1	same
Csi_2011_trs_01267	Csi_2011_gene_00363	mitochondrial substrate carrier family protein w	AT2G47490.1		NAD+ transporter 1	orange1.1g021150m	NAD+ transporter 1	AT2G47490.1	same
Csi_2011_trs_01268	Csi_2011_gene_00364	kinesin-4	AT2G47500.1		P-loop nucleoside triphosphate hydrolases superfamily protein with CH (Calponin Homology) domain	orange1.1g001820m	P-loop nucleoside triphosphate hydrolases superfamily protein with CH (Calponin Homology) domain	AT2G47500.1	same
Csi_2011_trs_01269	Csi_2011_gene_00364	kinesin-4	AT2G47500.1		P-loop nucleoside triphosphate hydrolases superfamily protein with CH (Calponin Homology) domain	orange1.1g001820m	P-loop nucleoside triphosphate hydrolases superfamily protein with CH (Calponin Homology) domain	AT2G47500.1	same
Csi_2011_trs_01270	Csi_2011_gene_00364	kinesin-4	AT2G47500.1		P-loop nucleoside triphosphate hydrolases superfamily protein with CH (Calponin Homology) domain	orange1.1g001820m	P-loop nucleoside triphosphate hydrolases superfamily protein with CH (Calponin Homology) domain	AT2G47500.1	same
Csi_2011_trs_01271	Csi_2011_gene_00364	kinesin-4	AT2G47500.1		P-loop nucleoside triphosphate hydrolases superfamily protein with CH (Calponin Homology) domain	orange1.1g001820m	P-loop nucleoside triphosphate hydrolases superfamily protein with CH (Calponin Homology) domain	AT2G47500.1	same
Csi_2011_trs_01272	Csi_2011_gene_00365	homolog subfamily b member 6	AT1G56300.1		Chaperone DnaJ-domain superfamily protein	orange1.1g032067m	Chaperone DnaJ-domain superfamily protein	AT1G56300.1	same
Csi_2011_trs_01273	Csi_2011_gene_00365	homolog subfamily b member 6	AT1G56300.1		Chaperone DnaJ-domain superfamily protein	orange1.1g032067m	Chaperone DnaJ-domain superfamily protein	AT1G56300.1	same
Csi_2011_trs_01274	Csi_2011_gene_00366	programmed cell death protein 2	AT4G02220.1		zinc finger (MYND type) family protein / programmed cell death 2 C-terminal domain-containing protein	orange1.1g014983m	zinc finger (MYND type) family protein / programmed cell death 2 C-terminal domain-containing protein	AT4G02220.1	same
Csi_2011_trs_01275	Csi_2011_gene_00366	programmed cell death protein 2	AT4G02220.1		zinc finger (MYND type) family protein / programmed cell death 2 C-terminal domain-containing protein	orange1.1g014983m	zinc finger (MYND type) family protein / programmed cell death 2 C-terminal domain-containing protein	AT4G02220.1	same
Csi_2011_trs_01276	Csi_2011_gene_00366	programmed cell death protein 2	AT4G02220.1		zinc finger (MYND type) family protein / programmed cell death 2 C-terminal domain-containing protein	orange1.1g014983m	zinc finger (MYND type) family protein / programmed cell death 2 C-terminal domain-containing protein	AT4G02220.1	same
Csi_2011_trs_01277	Csi_2011_gene_00366	programmed cell death protein 2	AT4G02220.1		zinc finger (MYND type) family protein / programmed cell death 2 C-terminal domain-containing protein	orange1.1g014983m	zinc finger (MYND type) family protein / programmed cell death 2 C-terminal domain-containing protein	AT4G02220.1	same
Csi_2011_trs_01278	Csi_2011_gene_00366	programmed cell death protein 2	AT4G02220.1		zinc finger (MYND type) family protein / programmed cell death 2 C-terminal domain-containing protein	orange1.1g014983m	zinc finger (MYND type) family protein / programmed cell death 2 C-terminal domain-containing protein	AT4G02220.1	same
Csi_2011_trs_01279	Csi_2011_gene_00367	fumarate hydratase mitochondrial	AT2G47510.2		fumarase 1	orange1.1g010908m	fumarase 1	AT2G47510.1	different
Csi_2011_trs_01280	Csi_2011_gene_00367	fumarate hydratase mitochondrial	AT2G47510.2		fumarase 1	orange1.1g010908m	fumarase 1	AT2G47510.1	different
Csi_2011_trs_01281	Csi_2011_gene_00367	fumarate hydratase mitochondrial	AT2G47510.2		fumarase 1	orange1.1g010908m	fumarase 1	AT2G47510.1	different
Csi_2011_trs_01282	Csi_2011_gene_00367	fumarate hydratase mitochondrial	AT2G47510.2		fumarase 1	orange1.1g010908m	fumarase 1	AT2G47510.1	different
Csi_2011_trs_01283	Csi_2011_gene_00367	fumarate hydratase mitochondrial	AT2G47510.2		fumarase 1	orange1.1g010908m	fumarase 1	AT2G47510.1	different
Csi_2011_trs_01284	Csi_2011_gene_00367	fumarate hydratase mitochondrial	AT2G47510.2		fumarase 1	orange1.1g010908m	fumarase 1	AT2G47510.1	different
Csi_2011_trs_01285	Csi_2011_gene_00367	fumarate hydratase mitochondrial	AT2G47510.2		fumarase 1	orange1.1g010908m	fumarase 1	AT2G47510.1	different
Csi_2011_trs_01286	Csi_2011_gene_00367	fumarate hydratase mitochondrial	AT2G47510.2		fumarase 1	orange1.1g010908m	fumarase 1	AT2G47510.1	different
Csi_2011_trs_01287	Csi_2011_gene_00367	fumarate hydratase mitochondrial	AT2G47510.2		fumarase 1	orange1.1g010908m	fumarase 1	AT2G47510.1	different
Csi_2011_trs_01288	Csi_2011_gene_00367	fumarate hydratase mitochondrial	AT2G47510.2		fumarase 1	orange1.1g010908m	fumarase 1	AT2G47510.1	different
Csi_2011_trs_01289	Csi_2011_gene_00367	fumarate hydratase mitochondrial	AT2G47510.2		fumarase 1	orange1.1g010908m	fumarase 1	AT2G47510.1	different
Csi_2011_trs_01290	Csi_2011_gene_00368	ethylene response sensor 1	AT2G40940.1		ethylene response sensor 1	orange1.1g005591m	ethylene response sensor 1	AT2G40940.1	same
Csi_2011_trs_01291	Csi_2011_gene_00368	ethylene response sensor 1	AT2G40940.1		ethylene response sensor 1	orange1.1g005591m	ethylene response sensor 1	AT2G40940.1	same
Csi_2011_trs_01292	Csi_2011_gene_00368	ethylene response sensor 1	AT2G40940.1		ethylene response sensor 1	orange1.1g005591m	ethylene response sensor 1	AT2G40940.1	same
Csi_2011_trs_01293	Csi_2011_gene_00368	ethylene response sensor 1	AT2G40940.1		ethylene response sensor 1	orange1.1g005591m	ethylene response sensor 1	AT2G40940.1	same
Csi_2011_trs_01294	Csi_2011_gene_00368	ethylene response sensor 1	AT2G40940.1		ethylene response sensor 1	orange1.1g005591m	ethylene response sensor 1	AT2G40940.1	same
Csi_2011_trs_01295	Csi_2011_gene_00368	ethylene response sensor 1	AT2G40940.1		ethylene response sensor 1	orange1.1g005591m	ethylene response sensor 1	AT2G40940.1	same
Csi_2011_trs_01296	Csi_2011_gene_00368	ethylene response sensor 1	AT2G40940.1		ethylene response sensor 1	orange1.1g005591m	ethylene response sensor 1	AT2G40940.1	same
Csi_2011_trs_01297	Csi_2011_gene_00368	ethylene response sensor 1	AT2G40940.1		ethylene response sensor 1	orange1.1g005591m	ethylene response sensor 1	AT2G40940.1	same
Csi_2011_trs_01298	Csi_2011_gene_00368	ethylene response sensor 1	AT2G40940.1		ethylene response sensor 1	orange1.1g005591m	ethylene response sensor 1	AT2G40940.1	same
Csi_2011_trs_01299	Csi_2011_gene_00368	ethylene response sensor 1	AT2G40940.1		ethylene response sensor 1	orange1.1g005591m	ethylene response sensor 1	AT2G40940.1	same
Csi_2011_trs_01300	Csi_2011_gene_00368	ethylene response sensor 1	AT2G40940.1		ethylene response sensor 1	orange1.1g005591m	ethylene response sensor 1	AT2G40940.1	same
Csi_2011_trs_01301	Csi_2011_gene_00368	ethylene response sensor 1	AT2G40940.1		ethylene response sensor 1	orange1.1g005591m	ethylene response sensor 1	AT2G40940.1	same
Csi_2011_trs_01302	Csi_2011_gene_00369	protein	AT4G02270.1		root hair specific 13	orange1.1g037674m	root hair specific 13	AT4G02270.1	same
Csi_2011_trs_01303	Csi_2011_gene_00370	protein	AT2G47540.1		Pollen Ole e 1 allergen and extensin family protein	orange1.1g043308m	Pollen Ole e 1 allergen and extensin family protein	AT2G47540.1	same
Csi_2011_trs_01304	Csi_2011_gene_00371	rsh1 (rela-spot homolog 1) catalytic	AT4G02260.1		RELA/SPOT homolog 1	orange1.1g013463m	N/A	N/A	different
Csi_2011_trs_01305	Csi_2011_gene_00372	sucrose synthase 2	AT4G02280.1		sucrose synthase 3	orange1.1g003492m	sucrose synthase 3	AT4G02280.1	same
Csi_2011_trs_01306	Csi_2011_gene_00372	sucrose synthase 2	AT4G02280.1		sucrose synthase 3	orange1.1g003492m	sucrose synthase 3	AT4G02280.1	same
Csi_2011_trs_01307	Csi_2011_gene_00372	sucrose synthase 2	AT4G02280.1		sucrose synthase 3	orange1.1g003492m	sucrose synthase 3	AT4G02280.1	same
Csi_2011_trs_01308	Csi_2011_gene_00372	sucrose synthase 2	AT4G02280.1		sucrose synthase 3	orange1.1g003492m	sucrose synthase 3	AT4G02280.1	same
Csi_2011_trs_01309	Csi_2011_gene_00372	sucrose synthase 2	AT4G02280.1		sucrose synthase 3	orange1.1g003492m	sucrose synthase 3	AT4G02280.1	same
Csi_2011_trs_01310	Csi_2011_gene_00372	sucrose synthase 2	AT4G02280.1		sucrose synthase 3	orange1.1g003492m	sucrose synthase 3	AT4G02280.1	same
Csi_2011_trs_01311	Csi_2011_gene_00372	sucrose synthase 2	AT4G02280.1		sucrose synthase 3	orange1.1g003492m	sucrose synthase 3	AT4G02280.1	same
Csi_2011_trs_01312	Csi_2011_gene_00372	sucrose synthase 2	AT4G02280.1		sucrose synthase 3	orange1.1g003492m	sucrose synthase 3	AT4G02280.1	same
Csi_2011_trs_01313	Csi_2011_gene_00372	sucrose synthase 2	AT4G02280.1		sucrose synthase 3	orange1.1g003492m	sucrose synthase 3	AT4G02280.1	same
Csi_2011_trs_01314	Csi_2011_gene_00372	sucrose synthase 2	AT4G02280.1		sucrose synthase 3	orange1.1g003492m	sucrose synthase 3	AT4G02280.1	same
Csi_2011_trs_01315	Csi_2011_gene_00373	probable pectinesterase pectinesterase inhibitor 7 includes:	AT1G02810.1		Plant invertase/pectin methylesterase inhibitor superfamily	orange1.1g008485m	Plant invertase/pectin methylesterase inhibitor superfamily	AT1G02810.1	same
Csi_2011_trs_01316	Csi_2011_gene_00374	probable pectinesterase pectinesterase inhibitor 20 includes:	AT4G02330.1		Plant invertase/pectin methylesterase inhibitor superfamily	orange1.1g043374m	Plant invertase/pectin methylesterase inhibitor superfamily	AT4G02330.1	same
Csi_2011_trs_01317	Csi_2011_gene_00375	probable pectinesterase pectinesterase inhibitor 41 includes:	AT1G02810.1		Plant invertase/pectin methylesterase inhibitor superfamily	orange1.1g044042m	Plant invertase/pectin methylesterase inhibitor superfamily	AT4G02330.1	different
Csi_2011_trs_01318	Csi_2011_gene_00376	probable pectinesterase pectinesterase inhibitor 7 includes:	AT1G02810.1		Plant invertase/pectin methylesterase inhibitor superfamily	orange1.1g045495m	Plant invertase/pectin methylesterase inhibitor superfamily	AT4G02330.1	different
Csi_2011_trs_01319	Csi_2011_gene_00377	epoxide hydrolase 2	AT4G02340.1		alpha/beta-Hydrolases superfamily protein	orange1.1g021184m	alpha/beta-Hydrolases superfamily protein	AT4G02340.1	same
Csi_2011_trs_01320	Csi_2011_gene_00377	epoxide hydrolase 2	AT4G02340.1		alpha/beta-Hydrolases superfamily protein	orange1.1g021184m	alpha/beta-Hydrolases superfamily protein	AT4G02340.1	same
Csi_2011_trs_01321	Csi_2011_gene_00377	epoxide hydrolase 2	AT4G02340.1		alpha/beta-Hydrolases superfamily protein	orange1.1g021184m	alpha/beta-Hydrolases superfamily protein	AT4G02340.1	same
Csi_2011_trs_01322	Csi_2011_gene_00378	epoxide hydrolase 2	AT4G02340.1		alpha/beta-Hydrolases superfamily protein	orange1.1g021158m	alpha/beta-Hydrolases superfamily protein	AT4G02340.1	same
Csi_2011_trs_01323	Csi_2011_gene_00378	epoxide hydrolase 2	AT4G02340.1		alpha/beta-Hydrolases superfamily protein	orange1.1g021158m	alpha/beta-Hydrolases superfamily protein	AT4G02340.1	same
Csi_2011_trs_01324	Csi_2011_gene_00379	probable exocyst complex component 6	AT4G02350.1		exocyst complex component sec15B	orange1.1g045816m	N/A	N/A	different
Csi_2011_trs_01325	Csi_2011_gene_00379	probable exocyst complex component 6	AT4G02350.1		exocyst complex component sec15B	orange1.1g045816m	N/A	N/A	different
Csi_2011_trs_01326	Csi_2011_gene_00379	probable exocyst complex component 6	AT4G02350.1		exocyst complex component sec15B	orange1.1g045816m	N/A	N/A	different
Csi_2011_trs_01327	Csi_2011_gene_00379	probable exocyst complex component 6	AT4G02350.1		exocyst complex component sec15B	orange1.1g048574m	Protein of unknown function, DUF538	AT1G02816.1	different
Csi_2011_trs_01328	Csi_2011_gene_00380	uncharacterized protein at5g01610	AT1G02816.1		Protein of unknown function, DUF538	orange1.1g031416m	Protein of unknown function, DUF538	AT1G02816.1	same
Csi_2011_trs_01329	Csi_2011_gene_00381	uncharacterized protein at5g01610	AT1G02816.1		Protein of unknown function, DUF538	orange1.1g030668m	Protein of unknown function, DUF538	AT1G02816.1	same
Csi_2011_trs_01330	Csi_2011_gene_00382	u1 small nuclear ribonucleoprotein a	AT2G47580.1		spliceosomal protein U1A	orange1.1g025973m	spliceosomal protein U1A	AT2G47580.1	same
Csi_2011_trs_01331	Csi_2011_gene_00382	u1 small nuclear ribonucleoprotein a	AT2G47580.1		spliceosomal protein U1A	orange1.1g025973m	spliceosomal protein U1A	AT2G47580.1	same
Csi_2011_trs_01332	Csi_2011_gene_00383	poly synthase 2	AT4G02390.1		poly(ADP-ribose) polymerase	orange1.1g006883m	poly(ADP-ribose) polymerase	AT4G02390.1	same
Csi_2011_trs_01333	Csi_2011_gene_00383	poly synthase 2	AT4G02390.1		poly(ADP-ribose) polymerase	orange1.1g006883m	poly(ADP-ribose) polymerase	AT4G02390.1	same
Csi_2011_trs_01334	Csi_2011_gene_00383	poly synthase 2	AT4G02390.1		poly(ADP-ribose) polymerase	orange1.1g006883m	poly(ADP-ribose) polymerase	AT4G02390.1	same
Csi_2011_trs_01335	Csi_2011_gene_00383	poly synthase 2	AT4G02390.1		poly(ADP-ribose) polymerase	orange1.1g006883m	poly(ADP-ribose) polymerase	AT4G02390.1	same
Csi_2011_trs_01336	Csi_2011_gene_00383	poly synthase 2	AT4G02390.1		poly(ADP-ribose) polymerase	orange1.1g006883m	poly(ADP-ribose) polymerase	AT4G02390.1	same
Csi_2011_trs_01337	Csi_2011_gene_00383	poly synthase 2	AT4G02390.1		poly(ADP-ribose) polymerase	orange1.1g006883m	poly(ADP-ribose) polymerase	AT4G02390.1	same
Csi_2011_trs_01338	Csi_2011_gene_00383	poly synthase 2	AT4G02390.1		poly(ADP-ribose) polymerase	orange1.1g006883m	poly(ADP-ribose) polymerase	AT4G02390.1	same
Csi_2011_trs_01339	Csi_2011_gene_00384	gamma-tubulin complex component 4 homolog	AT3G53760.1		GAMMA-TUBULIN COMPLEX PROTEIN 4	orange1.1g004500m	GAMMA-TUBULIN COMPLEX PROTEIN 4	AT3G53760.1	same
Csi_2011_trs_01340	Csi_2011_gene_00384	gamma-tubulin complex component 4 homolog	AT3G53760.1		GAMMA-TUBULIN COMPLEX PROTEIN 4	orange1.1g004500m	GAMMA-TUBULIN COMPLEX PROTEIN 4	AT3G53760.1	same
Csi_2011_trs_01341	Csi_2011_gene_00384	gamma-tubulin complex component 4 homolog	AT3G53760.1		GAMMA-TUBULIN COMPLEX PROTEIN 4	orange1.1g004500m	GAMMA-TUBULIN COMPLEX PROTEIN 4	AT3G53760.1	same
Csi_2011_trs_01342	Csi_2011_gene_00384	gamma-tubulin complex component 4 homolog	AT3G53760.1		GAMMA-TUBULIN COMPLEX PROTEIN 4	orange1.1g004500m	GAMMA-TUBULIN COMPLEX PROTEIN 4	AT3G53760.1	same
Csi_2011_trs_01343	Csi_2011_gene_00384	gamma-tubulin complex component 4 homolog	AT3G53760.1		GAMMA-TUBULIN COMPLEX PROTEIN 4	orange1.1g004500m	GAMMA-TUBULIN COMPLEX PROTEIN 4	AT3G53760.1	same
Csi_2011_trs_01344	Csi_2011_gene_00385	blue-light photoreceptor phr2	AT2G47590.1		photolyase/blue-light receptor 2	orange1.1g012338m	photolyase/blue-light receptor 2	AT2G47590.1	same
Csi_2011_trs_01345	Csi_2011_gene_00385	blue-light photoreceptor phr2	AT2G47590.1		photolyase/blue-light receptor 2	orange1.1g012338m	photolyase/blue-light receptor 2	AT2G47590.1	same
Csi_2011_trs_01346	Csi_2011_gene_00385	blue-light photoreceptor phr2	AT2G47590.1		photolyase/blue-light receptor 2	orange1.1g012338m	photolyase/blue-light receptor 2	AT2G47590.1	same
Csi_2011_trs_01347	Csi_2011_gene_00385	blue-light photoreceptor phr2	AT2G47590.1		photolyase/blue-light receptor 2	orange1.1g012338m	photolyase/blue-light receptor 2	AT2G47590.1	same
Csi_2011_trs_01348	Csi_2011_gene_00385	blue-light photoreceptor phr2	AT2G47590.1		photolyase/blue-light receptor 2	orange1.1g012338m	photolyase/blue-light receptor 2	AT2G47590.1	same
Csi_2011_trs_01349	Csi_2011_gene_00386	protein	AT3G62880.2		Mitochondrial import inner membrane translocase subunit Tim17/Tim22/Tim23 family protein	orange1.1g032960m	Mitochondrial import inner membrane translocase subunit Tim17/Tim22/Tim23 family protein	AT3G62880.1	different
Csi_2011_trs_01350	Csi_2011_gene_00386	atoep16-4 p-p-bond-hydrolysis-driven protein transmembrane transporter protein transporter	AT3G62880.2		Mitochondrial import inner membrane translocase subunit Tim17/Tim22/Tim23 family protein	orange1.1g032960m	Mitochondrial import inner membrane translocase subunit Tim17/Tim22/Tim23 family protein	AT3G62880.1	different
Csi_2011_trs_01351	Csi_2011_gene_00386	protein	AT3G62880.2		Mitochondrial import inner membrane translocase subunit Tim17/Tim22/Tim23 family protein	orange1.1g032960m	Mitochondrial import inner membrane translocase subunit Tim17/Tim22/Tim23 family protein	AT3G62880.1	different
Csi_2011_trs_01352	Csi_2011_gene_00386	protein	AT3G62880.2		Mitochondrial import inner membrane translocase subunit Tim17/Tim22/Tim23 family protein	orange1.1g032960m	Mitochondrial import inner membrane translocase subunit Tim17/Tim22/Tim23 family protein	AT3G62880.1	different
Csi_2011_trs_01353	Csi_2011_gene_00386	protein	AT3G62880.2		Mitochondrial import inner membrane translocase subunit Tim17/Tim22/Tim23 family protein	orange1.1g032960m	Mitochondrial import inner membrane translocase subunit Tim17/Tim22/Tim23 family protein	AT3G62880.1	different
Csi_2011_trs_01354	Csi_2011_gene_00386	protein	AT3G62880.2		Mitochondrial import inner membrane translocase subunit Tim17/Tim22/Tim23 family protein	orange1.1g032960m	Mitochondrial import inner membrane translocase subunit Tim17/Tim22/Tim23 family protein	AT3G62880.1	different
Csi_2011_trs_01355	Csi_2011_gene_00386	atoep16-4 p-p-bond-hydrolysis-driven protein transmembrane transporter protein transporter	AT3G62880.2		Mitochondrial import inner membrane translocase subunit Tim17/Tim22/Tim23 family protein	orange1.1g032960m	Mitochondrial import inner membrane translocase subunit Tim17/Tim22/Tim23 family protein	AT3G62880.1	different
Csi_2011_trs_01356	Csi_2011_gene_00387	monoglyceride lipase	AT3G62860.1		alpha/beta-Hydrolases superfamily protein	orange1.1g018375m	alpha/beta-Hydrolases superfamily protein	AT3G62860.1	same
Csi_2011_trs_01357	Csi_2011_gene_00387	monoglyceride lipase	AT3G62860.1		alpha/beta-Hydrolases superfamily protein	orange1.1g018375m	alpha/beta-Hydrolases superfamily protein	AT3G62860.1	same
Csi_2011_trs_01358	Csi_2011_gene_00388	probable small nuclear ribonucleoprotein sm d2	AT3G62840.1	multi	Small nuclear ribonucleoprotein family protein	orange1.1g033904m	Small nuclear ribonucleoprotein family protein	AT2G47640.1	different
Csi_2011_trs_01359	Csi_2011_gene_00388	probable small nuclear ribonucleoprotein sm d2	AT3G62840.2	multi	Small nuclear ribonucleoprotein family protein	orange1.1g033904m	Small nuclear ribonucleoprotein family protein	AT2G47640.1	different
Csi_2011_trs_01360	Csi_2011_gene_00389	peter pan-like protein	AT5G61770.1	multi	PETER PAN-like protein	orange1.1g019796m	PETER PAN-like protein	AT5G61770.2	different
Csi_2011_trs_01361	Csi_2011_gene_00389	peter pan-like protein	AT5G61770.1	multi	PETER PAN-like protein	orange1.1g019796m	PETER PAN-like protein	AT5G61770.2	different
Csi_2011_trs_01362	Csi_2011_gene_00389	peter pan-like protein	AT5G61770.3	multi	PETER PAN-like protein	orange1.1g019796m	PETER PAN-like protein	AT5G61770.2	different
Csi_2011_trs_01363	Csi_2011_gene_00389	peter pan-like protein	AT5G61770.1	multi	PETER PAN-like protein	orange1.1g019796m	PETER PAN-like protein	AT5G61770.2	different
Csi_2011_trs_01364	Csi_2011_gene_00389	peter pan-like protein	AT5G61770.1	multi	PETER PAN-like protein	orange1.1g019796m	PETER PAN-like protein	AT5G61770.2	different
Csi_2011_trs_01365	Csi_2011_gene_00389	peter pan-like protein	AT5G61770.1	multi	PETER PAN-like protein	orange1.1g019796m	PETER PAN-like protein	AT5G61770.2	different
Csi_2011_trs_01366	Csi_2011_gene_00389	peter pan-like protein	AT5G61770.1	multi	PETER PAN-like protein	orange1.1g019796m	PETER PAN-like protein	AT5G61770.2	different
Csi_2011_trs_01367	Csi_2011_gene_00389	peter pan-like protein	AT5G61770.3	multi	PETER PAN-like protein	orange1.1g019796m	PETER PAN-like protein	AT5G61770.2	different
Csi_2011_trs_01368	Csi_2011_gene_00389	peter pan-like protein	AT5G61770.3	multi	PETER PAN-like protein	orange1.1g019796m	PETER PAN-like protein	AT5G61770.2	different
Csi_2011_trs_01369	Csi_2011_gene_00390	pre-mrna-splicing factor sf2	AT1G02840.2		RNA-binding (RRM/RBD/RNP motifs) family protein	orange1.1g022301m	RNA-binding (RRM/RBD/RNP motifs) family protein	AT1G02840.1	different
Csi_2011_trs_01370	Csi_2011_gene_00390	pre-mrna-splicing factor sf2	AT1G02840.2		RNA-binding (RRM/RBD/RNP motifs) family protein	orange1.1g022301m	RNA-binding (RRM/RBD/RNP motifs) family protein	AT1G02840.1	different
Csi_2011_trs_01371	Csi_2011_gene_00390	pre-mrna-splicing factor sf2	AT1G02840.2		RNA-binding (RRM/RBD/RNP motifs) family protein	orange1.1g022301m	RNA-binding (RRM/RBD/RNP motifs) family protein	AT1G02840.1	different
Csi_2011_trs_01372	Csi_2011_gene_00390	pre-mrna-splicing factor sf2	AT1G02840.2		RNA-binding (RRM/RBD/RNP motifs) family protein	orange1.1g022301m	RNA-binding (RRM/RBD/RNP motifs) family protein	AT1G02840.1	different
Csi_2011_trs_01373	Csi_2011_gene_00390	pre-mrna-splicing factor sf2	AT1G02840.2		RNA-binding (RRM/RBD/RNP motifs) family protein	orange1.1g022301m	RNA-binding (RRM/RBD/RNP motifs) family protein	AT1G02840.1	different
Csi_2011_trs_01374	Csi_2011_gene_00390	pre-mrna-splicing factor sf2	AT1G02840.2		RNA-binding (RRM/RBD/RNP motifs) family protein	orange1.1g022301m	RNA-binding (RRM/RBD/RNP motifs) family protein	AT1G02840.1	different
Csi_2011_trs_01375	Csi_2011_gene_00390	pre-mrna-splicing factor sf2	AT1G02840.2		RNA-binding (RRM/RBD/RNP motifs) family protein	orange1.1g022301m	RNA-binding (RRM/RBD/RNP motifs) family protein	AT1G02840.1	different
Csi_2011_trs_01376	Csi_2011_gene_00390	pre-mrna-splicing factor sf2	AT1G02840.2		RNA-binding (RRM/RBD/RNP motifs) family protein	orange1.1g022301m	RNA-binding (RRM/RBD/RNP motifs) family protein	AT1G02840.1	different
Csi_2011_trs_01377	Csi_2011_gene_00390	pre-mrna-splicing factor sf2	AT1G02840.2		RNA-binding (RRM/RBD/RNP motifs) family protein	orange1.1g022301m	RNA-binding (RRM/RBD/RNP motifs) family protein	AT1G02840.1	different
Csi_2011_trs_01378	Csi_2011_gene_00390	pre-mrna-splicing factor sf2	AT1G02840.2		RNA-binding (RRM/RBD/RNP motifs) family protein	orange1.1g022301m	RNA-binding (RRM/RBD/RNP motifs) family protein	AT1G02840.1	different
Csi_2011_trs_01379	Csi_2011_gene_00390	pre-mrna-splicing factor sf2	AT1G02840.2		RNA-binding (RRM/RBD/RNP motifs) family protein	orange1.1g022301m	RNA-binding (RRM/RBD/RNP motifs) family protein	AT1G02840.1	different
Csi_2011_trs_01380	Csi_2011_gene_00390	pre-mrna-splicing factor sf2	AT1G02840.2		RNA-binding (RRM/RBD/RNP motifs) family protein	orange1.1g022301m	RNA-binding (RRM/RBD/RNP motifs) family protein	AT1G02840.1	different
Csi_2011_trs_01381	Csi_2011_gene_00390	pre-mrna-splicing factor sf2	AT1G02840.2		RNA-binding (RRM/RBD/RNP motifs) family protein	orange1.1g022301m	RNA-binding (RRM/RBD/RNP motifs) family protein	AT1G02840.1	different
Csi_2011_trs_01382	Csi_2011_gene_00391	phytochrome a-associated f-box protein	AT4G02440.1		F-box family protein	orange1.1g043421m	F-box family protein	AT4G02440.1	same
Csi_2011_trs_01383	Csi_2011_gene_00392	beta-glucosidase 11	AT1G02850.5	multi	beta glucosidase 11	orange1.1g046009m	beta glucosidase 11	AT1G02850.2	different
Csi_2011_trs_01384	Csi_2011_gene_00392	beta-glucosidase 11	AT1G02850.5	multi	beta glucosidase 11	orange1.1g046009m	beta glucosidase 11	AT1G02850.2	different
Csi_2011_trs_01385	Csi_2011_gene_00392	beta-glucosidase 11	AT1G02850.2	multi	beta glucosidase 11	orange1.1g046009m	beta glucosidase 11	AT1G02850.2	same
Csi_2011_trs_01386	Csi_2011_gene_00392	beta-glucosidase 11	AT1G02850.2	multi	beta glucosidase 11	orange1.1g046009m	beta glucosidase 11	AT1G02850.2	same
Csi_2011_trs_01387	Csi_2011_gene_00392	beta-glucosidase 11	AT1G02850.2	multi	beta glucosidase 11	orange1.1g012181m	beta glucosidase 11	AT1G02850.2	same
Csi_2011_trs_01388	Csi_2011_gene_00392	beta-glucosidase 11	AT1G02850.5	multi	beta glucosidase 11	orange1.1g012181m	beta glucosidase 11	AT1G02850.2	different
Csi_2011_trs_01389	Csi_2011_gene_00392	beta-glucosidase 11	AT1G02850.5	multi	beta glucosidase 11	orange1.1g012181m	beta glucosidase 11	AT1G02850.2	different
Csi_2011_trs_01390	Csi_2011_gene_00392	beta-glucosidase 11	AT1G02850.2	multi	beta glucosidase 11	orange1.1g012181m	beta glucosidase 11	AT1G02850.2	same
Csi_2011_trs_01391	Csi_2011_gene_00392	beta-glucosidase 11	AT1G02850.2	multi	beta glucosidase 11	orange1.1g012181m	beta glucosidase 11	AT1G02850.2	same
Csi_2011_trs_01392	Csi_2011_gene_00392	beta-glucosidase 11	AT1G02850.2	multi	beta glucosidase 11	orange1.1g012181m	beta glucosidase 11	AT1G02850.2	same
Csi_2011_trs_01393	Csi_2011_gene_00392	beta-glucosidase 11	AT1G02850.2	multi	beta glucosidase 11	orange1.1g012181m	beta glucosidase 11	AT1G02850.2	same
Csi_2011_trs_01394	Csi_2011_gene_00392	beta-glucosidase 11	AT1G02850.5	multi	beta glucosidase 11	orange1.1g012181m	beta glucosidase 11	AT1G02850.2	different
Csi_2011_trs_01395	Csi_2011_gene_00393	probable e3 ubiquitin-protein ligase bah1-like 1	AT1G02860.2		SPX (SYG1/Pho81/XPR1) domain-containing protein	orange1.1g042910m	SPX (SYG1/Pho81/XPR1) domain-containing protein	AT1G02860.1	different
Csi_2011_trs_01396	Csi_2011_gene_00393	probable e3 ubiquitin-protein ligase bah1-like 1	AT1G02860.2		SPX (SYG1/Pho81/XPR1) domain-containing protein	orange1.1g042910m	SPX (SYG1/Pho81/XPR1) domain-containing protein	AT1G02860.1	different
Csi_2011_trs_01397	Csi_2011_gene_00393	probable e3 ubiquitin-protein ligase bah1-like 1	AT1G02860.2		SPX (SYG1/Pho81/XPR1) domain-containing protein	orange1.1g042910m	SPX (SYG1/Pho81/XPR1) domain-containing protein	AT1G02860.1	different
Csi_2011_trs_01398	Csi_2011_gene_00394	auxin-induced protein 15a	AT2G21220.1		SAUR-like auxin-responsive protein family	orange1.1g046879m	SAUR-like auxin-responsive protein family	AT2G21220.1	same
Csi_2011_trs_01399	Csi_2011_gene_00395	cs00-c1-100-080-f09- sweet orange greenhouse plant citrus sinensis mrna	N/A		N/A
Csi_2011_trs_01400	Csi_2011_gene_00396	uncharacterized protein _027940	AT4G02450.2		HSP20-like chaperones superfamily protein	orange1.1g029750m	HSP20-like chaperones superfamily protein	AT4G02450.1	different
Csi_2011_trs_01401	Csi_2011_gene_00396	uncharacterized protein _027940	AT4G02450.2		HSP20-like chaperones superfamily protein	orange1.1g029750m	HSP20-like chaperones superfamily protein	AT4G02450.1	different
Csi_2011_trs_01402	Csi_2011_gene_00396	uncharacterized protein _027940	AT4G02450.2		HSP20-like chaperones superfamily protein	orange1.1g029750m	HSP20-like chaperones superfamily protein	AT4G02450.1	different
Csi_2011_trs_01403	Csi_2011_gene_00396	uncharacterized protein _027940	AT4G02450.2		HSP20-like chaperones superfamily protein	orange1.1g029750m	HSP20-like chaperones superfamily protein	AT4G02450.1	different
Csi_2011_trs_01404	Csi_2011_gene_00397	wd repeat-containing protein 89 homolog	AT2G47790.1		Transducin/WD40 repeat-like superfamily protein	orange1.1g016457m	Transducin/WD40 repeat-like superfamily protein	AT2G47790.1	same
Csi_2011_trs_01405	Csi_2011_gene_00397	wd repeat-containing protein 89 homolog	AT2G47790.1		Transducin/WD40 repeat-like superfamily protein	orange1.1g016457m	Transducin/WD40 repeat-like superfamily protein	AT2G47790.1	same
Csi_2011_trs_01406	Csi_2011_gene_00397	wd repeat-containing protein 89 homolog	AT2G47790.1		Transducin/WD40 repeat-like superfamily protein	orange1.1g016457m	Transducin/WD40 repeat-like superfamily protein	AT2G47790.1	same
Csi_2011_trs_01407	Csi_2011_gene_00398	translocase of chloroplast chloroplastic	AT4G02510.1		translocon at the outer envelope membrane of chloroplasts 159	orange1.1g000717m	translocon at the outer envelope membrane of chloroplasts 159	AT4G02510.1	same
Csi_2011_trs_01408	Csi_2011_gene_00399	dolichyl-p-man:man c -pp-dolichyl mannosyltransferase	AT2G47760.2	multi	asparagine-linked glycosylation 3	orange1.1g014346m	asparagine-linked glycosylation 3	AT2G47760.1	different
Csi_2011_trs_01409	Csi_2011_gene_00399	dolichyl-p-man:man c -pp-dolichyl mannosyltransferase	AT2G47760.2	multi	asparagine-linked glycosylation 3	orange1.1g014346m	asparagine-linked glycosylation 3	AT2G47760.1	different
Csi_2011_trs_01410	Csi_2011_gene_00399	lethal neighbour of tid protein 2	AT2G47760.1	multi	asparagine-linked glycosylation 3	orange1.1g014346m	asparagine-linked glycosylation 3	AT2G47760.1	same
Csi_2011_trs_01411	Csi_2011_gene_00399	dolichyl-p-man:man c -pp-dolichyl mannosyltransferase	AT2G47760.1	multi	asparagine-linked glycosylation 3	orange1.1g014346m	asparagine-linked glycosylation 3	AT2G47760.1	same
Csi_2011_trs_01412	Csi_2011_gene_00399	dolichyl-p-man:man c -pp-dolichyl mannosyltransferase	AT2G47760.1	multi	asparagine-linked glycosylation 3	orange1.1g014346m	asparagine-linked glycosylation 3	AT2G47760.1	same
Csi_2011_trs_01413	Csi_2011_gene_00399	probable dolichyl-phosphate-mannose--glycolipid alpha-mannosyltransferase	AT2G47760.2	multi	asparagine-linked glycosylation 3	orange1.1g014346m	asparagine-linked glycosylation 3	AT2G47760.1	different
Csi_2011_trs_01414	Csi_2011_gene_00400	indole-3-acetic acid-amido synthetase	AT2G47750.1		putative indole-3-acetic acid-amido synthetase GH3.9	orange1.1g044130m	putative indole-3-acetic acid-amido synthetase GH3.9	AT2G47750.1	same
Csi_2011_trs_01415	Csi_2011_gene_00400	indole-3-acetic acid-amido synthetase	AT2G47750.1		putative indole-3-acetic acid-amido synthetase GH3.9	orange1.1g044130m	putative indole-3-acetic acid-amido synthetase GH3.9	AT2G47750.1	same
Csi_2011_trs_01416	Csi_2011_gene_00400	indole-3-acetic acid-amido synthetase	AT2G47750.1		putative indole-3-acetic acid-amido synthetase GH3.9	orange1.1g044130m	putative indole-3-acetic acid-amido synthetase GH3.9	AT2G47750.1	same
Csi_2011_trs_01417	Csi_2011_gene_00401	pentatricopeptide repeat-containing protein at2g33760	AT2G33760.1		Pentatricopeptide repeat (PPR) superfamily protein	orange1.1g046920m	glutathione S-transferase 6	AT1G02930.1	different
Csi_2011_trs_01418	Csi_2011_gene_00401	pentatricopeptide repeat-containing protein at2g33760	AT2G33760.1		Pentatricopeptide repeat (PPR) superfamily protein	orange1.1g038052m	glutathione S-transferase phi 8	AT2G47730.1	different
Csi_2011_trs_01419	Csi_2011_gene_00402	wee1-like protein kinase	AT1G02970.1		WEE1 kinase homolog	orange1.1g011331m	WEE1 kinase homolog	AT1G02970.1	same
Csi_2011_trs_01420	Csi_2011_gene_00403	potassium transporter 5	AT4G13420.1		high affinity K+ transporter 5	orange1.1g042124m	high affinity K+ transporter 5	AT4G13420.1	same
Csi_2011_trs_01421	Csi_2011_gene_00404	potassium transporter 5	AT4G13420.1		high affinity K+ transporter 5	orange1.1g004023m	high affinity K+ transporter 5	AT4G13420.1	same
Csi_2011_trs_01422	Csi_2011_gene_00404	potassium transporter 5	AT4G13420.1		high affinity K+ transporter 5	orange1.1g004023m	high affinity K+ transporter 5	AT4G13420.1	same
Csi_2011_trs_01423	Csi_2011_gene_00405	protein	AT2G47820.2		protein_coding	orange1.1g002918m	N/A	AT2G47820.1	different
Csi_2011_trs_01424	Csi_2011_gene_00405	protein	AT2G47820.2		protein_coding	orange1.1g002918m	N/A	AT2G47820.1	different
Csi_2011_trs_01425	Csi_2011_gene_00405	protein	AT2G47820.2		protein_coding	orange1.1g002918m	N/A	AT2G47820.1	different
Csi_2011_trs_01426	Csi_2011_gene_00406	zinc finger protein magpie	AT5G44160.1		C2H2-like zinc finger protein	orange1.1g010444m	indeterminate(ID)-domain 2	AT3G50700.1	different
Csi_2011_trs_01427	Csi_2011_gene_00407	cullin-1	AT4G02570.4		cullin 1	orange1.1g004666m	cullin 1	AT4G02570.1	different
Csi_2011_trs_01428	Csi_2011_gene_00407	cullin-1	AT4G02570.4		cullin 1	orange1.1g004666m	cullin 1	AT4G02570.1	different
Csi_2011_trs_01429	Csi_2011_gene_00407	cullin-1	AT4G02570.4		cullin 1	orange1.1g004666m	cullin 1	AT4G02570.1	different
Csi_2011_trs_01430	Csi_2011_gene_00407	cullin-1	AT4G02570.4		cullin 1	orange1.1g004666m	cullin 1	AT4G02570.1	different
Csi_2011_trs_01431	Csi_2011_gene_00407	cullin-1	AT4G02570.4		cullin 1	orange1.1g004666m	cullin 1	AT4G02570.1	different
Csi_2011_trs_01432	Csi_2011_gene_00407	cullin-1	AT4G02570.4		cullin 1	orange1.1g004666m	cullin 1	AT4G02570.1	different
Csi_2011_trs_01433	Csi_2011_gene_00407	cullin-1	AT4G02570.4		cullin 1	orange1.1g004666m	cullin 1	AT4G02570.1	different
Csi_2011_trs_01434	Csi_2011_gene_00408	zinc finger ccch domain-containing protein 32	AT2G47850.3		Zinc finger C-x8-C-x5-C-x3-H type family protein	orange1.1g011776m	Zinc finger C-x8-C-x5-C-x3-H type family protein	AT2G47850.1	different
Csi_2011_trs_01435	Csi_2011_gene_00409	btb poz domain-containing protein at5g48800	AT1G03010.1		Phototropic-responsive NPH3 family protein	orange1.1g038941m	Phototropic-responsive NPH3 family protein	AT1G03010.1	same
Csi_2011_trs_01436	Csi_2011_gene_00409	btb poz domain-containing protein at5g48800	AT1G03010.1		Phototropic-responsive NPH3 family protein	orange1.1g038941m	Phototropic-responsive NPH3 family protein	AT1G03010.1	same
Csi_2011_trs_01437	Csi_2011_gene_00410	PREDICTED: hypothetical protein [Vitis vinifera]	AT3G62920.1		protein_coding	orange1.1g034824m	N/A	AT3G62920.1	same
Csi_2011_trs_01438	Csi_2011_gene_00411	glutaredoxin-c11	AT3G62950.1		Thioredoxin superfamily protein	orange1.1g037937m	Thioredoxin superfamily protein	AT3G62950.1	same
Csi_2011_trs_01439	Csi_2011_gene_00412	monothiol glutaredoxin-s9	AT1G06830.1		Glutaredoxin family protein	orange1.1g034205m	Thioredoxin superfamily protein	AT2G30540.1	different
Csi_2011_trs_01440	Csi_2011_gene_00413	membrane-anchored ubiquitin-fold protein 3	AT1G22050.1	multi	membrane-anchored ubiquitin-fold protein 6 precursor	orange1.1g033457m	Ubiquitin family protein	AT4G24990.1	different
Csi_2011_trs_01441	Csi_2011_gene_00413	membrane-anchored ubiquitin-fold protein 3	AT1G77870.1	multi	membrane-anchored ubiquitin-fold protein 5 precursor	orange1.1g033457m	Ubiquitin family protein	AT4G24990.1	different
Csi_2011_trs_01442	Csi_2011_gene_00413	membrane-anchored ubiquitin-fold protein 3	AT1G22050.1	multi	membrane-anchored ubiquitin-fold protein 6 precursor	orange1.1g033457m	Ubiquitin family protein	AT4G24990.1	different
Csi_2011_trs_01443	Csi_2011_gene_00413	membrane-anchored ubiquitin-fold protein 3	AT3G26980.1	multi	membrane-anchored ubiquitin-fold protein 4 precursor	orange1.1g033457m	Ubiquitin family protein	AT4G24990.1	different
Csi_2011_trs_01444	Csi_2011_gene_00414	zinc finger protein constans-like 13	AT2G47890.2	multi	B-box type zinc finger protein with CCT domain	orange1.1g016553m	B-box type zinc finger protein with CCT domain	AT2G47890.1	different
Csi_2011_trs_01445	Csi_2011_gene_00414	zinc finger protein constans-like 13	AT2G47890.1	multi	B-box type zinc finger protein with CCT domain	orange1.1g016553m	B-box type zinc finger protein with CCT domain	AT2G47890.1	same
Csi_2011_trs_01446	Csi_2011_gene_00414	zinc finger protein constans-like 13	AT2G47890.1	multi	B-box type zinc finger protein with CCT domain	orange1.1g016553m	B-box type zinc finger protein with CCT domain	AT2G47890.1	same
Csi_2011_trs_01447	Csi_2011_gene_00414	zinc finger protein constans-like 13	AT2G47890.1	multi	B-box type zinc finger protein with CCT domain	orange1.1g016553m	B-box type zinc finger protein with CCT domain	AT2G47890.1	same
Csi_2011_trs_01448	Csi_2011_gene_00415	protein ruptured pollen grain 1	AT5G23660.1		homolog of Medicago truncatula MTN3	orange1.1g036251m	homolog of Medicago truncatula MTN3	AT5G23660.1	same
Csi_2011_trs_01449	Csi_2011_gene_00416	unnamed protein product [Vitis vinifera]	AT4G03180.1		protein_coding	orange1.1g029205m	N/A	AT4G03180.1	same
Csi_2011_trs_01450	Csi_2011_gene_00416	PREDICTED: hypothetical protein [Vitis vinifera]	AT4G03180.1		protein_coding	orange1.1g029205m	N/A	AT4G03180.1	same
Csi_2011_trs_01451	Csi_2011_gene_00416	PREDICTED: hypothetical protein [Vitis vinifera]	AT4G03180.1		protein_coding	orange1.1g029205m	N/A	AT4G03180.1	same
Csi_2011_trs_01452	Csi_2011_gene_00417	PREDICTED: Vitis vinifera hypothetical protein LOC100266668 (LOC100266668), mRNA	N/A		N/A	orange1.1g035112m	N/A	N/A	same
Csi_2011_trs_01453	Csi_2011_gene_00418	sodium hydrogen exchanger 2	AT3G05030.1	multi	sodium hydrogen exchanger 2	orange1.1g009645m	sodium hydrogen exchanger 2	AT3G05030.1	same
Csi_2011_trs_01454	Csi_2011_gene_00418	sodium hydrogen exchanger 3	AT3G06370.1	multi	sodium hydrogen exchanger 4	orange1.1g009645m	sodium hydrogen exchanger 2	AT3G05030.1	different
Csi_2011_trs_01455	Csi_2011_gene_00418	sodium hydrogen exchanger 4	AT5G55470.1	multi	Na+/H+ (sodium hydrogen) exchanger 3	orange1.1g009645m	sodium hydrogen exchanger 2	AT3G05030.1	different
Csi_2011_trs_01456	Csi_2011_gene_00418	sodium hydrogen exchanger 2	AT3G05030.1	multi	sodium hydrogen exchanger 2	orange1.1g009645m	sodium hydrogen exchanger 2	AT3G05030.1	same
Csi_2011_trs_01457	Csi_2011_gene_00418	sodium hydrogen exchanger 2	AT3G05030.1	multi	sodium hydrogen exchanger 2	orange1.1g009645m	sodium hydrogen exchanger 2	AT3G05030.1	same
Csi_2011_trs_01458	Csi_2011_gene_00419	kinase interacting family protein	AT1G03470.2		Kinase interacting (KIP1-like) family protein	orange1.1g048255m	Kinase interacting (KIP1-like) family protein	AT1G03470.1	different
Csi_2011_trs_01459	Csi_2011_gene_00419	kinase interacting family protein	AT1G03470.2		Kinase interacting (KIP1-like) family protein	orange1.1g048255m	Kinase interacting (KIP1-like) family protein	AT1G03470.1	different
Csi_2011_trs_01460	Csi_2011_gene_00419	kinase interacting family protein	AT1G03470.2		Kinase interacting (KIP1-like) family protein	orange1.1g048255m	Kinase interacting (KIP1-like) family protein	AT1G03470.1	different
Csi_2011_trs_01461	Csi_2011_gene_00419	kinase interacting family protein	AT1G03470.2		Kinase interacting (KIP1-like) family protein	orange1.1g048255m	Kinase interacting (KIP1-like) family protein	AT1G03470.1	different
Csi_2011_trs_01462	Csi_2011_gene_00420	flavin-containing monooxygenase yucca10	AT1G48910.1		Flavin-containing monooxygenase family protein	orange1.1g016069m	Flavin-containing monooxygenase family protein	AT1G48910.1	same
Csi_2011_trs_01463	Csi_2011_gene_00420	flavin-containing monooxygenase yucca10	AT1G48910.1		Flavin-containing monooxygenase family protein	orange1.1g016069m	Flavin-containing monooxygenase family protein	AT1G48910.1	same
Csi_2011_trs_01464	Csi_2011_gene_00420	flavin-containing monooxygenase yucca10	AT1G48910.1		Flavin-containing monooxygenase family protein	orange1.1g016069m	Flavin-containing monooxygenase family protein	AT1G48910.1	same
Csi_2011_trs_01465	Csi_2011_gene_00420	flavin-containing monooxygenase yucca10	AT1G48910.1		Flavin-containing monooxygenase family protein	orange1.1g016069m	Flavin-containing monooxygenase family protein	AT1G48910.1	same
Csi_2011_trs_01466	Csi_2011_gene_00420	flavin-containing monooxygenase yucca10	AT1G48910.1		Flavin-containing monooxygenase family protein	orange1.1g016069m	Flavin-containing monooxygenase family protein	AT1G48910.1	same
Csi_2011_trs_01467	Csi_2011_gene_00421	flavin-containing monooxygenase yucca10	AT1G48910.1	multi	Flavin-containing monooxygenase family protein	orange1.1g020533m	Flavin-containing monooxygenase family protein	AT1G48910.1	same
Csi_2011_trs_01468	Csi_2011_gene_00421	flavin-containing monooxygenase yucca10	AT5G43890.1	multi	Flavin-binding monooxygenase family protein	orange1.1g020533m	Flavin-containing monooxygenase family protein	AT1G48910.1	different
Csi_2011_trs_01469	Csi_2011_gene_00421	flavin-containing monooxygenase yucca10	AT5G43890.1	multi	Flavin-binding monooxygenase family protein	orange1.1g020533m	Flavin-containing monooxygenase family protein	AT1G48910.1	different
Csi_2011_trs_01470	Csi_2011_gene_00421	flavin-containing monooxygenase yucca10	AT1G48910.1	multi	Flavin-containing monooxygenase family protein	orange1.1g020533m	Flavin-containing monooxygenase family protein	AT1G48910.1	same
Csi_2011_trs_01471	Csi_2011_gene_00421	flavin-containing monooxygenase yucca10	AT1G48910.1	multi	Flavin-containing monooxygenase family protein	orange1.1g020533m	Flavin-containing monooxygenase family protein	AT1G48910.1	same
Csi_2011_trs_01472	Csi_2011_gene_00421	flavin-containing monooxygenase yucca10	AT1G48910.1	multi	Flavin-containing monooxygenase family protein	orange1.1g020533m	Flavin-containing monooxygenase family protein	AT1G48910.1	same
Csi_2011_trs_01473	Csi_2011_gene_00422	auxin response factor 2	AT5G62000.3	multi	auxin response factor 2	orange1.1g005060m	auxin response factor 2	AT5G62000.1	different
Csi_2011_trs_01474	Csi_2011_gene_00422	auxin response factor 2	AT5G62000.4	multi	auxin response factor 2	orange1.1g005060m	auxin response factor 2	AT5G62000.1	different
Csi_2011_trs_01475	Csi_2011_gene_00422	auxin response factor 2	AT5G62000.4	multi	auxin response factor 2	orange1.1g005060m	auxin response factor 2	AT5G62000.1	different
Csi_2011_trs_01476	Csi_2011_gene_00423	af428466_1 at4g03150 f4c21_7	AT4G03150.1		protein_coding	orange1.1g030631m	N/A	AT4G03150.1	same
Csi_2011_trs_01477	Csi_2011_gene_00424	bifunctional 3-dehydroquinate dehydratase shikimate chloroplastic	AT4G03140.1		NAD(P)-binding Rossmann-fold superfamily protein	orange1.1g010101m	dehydroquinate dehydratase, putative / shikimate dehydrogenase, putative	AT3G06350.1	different
Csi_2011_trs_01478	Csi_2011_gene_00424	bifunctional 3-dehydroquinate dehydratase shikimate chloroplastic	AT4G03140.1		NAD(P)-binding Rossmann-fold superfamily protein	orange1.1g010101m	dehydroquinate dehydratase, putative / shikimate dehydrogenase, putative	AT3G06350.1	different
Csi_2011_trs_01479	Csi_2011_gene_00424	bifunctional 3-dehydroquinate dehydratase shikimate chloroplastic	AT4G03140.1		NAD(P)-binding Rossmann-fold superfamily protein	orange1.1g010101m	dehydroquinate dehydratase, putative / shikimate dehydrogenase, putative	AT3G06350.1	different
Csi_2011_trs_01480	Csi_2011_gene_00424	bifunctional 3-dehydroquinate dehydratase shikimate chloroplastic	AT4G03140.1		NAD(P)-binding Rossmann-fold superfamily protein	orange1.1g010101m	dehydroquinate dehydratase, putative / shikimate dehydrogenase, putative	AT3G06350.1	different
Csi_2011_trs_01481	Csi_2011_gene_00424	bifunctional 3-dehydroquinate dehydratase shikimate chloroplastic	AT4G03140.1		NAD(P)-binding Rossmann-fold superfamily protein	orange1.1g010101m	dehydroquinate dehydratase, putative / shikimate dehydrogenase, putative	AT3G06350.1	different
Csi_2011_trs_01482	Csi_2011_gene_00425	pax-interacting protein 1	AT4G03130.1		BRCT domain-containing DNA repair protein	orange1.1g002032m	BRCT domain-containing DNA repair protein	AT4G03130.1	same
Csi_2011_trs_01483	Csi_2011_gene_00425	pax-interacting protein 1	AT4G03130.1		BRCT domain-containing DNA repair protein	orange1.1g002032m	BRCT domain-containing DNA repair protein	AT4G03130.1	same
Csi_2011_trs_01484	Csi_2011_gene_00425	pax-interacting protein 1	AT4G03130.1		BRCT domain-containing DNA repair protein	orange1.1g002032m	BRCT domain-containing DNA repair protein	AT4G03130.1	same
Csi_2011_trs_01485	Csi_2011_gene_00426	mitochondrial substrate carrier family protein ucpb	AT4G03115.1		Mitochondrial substrate carrier family protein	orange1.1g036113m	Mitochondrial substrate carrier family protein	AT4G03115.1	same
Csi_2011_trs_01486	Csi_2011_gene_00426	mitochondrial substrate carrier family protein ucpb	AT4G03115.1		Mitochondrial substrate carrier family protein	orange1.1g036113m	Mitochondrial substrate carrier family protein	AT4G03115.1	same
Csi_2011_trs_01487	Csi_2011_gene_00426	mitochondrial substrate carrier family protein ucpb	AT4G03115.1		Mitochondrial substrate carrier family protein	orange1.1g036113m	Mitochondrial substrate carrier family protein	AT4G03115.1	same
Csi_2011_trs_01488	Csi_2011_gene_00426	mitochondrial substrate carrier family protein ucpb	AT4G03115.1		Mitochondrial substrate carrier family protein	orange1.1g036113m	Mitochondrial substrate carrier family protein	AT4G03115.1	same
Csi_2011_trs_01489	Csi_2011_gene_00426	mitochondrial substrate carrier family protein ucpb	AT4G03115.1		Mitochondrial substrate carrier family protein	orange1.1g036113m	Mitochondrial substrate carrier family protein	AT4G03115.1	same
Csi_2011_trs_01490	Csi_2011_gene_00426	mitochondrial substrate carrier family protein ucpb	AT4G03115.1		Mitochondrial substrate carrier family protein	orange1.1g036113m	Mitochondrial substrate carrier family protein	AT4G03115.1	same
Csi_2011_trs_01491	Csi_2011_gene_00426	mitochondrial substrate carrier family protein ucpb	AT4G03115.1		Mitochondrial substrate carrier family protein	orange1.1g036113m	Mitochondrial substrate carrier family protein	AT4G03115.1	same
Csi_2011_trs_01492	Csi_2011_gene_00426	mitochondrial substrate carrier family protein ucpb	AT4G03115.1		Mitochondrial substrate carrier family protein	orange1.1g036113m	Mitochondrial substrate carrier family protein	AT4G03115.1	same
Csi_2011_trs_01493	Csi_2011_gene_00426	mitochondrial substrate carrier family protein ucpb	AT4G03115.1		Mitochondrial substrate carrier family protein	orange1.1g036113m	Mitochondrial substrate carrier family protein	AT4G03115.1	same
Csi_2011_trs_01494	Csi_2011_gene_00426	mitochondrial substrate carrier family protein ucpb	AT4G03115.1		Mitochondrial substrate carrier family protein	orange1.1g036113m	Mitochondrial substrate carrier family protein	AT4G03115.1	same
Csi_2011_trs_01495	Csi_2011_gene_00426	mitochondrial substrate carrier family protein ucpb	AT4G03115.1		Mitochondrial substrate carrier family protein	orange1.1g036113m	Mitochondrial substrate carrier family protein	AT4G03115.1	same
Csi_2011_trs_01496	Csi_2011_gene_00426	mitochondrial substrate carrier family protein ucpb	AT4G03115.1		Mitochondrial substrate carrier family protein	orange1.1g036113m	Mitochondrial substrate carrier family protein	AT4G03115.1	same
Csi_2011_trs_01497	Csi_2011_gene_00427	cugbp elav-like family member 5	AT4G03110.1	multi	RNA-binding protein-defense related 1	orange1.1g013840m	RNA-binding protein-defense related 1	AT4G03110.1	same
Csi_2011_trs_01498	Csi_2011_gene_00427	cugbp elav-like family member 5	AT4G03110.1	multi	RNA-binding protein-defense related 1	orange1.1g013840m	RNA-binding protein-defense related 1	AT4G03110.1	same
Csi_2011_trs_01499	Csi_2011_gene_00427	cugbp elav-like family member 5	AT4G03110.1	multi	RNA-binding protein-defense related 1	orange1.1g013840m	RNA-binding protein-defense related 1	AT4G03110.1	same
Csi_2011_trs_01500	Csi_2011_gene_00427	cugbp elav-like family member 5	AT4G03110.1	multi	RNA-binding protein-defense related 1	orange1.1g013840m	RNA-binding protein-defense related 1	AT4G03110.1	same
Csi_2011_trs_01501	Csi_2011_gene_00427	cugbp elav-like family member 3-b	AT4G03110.1	multi	RNA-binding protein-defense related 1	orange1.1g013840m	RNA-binding protein-defense related 1	AT4G03110.1	same
Csi_2011_trs_01502	Csi_2011_gene_00427	flowering time control protein fca	AT4G03110.2	multi	RNA-binding protein-defense related 1	orange1.1g013840m	RNA-binding protein-defense related 1	AT4G03110.1	different
Csi_2011_trs_01503	Csi_2011_gene_00427	cugbp elav-like family member 5	AT4G03110.1	multi	RNA-binding protein-defense related 1	orange1.1g013840m	RNA-binding protein-defense related 1	AT4G03110.1	same
Csi_2011_trs_01504	Csi_2011_gene_00428	---NA---	N/A		N/A
Csi_2011_trs_01505	Csi_2011_gene_00429	c08034e10sk ootcl1 citrus reshni cdna clone mrna	N/A		N/A	orange1.1g032279m	N/A	AT3G62990.1	different
Csi_2011_trs_01506	Csi_2011_gene_00430	peroxidase 3	AT1G05260.1		Peroxidase superfamily protein	orange1.1g019629m	Peroxidase superfamily protein	AT1G05260.1	same
Csi_2011_trs_01507	Csi_2011_gene_00431	cohesin subunit sa-1	AT2G47980.1		sister-chromatid cohesion protein 3	orange1.1g001174m	sister-chromatid cohesion protein 3	AT2G47980.1	same
Csi_2011_trs_01508	Csi_2011_gene_00431	cohesin subunit sa-1	AT2G47980.1		sister-chromatid cohesion protein 3	orange1.1g001174m	sister-chromatid cohesion protein 3	AT2G47980.1	same
Csi_2011_trs_01509	Csi_2011_gene_00431	cohesin subunit sa-1	AT2G47980.1		sister-chromatid cohesion protein 3	orange1.1g001174m	sister-chromatid cohesion protein 3	AT2G47980.1	same
Csi_2011_trs_01510	Csi_2011_gene_00431	cohesin subunit sa-1	AT2G47980.1		sister-chromatid cohesion protein 3	orange1.1g001174m	sister-chromatid cohesion protein 3	AT2G47980.1	same
Csi_2011_trs_01511	Csi_2011_gene_00431	cohesin subunit sa-1	AT2G47980.1		sister-chromatid cohesion protein 3	orange1.1g001174m	sister-chromatid cohesion protein 3	AT2G47980.1	same
Csi_2011_trs_01512	Csi_2011_gene_00431	cohesin subunit sa-1	AT2G47980.1		sister-chromatid cohesion protein 3	orange1.1g001174m	sister-chromatid cohesion protein 3	AT2G47980.1	same
Csi_2011_trs_01513	Csi_2011_gene_00432	protein	AT4G03090.1	multi	sequence-specific DNA binding;sequence-specific DNA binding transcription factors	orange1.1g041341m	sequence-specific DNA binding;sequence-specific DNA binding transcription factors	AT4G03090.1	same
Csi_2011_trs_01514	Csi_2011_gene_00432	protein	AT4G03090.2	multi	sequence-specific DNA binding;sequence-specific DNA binding transcription factors	orange1.1g041341m	sequence-specific DNA binding;sequence-specific DNA binding transcription factors	AT4G03090.1	different
Csi_2011_trs_01515	Csi_2011_gene_00432	protein	AT4G03090.2	multi	sequence-specific DNA binding;sequence-specific DNA binding transcription factors	orange1.1g041341m	sequence-specific DNA binding;sequence-specific DNA binding transcription factors	AT4G03090.1	different
Csi_2011_trs_01516	Csi_2011_gene_00432	protein	AT4G03090.1	multi	sequence-specific DNA binding;sequence-specific DNA binding transcription factors	orange1.1g041341m	sequence-specific DNA binding;sequence-specific DNA binding transcription factors	AT4G03090.1	same
Csi_2011_trs_01517	Csi_2011_gene_00432	protein	AT4G03090.2	multi	sequence-specific DNA binding;sequence-specific DNA binding transcription factors	orange1.1g041341m	sequence-specific DNA binding;sequence-specific DNA binding transcription factors	AT4G03090.1	different
Csi_2011_trs_01518	Csi_2011_gene_00432	protein	AT4G03090.2	multi	sequence-specific DNA binding;sequence-specific DNA binding transcription factors	orange1.1g041341m	sequence-specific DNA binding;sequence-specific DNA binding transcription factors	AT4G03090.1	different
Csi_2011_trs_01519	Csi_2011_gene_00432	protein	AT4G03090.2	multi	sequence-specific DNA binding;sequence-specific DNA binding transcription factors	orange1.1g041341m	sequence-specific DNA binding;sequence-specific DNA binding transcription factors	AT4G03090.1	different
Csi_2011_trs_01520	Csi_2011_gene_00432	protein	AT4G03090.2	multi	sequence-specific DNA binding;sequence-specific DNA binding transcription factors	orange1.1g041341m	sequence-specific DNA binding;sequence-specific DNA binding transcription factors	AT4G03090.1	different
Csi_2011_trs_01521	Csi_2011_gene_00432	protein	AT4G03090.2	multi	sequence-specific DNA binding;sequence-specific DNA binding transcription factors	orange1.1g041341m	sequence-specific DNA binding;sequence-specific DNA binding transcription factors	AT4G03090.1	different
Csi_2011_trs_01522	Csi_2011_gene_00432	protein	AT4G03090.2	multi	sequence-specific DNA binding;sequence-specific DNA binding transcription factors	orange1.1g041341m	sequence-specific DNA binding;sequence-specific DNA binding transcription factors	AT4G03090.1	different
Csi_2011_trs_01523	Csi_2011_gene_00433	soss complex subunit b homolog	AT5G63690.1		Nucleic acid-binding, OB-fold-like protein	orange1.1g032530m	Nucleic acid-binding, OB-fold-like protein	AT5G63690.1	same
Csi_2011_trs_01524	Csi_2011_gene_00433	soss complex subunit b homolog	AT5G63690.1		Nucleic acid-binding, OB-fold-like protein	orange1.1g032530m	Nucleic acid-binding, OB-fold-like protein	AT5G63690.1	same
Csi_2011_trs_01525	Csi_2011_gene_00434	ankyrin-2	AT1G07710.1		Ankyrin repeat family protein	orange1.1g034886m	N/A	N/A	different
Csi_2011_trs_01526	Csi_2011_gene_00434	ankyrin-2	AT1G07710.1		Ankyrin repeat family protein	orange1.1g034886m	N/A	N/A	different
Csi_2011_trs_01527	Csi_2011_gene_00435	probable gibberellin receptor gid1l2	AT3G63010.1		alpha/beta-Hydrolases superfamily protein	orange1.1g019235m	alpha/beta-Hydrolases superfamily protein	AT3G63010.1	same
Csi_2011_trs_01528	Csi_2011_gene_00435	probable gibberellin receptor gid1l2	AT3G63010.1		alpha/beta-Hydrolases superfamily protein	orange1.1g019235m	alpha/beta-Hydrolases superfamily protein	AT3G63010.1	same
Csi_2011_trs_01529	Csi_2011_gene_00436	lec14b protein	AT4G03020.2		transducin family protein / WD-40 repeat family protein	orange1.1g010883m	transducin family protein / WD-40 repeat family protein	AT4G03020.1	different
Csi_2011_trs_01530	Csi_2011_gene_00436	lec14b protein	AT4G03020.2		transducin family protein / WD-40 repeat family protein	orange1.1g010883m	transducin family protein / WD-40 repeat family protein	AT4G03020.1	different
Csi_2011_trs_01531	Csi_2011_gene_00436	lec14b protein	AT4G03020.2		transducin family protein / WD-40 repeat family protein	orange1.1g010883m	transducin family protein / WD-40 repeat family protein	AT4G03020.1	different
Csi_2011_trs_01532	Csi_2011_gene_00436	lec14b protein	AT4G03020.2		transducin family protein / WD-40 repeat family protein	orange1.1g010883m	transducin family protein / WD-40 repeat family protein	AT4G03020.1	different
Csi_2011_trs_01533	Csi_2011_gene_00436	lec14b protein	AT4G03020.2		transducin family protein / WD-40 repeat family protein	orange1.1g010883m	transducin family protein / WD-40 repeat family protein	AT4G03020.1	different
Csi_2011_trs_01534	Csi_2011_gene_00436	lec14b protein	AT4G03020.2		transducin family protein / WD-40 repeat family protein	orange1.1g010883m	transducin family protein / WD-40 repeat family protein	AT4G03020.1	different
Csi_2011_trs_01535	Csi_2011_gene_00436	lec14b protein	AT4G03020.2		transducin family protein / WD-40 repeat family protein	orange1.1g010883m	transducin family protein / WD-40 repeat family protein	AT4G03020.1	different
Csi_2011_trs_01536	Csi_2011_gene_00436	lec14b protein	AT4G03020.2		transducin family protein / WD-40 repeat family protein	orange1.1g010883m	transducin family protein / WD-40 repeat family protein	AT4G03020.1	different
Csi_2011_trs_01537	Csi_2011_gene_00436	lec14b protein	AT4G03020.2		transducin family protein / WD-40 repeat family protein	orange1.1g010883m	transducin family protein / WD-40 repeat family protein	AT4G03020.1	different
Csi_2011_trs_01538	Csi_2011_gene_00436	lec14b protein	AT4G03020.2		transducin family protein / WD-40 repeat family protein	orange1.1g010883m	transducin family protein / WD-40 repeat family protein	AT4G03020.1	different
Csi_2011_trs_01539	Csi_2011_gene_00436	lec14b protein	AT4G03020.2		transducin family protein / WD-40 repeat family protein	orange1.1g010883m	transducin family protein / WD-40 repeat family protein	AT4G03020.1	different
Csi_2011_trs_01540	Csi_2011_gene_00436	lec14b protein	AT4G03020.2		transducin family protein / WD-40 repeat family protein	orange1.1g010883m	transducin family protein / WD-40 repeat family protein	AT4G03020.1	different
Csi_2011_trs_01541	Csi_2011_gene_00436	lec14b protein	AT4G03020.2		transducin family protein / WD-40 repeat family protein	orange1.1g010883m	transducin family protein / WD-40 repeat family protein	AT4G03020.1	different
Csi_2011_trs_01542	Csi_2011_gene_00437	sugar transporter erd6-like 7	AT2G48020.1		Major facilitator superfamily protein	orange1.1g011565m	Major facilitator superfamily protein	AT2G48020.1	same
Csi_2011_trs_01543	Csi_2011_gene_00437	sugar transporter erd6-like 7	AT2G48020.1		Major facilitator superfamily protein	orange1.1g011565m	Major facilitator superfamily protein	AT2G48020.1	same
Csi_2011_trs_01544	Csi_2011_gene_00437	sugar transporter erd6-like 7	AT2G48020.1		Major facilitator superfamily protein	orange1.1g046796m	Major facilitator superfamily protein	AT2G48020.1	same
Csi_2011_trs_01545	Csi_2011_gene_00437	sugar transporter erd6-like 7	AT2G48020.1		Major facilitator superfamily protein	orange1.1g046796m	Major facilitator superfamily protein	AT2G48020.1	same
Csi_2011_trs_01546	Csi_2011_gene_00437	sugar transporter erd6-like 7	AT2G48020.1		Major facilitator superfamily protein	orange1.1g046796m	Major facilitator superfamily protein	AT2G48020.1	same
Csi_2011_trs_01547	Csi_2011_gene_00437	sugar transporter erd6-like 7	AT2G48020.1		Major facilitator superfamily protein	orange1.1g033094m	Major facilitator superfamily protein	AT2G48020.1	same
Csi_2011_trs_01548	Csi_2011_gene_00437	sugar transporter erd6-like 7	AT2G48020.1		Major facilitator superfamily protein	orange1.1g011565m	Major facilitator superfamily protein	AT2G48020.1	same
Csi_2011_trs_01549	Csi_2011_gene_00437	sugar transporter erd6-like 7	AT2G48020.1		Major facilitator superfamily protein	orange1.1g011565m	Major facilitator superfamily protein	AT2G48020.1	same
Csi_2011_trs_01550	Csi_2011_gene_00438	e3 ubiquitin-protein ligase rf298	AT4G03000.2		RING/U-box superfamily protein	orange1.1g002997m	RING/U-box superfamily protein	AT4G03000.1	different
Csi_2011_trs_01551	Csi_2011_gene_00439	methyl binding domain protein	AT3G63030.1		methyl-CPG-binding domain 4	orange1.1g029175m	methyl-CPG-binding domain 4	AT3G63030.1	same
Csi_2011_trs_01552	Csi_2011_gene_00439	methyl binding domain protein	AT3G63030.1		methyl-CPG-binding domain 4	orange1.1g029175m	methyl-CPG-binding domain 4	AT3G63030.1	same
Csi_2011_trs_01553	Csi_2011_gene_00439	methyl binding domain protein	AT3G63030.1		methyl-CPG-binding domain 4	orange1.1g029175m	methyl-CPG-binding domain 4	AT3G63030.1	same
Csi_2011_trs_01554	Csi_2011_gene_00440	mitochondrial transcription termination factor family protein	AT4G02990.1	multi	Mitochondrial transcription termination factor family protein	orange1.1g027319m	resistance to phytophthora 1	AT2G48070.3	different
Csi_2011_trs_01555	Csi_2011_gene_00440	protein	AT2G48070.2	multi	resistance to phytophthora 1	orange1.1g027319m	resistance to phytophthora 1	AT2G48070.3	different
Csi_2011_trs_01556	Csi_2011_gene_00440	protein	AT2G48070.3	multi	resistance to phytophthora 1	orange1.1g027319m	resistance to phytophthora 1	AT2G48070.3	same
Csi_2011_trs_01557	Csi_2011_gene_00440	protein	AT2G48070.2	multi	resistance to phytophthora 1	orange1.1g027319m	resistance to phytophthora 1	AT2G48070.3	different
Csi_2011_trs_01558	Csi_2011_gene_00441	transcription factor bhlh10	AT2G31210.1	multi	basic helix-loop-helix (bHLH) DNA-binding superfamily protein	orange1.1g009555m	basic helix-loop-helix (bHLH) DNA-binding superfamily protein	AT2G31210.1	same
Csi_2011_trs_01559	Csi_2011_gene_00441	transcription factor bhlh10	AT2G31210.1	multi	basic helix-loop-helix (bHLH) DNA-binding superfamily protein	orange1.1g009555m	basic helix-loop-helix (bHLH) DNA-binding superfamily protein	AT2G31210.1	same
Csi_2011_trs_01560	Csi_2011_gene_00441	transcription factor bhlh10	AT2G31220.1	multi	basic helix-loop-helix (bHLH) DNA-binding superfamily protein	orange1.1g009555m	basic helix-loop-helix (bHLH) DNA-binding superfamily protein	AT2G31210.1	different
Csi_2011_trs_01561	Csi_2011_gene_00442	pentatricopeptide repeat-containing protein at1g08070	AT1G08070.1		Tetratricopeptide repeat (TPR)-like superfamily protein	orange1.1g047146m	Tetratricopeptide repeat (TPR)-like superfamily protein	AT1G08070.1	same
Csi_2011_trs_01562	Csi_2011_gene_00443	---NA---	N/A		N/A
Csi_2011_trs_01563	Csi_2011_gene_00444	replication factor c subunit 3	AT5G27740.1		ATPase family associated with various cellular activities (AAA)	orange1.1g042716m	ATPase family associated with various cellular activities (AAA)	AT5G27740.1	same
Csi_2011_trs_01564	Csi_2011_gene_00445	metal ion binding	AT1G29000.1		Heavy metal transport/detoxification superfamily protein	orange1.1g044120m	Heavy metal transport/detoxification superfamily protein	AT1G29000.1	same
Csi_2011_trs_01565	Csi_2011_gene_00446	predicted protein [Populus trichocarpa]	AT1G32560.1		Late embryogenesis abundant protein, group 1 protein	orange1.1g037849m	Late embryogenesis abundant protein, group 1 protein	AT1G32560.1	same
Csi_2011_trs_01566	Csi_2011_gene_00447	uric acid degradation bifunctional protein ttl	AT5G58220.1	multi	transthyretin-like protein	orange1.1g020289m	transthyretin-like protein	AT5G58220.1	same
Csi_2011_trs_01567	Csi_2011_gene_00447	uric acid degradation bifunctional protein ttl	AT5G58220.3	multi	transthyretin-like protein	orange1.1g020289m	transthyretin-like protein	AT5G58220.1	different
Csi_2011_trs_01568	Csi_2011_gene_00447	uric acid degradation bifunctional protein ttl	AT5G58220.3	multi	transthyretin-like protein	orange1.1g020289m	transthyretin-like protein	AT5G58220.1	different
Csi_2011_trs_01569	Csi_2011_gene_00447	uric acid degradation bifunctional protein ttl	AT5G58220.3	multi	transthyretin-like protein	orange1.1g020289m	transthyretin-like protein	AT5G58220.1	different
Csi_2011_trs_01570	Csi_2011_gene_00447	uric acid degradation bifunctional protein ttl	AT5G58220.3	multi	transthyretin-like protein	orange1.1g020289m	transthyretin-like protein	AT5G58220.1	different
Csi_2011_trs_01571	Csi_2011_gene_00447	uric acid degradation bifunctional protein ttl	AT5G58220.3	multi	transthyretin-like protein	orange1.1g020289m	transthyretin-like protein	AT5G58220.1	different
Csi_2011_trs_01572	Csi_2011_gene_00448	ent-kaurenoic acid oxidase 1	AT1G05160.1	multi	cytochrome P450, family 88, subfamily A, polypeptide 3	orange1.1g010697m	cytochrome P450, family 88, subfamily A, polypeptide 3	AT1G05160.1	same
Csi_2011_trs_01573	Csi_2011_gene_00448	ent-kaurenoic acid oxidase 1	AT1G05160.1	multi	cytochrome P450, family 88, subfamily A, polypeptide 3	orange1.1g010697m	cytochrome P450, family 88, subfamily A, polypeptide 3	AT1G05160.1	same
Csi_2011_trs_01574	Csi_2011_gene_00448	ent-kaurenoic acid oxidase 2	AT2G32440.2	multi	ent-kaurenoic acid hydroxylase 2	orange1.1g010697m	cytochrome P450, family 88, subfamily A, polypeptide 3	AT1G05160.1	different
Csi_2011_trs_01575	Csi_2011_gene_00448	ent-kaurenoic acid oxidase 2	AT2G32440.2	multi	ent-kaurenoic acid hydroxylase 2	orange1.1g010697m	cytochrome P450, family 88, subfamily A, polypeptide 3	AT1G05160.1	different
Csi_2011_trs_01576	Csi_2011_gene_00448	ent-kaurenoic acid oxidase 1	AT2G32440.2	multi	ent-kaurenoic acid hydroxylase 2	orange1.1g010697m	cytochrome P450, family 88, subfamily A, polypeptide 3	AT1G05160.1	different
Csi_2011_trs_01577	Csi_2011_gene_00449	PREDICTED: hypothetical protein [Vitis vinifera]	N/A		N/A	orange1.1g034604m	N/A	N/A	same
Csi_2011_trs_01578	Csi_2011_gene_00449	PREDICTED: hypothetical protein [Vitis vinifera]	N/A		N/A	orange1.1g034604m	N/A	N/A	same
Csi_2011_trs_01579	Csi_2011_gene_00449	PREDICTED: hypothetical protein [Vitis vinifera]	N/A		N/A	orange1.1g034604m	N/A	N/A	same
Csi_2011_trs_01580	Csi_2011_gene_00449	PREDICTED: hypothetical protein [Vitis vinifera]	N/A		N/A	orange1.1g034604m	N/A	N/A	same
Csi_2011_trs_01581	Csi_2011_gene_00449	PREDICTED: hypothetical protein [Vitis vinifera]	N/A		N/A	orange1.1g034604m	N/A	N/A	same
Csi_2011_trs_01582	Csi_2011_gene_00449	PREDICTED: hypothetical protein [Vitis vinifera]	N/A		N/A	orange1.1g034604m	N/A	N/A	same
Csi_2011_trs_01583	Csi_2011_gene_00450	probable serine threonine-protein kinase at4g35230	AT5G46570.1	multi	BR-signaling kinase 2	orange1.1g010932m	BR-signaling kinase 2	AT5G46570.1	same
Csi_2011_trs_01584	Csi_2011_gene_00450	probable serine threonine-protein kinase at4g35230	AT5G59010.2	multi	Protein kinase protein with tetratricopeptide repeat domain	orange1.1g010932m	BR-signaling kinase 2	AT5G46570.1	different
Csi_2011_trs_01585	Csi_2011_gene_00450	probable serine threonine-protein kinase at4g35230	AT5G46570.1	multi	BR-signaling kinase 2	orange1.1g010932m	BR-signaling kinase 2	AT5G46570.1	same
Csi_2011_trs_01586	Csi_2011_gene_00450	probable serine threonine-protein kinase at4g35230	AT5G46570.1	multi	BR-signaling kinase 2	orange1.1g010932m	BR-signaling kinase 2	AT5G46570.1	same
Csi_2011_trs_01587	Csi_2011_gene_00450	probable serine threonine-protein kinase at4g35230	AT4G00710.1	multi	BR-signaling kinase 3	orange1.1g010932m	BR-signaling kinase 2	AT5G46570.1	different
Csi_2011_trs_01588	Csi_2011_gene_00451	protein	AT3G17668.1		DnaJ/Hsp40 cysteine-rich domain superfamily protein	orange1.1g032147m	DnaJ/Hsp40 cysteine-rich domain superfamily protein	AT3G17668.1	same
Csi_2011_trs_01589	Csi_2011_gene_00451	protein	AT3G17668.1		DnaJ/Hsp40 cysteine-rich domain superfamily protein	orange1.1g032147m	DnaJ/Hsp40 cysteine-rich domain superfamily protein	AT3G17668.1	same
Csi_2011_trs_01590	Csi_2011_gene_00452	abc transporter c family member 9	AT3G60160.1		multidrug resistance-associated protein 9	orange1.1g000432m	multidrug resistance-associated protein 9	AT3G60160.1	same
Csi_2011_trs_01591	Csi_2011_gene_00452	abc transporter c family member 9	AT3G60160.1		multidrug resistance-associated protein 9	orange1.1g000432m	multidrug resistance-associated protein 9	AT3G60160.1	same
Csi_2011_trs_01592	Csi_2011_gene_00452	abc transporter c family member 9	AT3G60160.1		multidrug resistance-associated protein 9	orange1.1g000432m	multidrug resistance-associated protein 9	AT3G60160.1	same
Csi_2011_trs_01593	Csi_2011_gene_00453	endoglucanase 15	AT2G44570.1		glycosyl hydrolase 9B12	orange1.1g043272m	glycosyl hydrolase 9B12	AT2G44570.1	same
Csi_2011_trs_01594	Csi_2011_gene_00454	dna2-like helicase	AT1G08840.1	multi	DNA replication helicase, putative	orange1.1g000698m	DNA replication helicase, putative	AT1G08840.1	same
Csi_2011_trs_01595	Csi_2011_gene_00454	dna2-like helicase	AT1G08840.2	multi	DNA replication helicase, putative	orange1.1g000698m	DNA replication helicase, putative	AT1G08840.1	different
Csi_2011_trs_01596	Csi_2011_gene_00454	dna2-like helicase	AT1G08840.2	multi	DNA replication helicase, putative	orange1.1g000698m	DNA replication helicase, putative	AT1G08840.1	different
Csi_2011_trs_01597	Csi_2011_gene_00454	dna2-like helicase	AT1G08840.2	multi	DNA replication helicase, putative	orange1.1g000698m	DNA replication helicase, putative	AT1G08840.1	different
Csi_2011_trs_01598	Csi_2011_gene_00454	dna2-like helicase	AT1G08840.1	multi	DNA replication helicase, putative	orange1.1g000698m	DNA replication helicase, putative	AT1G08840.1	same
Csi_2011_trs_01599	Csi_2011_gene_00455	sister chromatid cohesion protein dcc1	AT2G44580.1		zinc ion binding	orange1.1g015967m	zinc ion binding	AT2G44580.1	same
Csi_2011_trs_01600	Csi_2011_gene_00455	sister chromatid cohesion protein dcc1	AT2G44580.1		zinc ion binding	orange1.1g015967m	zinc ion binding	AT2G44580.1	same
Csi_2011_trs_01601	Csi_2011_gene_00455	sister chromatid cohesion protein dcc1	AT2G44580.1		zinc ion binding	orange1.1g015967m	zinc ion binding	AT2G44580.1	same
Csi_2011_trs_01602	Csi_2011_gene_00455	sister chromatid cohesion protein dcc1	AT2G44580.1		zinc ion binding	orange1.1g015967m	zinc ion binding	AT2G44580.1	same
Csi_2011_trs_01603	Csi_2011_gene_00456	uridylate kinase	AT5G26667.3	multi	P-loop containing nucleoside triphosphate hydrolases superfamily protein	orange1.1g028031m	P-loop containing nucleoside triphosphate hydrolases superfamily protein	AT5G26667.1	different
Csi_2011_trs_01604	Csi_2011_gene_00456	uridylate kinase	AT5G26667.1	multi	P-loop containing nucleoside triphosphate hydrolases superfamily protein	orange1.1g028031m	P-loop containing nucleoside triphosphate hydrolases superfamily protein	AT5G26667.1	same
Csi_2011_trs_01605	Csi_2011_gene_00456	uridylate kinase	AT5G26667.1	multi	P-loop containing nucleoside triphosphate hydrolases superfamily protein	orange1.1g028031m	P-loop containing nucleoside triphosphate hydrolases superfamily protein	AT5G26667.1	same
Csi_2011_trs_01606	Csi_2011_gene_00456	uridylate kinase	AT5G26667.1	multi	P-loop containing nucleoside triphosphate hydrolases superfamily protein	orange1.1g028031m	P-loop containing nucleoside triphosphate hydrolases superfamily protein	AT5G26667.1	same
Csi_2011_trs_01607	Csi_2011_gene_00456	uridylate kinase	AT5G26667.1	multi	P-loop containing nucleoside triphosphate hydrolases superfamily protein	orange1.1g028031m	P-loop containing nucleoside triphosphate hydrolases superfamily protein	AT5G26667.1	same
Csi_2011_trs_01608	Csi_2011_gene_00456	uridylate kinase	AT5G26667.1	multi	P-loop containing nucleoside triphosphate hydrolases superfamily protein	orange1.1g028031m	P-loop containing nucleoside triphosphate hydrolases superfamily protein	AT5G26667.1	same
Csi_2011_trs_01609	Csi_2011_gene_00456	uridylate kinase	AT5G26667.3	multi	P-loop containing nucleoside triphosphate hydrolases superfamily protein	orange1.1g028031m	P-loop containing nucleoside triphosphate hydrolases superfamily protein	AT5G26667.1	different
Csi_2011_trs_01610	Csi_2011_gene_00456	uridylate kinase	AT5G26667.1	multi	P-loop containing nucleoside triphosphate hydrolases superfamily protein	orange1.1g028031m	P-loop containing nucleoside triphosphate hydrolases superfamily protein	AT5G26667.1	same
Csi_2011_trs_01611	Csi_2011_gene_00456	uridylate kinase	AT5G26667.1	multi	P-loop containing nucleoside triphosphate hydrolases superfamily protein	orange1.1g028031m	P-loop containing nucleoside triphosphate hydrolases superfamily protein	AT5G26667.1	same
Csi_2011_trs_01612	Csi_2011_gene_00457	nucleolar gtp-binding protein 1	AT1G80770.2	multi	P-loop containing nucleoside triphosphate hydrolases superfamily protein	orange1.1g037423m	P-loop containing nucleoside triphosphate hydrolases superfamily protein	AT1G80770.1	different
Csi_2011_trs_01613	Csi_2011_gene_00457	nucleolar gtp-binding protein 1	AT1G80770.1	multi	P-loop containing nucleoside triphosphate hydrolases superfamily protein	orange1.1g037423m	P-loop containing nucleoside triphosphate hydrolases superfamily protein	AT1G80770.1	same
Csi_2011_trs_01614	Csi_2011_gene_00457	nucleolar gtp-binding protein 1	AT1G80770.1	multi	P-loop containing nucleoside triphosphate hydrolases superfamily protein	orange1.1g037423m	P-loop containing nucleoside triphosphate hydrolases superfamily protein	AT1G80770.1	same
Csi_2011_trs_01615	Csi_2011_gene_00457	nucleolar gtp-binding protein 1	AT1G80770.2	multi	P-loop containing nucleoside triphosphate hydrolases superfamily protein	orange1.1g037423m	P-loop containing nucleoside triphosphate hydrolases superfamily protein	AT1G80770.1	different
Csi_2011_trs_01616	Csi_2011_gene_00457	nucleolar gtp-binding protein 1	AT1G80770.2	multi	P-loop containing nucleoside triphosphate hydrolases superfamily protein	orange1.1g037423m	P-loop containing nucleoside triphosphate hydrolases superfamily protein	AT1G80770.1	different
Csi_2011_trs_01617	Csi_2011_gene_00457	nucleolar gtp-binding protein 1	AT1G80770.2	multi	P-loop containing nucleoside triphosphate hydrolases superfamily protein	orange1.1g037423m	P-loop containing nucleoside triphosphate hydrolases superfamily protein	AT1G80770.1	different
Csi_2011_trs_01618	Csi_2011_gene_00457	nucleolar gtp-binding protein 1	AT1G80770.2	multi	P-loop containing nucleoside triphosphate hydrolases superfamily protein	orange1.1g037423m	P-loop containing nucleoside triphosphate hydrolases superfamily protein	AT1G80770.1	different
Csi_2011_trs_01619	Csi_2011_gene_00458	dynamin-related protein 1e	AT3G60190.1		DYNAMIN-like 1E	orange1.1g007054m	DYNAMIN-like 1E	AT3G60190.1	same
Csi_2011_trs_01620	Csi_2011_gene_00458	dynamin-related protein 1e	AT3G60190.1		DYNAMIN-like 1E	orange1.1g007054m	DYNAMIN-like 1E	AT3G60190.1	same
Csi_2011_trs_01621	Csi_2011_gene_00458	dynamin-related protein 1e	AT3G60190.1		DYNAMIN-like 1E	orange1.1g007054m	DYNAMIN-like 1E	AT3G60190.1	same
Csi_2011_trs_01622	Csi_2011_gene_00458	dynamin-related protein 1e	AT3G60190.1		DYNAMIN-like 1E	orange1.1g007054m	DYNAMIN-like 1E	AT3G60190.1	same
Csi_2011_trs_01623	Csi_2011_gene_00458	dynamin-related protein 1e	AT3G60190.1		DYNAMIN-like 1E	orange1.1g007054m	DYNAMIN-like 1E	AT3G60190.1	same
Csi_2011_trs_01624	Csi_2011_gene_00458	dynamin-related protein 1e	AT3G60190.1		DYNAMIN-like 1E	orange1.1g007054m	DYNAMIN-like 1E	AT3G60190.1	same
Csi_2011_trs_01625	Csi_2011_gene_00458	dynamin-related protein 1e	AT3G60190.1		DYNAMIN-like 1E	orange1.1g007054m	DYNAMIN-like 1E	AT3G60190.1	same
Csi_2011_trs_01626	Csi_2011_gene_00459	nad-dependent malic enzyme 62 kda mitochondrial	AT2G13560.1		NAD-dependent malic enzyme 1	orange1.1g040403m	NAD-dependent malic enzyme 1	AT2G13560.1	same
Csi_2011_trs_01627	Csi_2011_gene_00459	nad-dependent malic enzyme 62 kda mitochondrial	AT2G13560.1		NAD-dependent malic enzyme 1	orange1.1g040403m	NAD-dependent malic enzyme 1	AT2G13560.1	same
Csi_2011_trs_01628	Csi_2011_gene_00459	nad-dependent malic enzyme 62 kda mitochondrial	AT2G13560.1		NAD-dependent malic enzyme 1	orange1.1g040403m	NAD-dependent malic enzyme 1	AT2G13560.1	same
Csi_2011_trs_01629	Csi_2011_gene_00459	nad-dependent malic enzyme 62 kda mitochondrial	AT2G13560.1		NAD-dependent malic enzyme 1	orange1.1g040403m	NAD-dependent malic enzyme 1	AT2G13560.1	same
Csi_2011_trs_01630	Csi_2011_gene_00460	probable purine permease 11	AT1G44750.3	multi	purine permease 11	orange1.1g017017m	purine permease 11	AT1G44750.1	different
Csi_2011_trs_01631	Csi_2011_gene_00460	probable purine permease 11	AT1G44750.2	multi	purine permease 11	orange1.1g017017m	purine permease 11	AT1G44750.1	different
Csi_2011_trs_01632	Csi_2011_gene_00461	ras-related protein rabh1b	AT2G44610.1		Ras-related small GTP-binding family protein	orange1.1g028466m	Ras-related small GTP-binding family protein	AT2G44610.1	same
Csi_2011_trs_01633	Csi_2011_gene_00462	invertase inhibitor	AT5G38610.1		Plant invertase/pectin methylesterase inhibitor superfamily protein	orange1.1g036528m	Plant invertase/pectin methylesterase inhibitor superfamily protein	AT5G46940.1	different
Csi_2011_trs_01634	Csi_2011_gene_00463	10 kda chaperonin	AT2G44650.1		chloroplast chaperonin 10	orange1.1g032685m	chloroplast chaperonin 10	AT2G44650.1	same
Csi_2011_trs_01635	Csi_2011_gene_00464	e3 ubiquitin-protein ligase atl4	AT3G60220.1		TOXICOS EN LEVADURA 4	orange1.1g037216m	TOXICOS EN LEVADURA 4	AT3G60220.1	same
Csi_2011_trs_01636	Csi_2011_gene_00465	tsa: artemisia annua strain uganda mrna sequence	AT4G30800.1		Nucleic acid-binding, OB-fold-like protein
Csi_2011_trs_01637	Csi_2011_gene_00466	ethphon-induced protein	AT2G44670.1		Protein of unknown function (DUF581)	orange1.1g045147m	Protein of unknown function (DUF581)	AT2G44670.1	same
Csi_2011_trs_01638	Csi_2011_gene_00467	probable receptor-like protein kinase at5g47070	AT5G47070.1		Protein kinase superfamily protein	orange1.1g013790m	Protein kinase superfamily protein	AT5G47070.1	same
Csi_2011_trs_01639	Csi_2011_gene_00467	probable receptor-like protein kinase at5g47070	AT5G47070.1		Protein kinase superfamily protein	orange1.1g013790m	Protein kinase superfamily protein	AT5G47070.1	same
Csi_2011_trs_01640	Csi_2011_gene_00467	probable receptor-like protein kinase at5g47070	AT5G47070.1		Protein kinase superfamily protein	orange1.1g013790m	Protein kinase superfamily protein	AT5G47070.1	same
Csi_2011_trs_01641	Csi_2011_gene_00467	probable receptor-like protein kinase at5g47070	AT5G47070.1		Protein kinase superfamily protein	orange1.1g013790m	Protein kinase superfamily protein	AT5G47070.1	same
Csi_2011_trs_01642	Csi_2011_gene_00468	eukaryotic translation initiation factor 4g	AT3G60240.4		eukaryotic translation initiation factor 4G	orange1.1g000412m	eukaryotic translation initiation factor 4G	AT3G60240.2	different
Csi_2011_trs_01643	Csi_2011_gene_00468	eukaryotic translation initiation factor 4g	AT3G60240.4		eukaryotic translation initiation factor 4G	orange1.1g000412m	eukaryotic translation initiation factor 4G	AT3G60240.2	different
Csi_2011_trs_01644	Csi_2011_gene_00469	phosphatidylinositol-4-phosphate 5-kinase 8	AT2G35170.1	multi	Histone H3 K4-specific methyltransferase SET7/9 family protein	orange1.1g011127m	Histone H3 K4-specific methyltransferase SET7/9 family protein	AT4G17080.1	different
Csi_2011_trs_01645	Csi_2011_gene_00469	phosphatidylinositol-4-phosphate 5-kinase 8	AT2G35170.1	multi	Histone H3 K4-specific methyltransferase SET7/9 family protein	orange1.1g011127m	Histone H3 K4-specific methyltransferase SET7/9 family protein	AT4G17080.1	different
Csi_2011_trs_01646	Csi_2011_gene_00469	phosphatidylinositol-4-phosphate 5-kinase 9	AT4G17080.1	multi	Histone H3 K4-specific methyltransferase SET7/9 family protein	orange1.1g011127m	Histone H3 K4-specific methyltransferase SET7/9 family protein	AT4G17080.1	same
Csi_2011_trs_01647	Csi_2011_gene_00470	casein kinase ii subunit beta-4	AT2G44680.1	multi	casein kinase II beta subunit 4	orange1.1g023046m	casein kinase II beta chain 1	AT5G47080.1	different
Csi_2011_trs_01648	Csi_2011_gene_00470	casein kinase ii subunit beta-4	AT2G44680.1	multi	casein kinase II beta subunit 4	orange1.1g023046m	casein kinase II beta chain 1	AT5G47080.1	different
Csi_2011_trs_01649	Csi_2011_gene_00470	casein kinase ii subunit beta-4	AT2G44680.1	multi	casein kinase II beta subunit 4	orange1.1g023046m	casein kinase II beta chain 1	AT5G47080.1	different
Csi_2011_trs_01650	Csi_2011_gene_00470	casein kinase ii subunit beta	AT4G17640.1	multi	casein kinase II beta chain 2	orange1.1g023046m	casein kinase II beta chain 1	AT5G47080.1	different
Csi_2011_trs_01651	Csi_2011_gene_00470	casein kinase ii subunit beta	AT4G17640.1	multi	casein kinase II beta chain 2	orange1.1g023046m	casein kinase II beta chain 1	AT5G47080.1	different
Csi_2011_trs_01652	Csi_2011_gene_00470	casein kinase ii subunit beta	AT4G17640.1	multi	casein kinase II beta chain 2	orange1.1g023046m	casein kinase II beta chain 1	AT5G47080.1	different
Csi_2011_trs_01653	Csi_2011_gene_00470	casein kinase ii subunit beta-4	AT2G44680.1	multi	casein kinase II beta subunit 4	orange1.1g023046m	casein kinase II beta chain 1	AT5G47080.1	different
Csi_2011_trs_01654	Csi_2011_gene_00470	casein kinase ii subunit beta-4	AT2G44680.1	multi	casein kinase II beta subunit 4	orange1.1g023046m	casein kinase II beta chain 1	AT5G47080.1	different
Csi_2011_trs_01655	Csi_2011_gene_00470	casein kinase ii subunit beta-4	AT2G44680.1	multi	casein kinase II beta subunit 4	orange1.1g023046m	casein kinase II beta chain 1	AT5G47080.1	different
Csi_2011_trs_01656	Csi_2011_gene_00471	conserved hypothetical protein [Ricinus communis]	AT1G02160.2	multi	Cox19 family protein (CHCH motif)	orange1.1g034917m	Cox19 family protein (CHCH motif)	AT1G02160.2	same
Csi_2011_trs_01657	Csi_2011_gene_00471	conserved hypothetical protein [Ricinus communis]	AT1G02160.1	multi	Cox19 family protein (CHCH motif)	orange1.1g034917m	Cox19 family protein (CHCH motif)	AT1G02160.2	different
Csi_2011_trs_01658	Csi_2011_gene_00472	protoheme ix mitochondrial	AT2G44520.1		cytochrome c oxidase 10	orange1.1g015045m	cytochrome c oxidase 10	AT2G44520.1	same
Csi_2011_trs_01659	Csi_2011_gene_00472	protoheme ix mitochondrial	AT2G44520.1		cytochrome c oxidase 10	orange1.1g015045m	cytochrome c oxidase 10	AT2G44520.1	same
Csi_2011_trs_01660	Csi_2011_gene_00473	transcription factor	AT2G44730.1		Alcohol dehydrogenase transcription factor Myb/SANT-like family protein	orange1.1g018620m	Alcohol dehydrogenase transcription factor Myb/SANT-like family protein	AT2G44730.1	same
Csi_2011_trs_01661	Csi_2011_gene_00473	transcription factor	AT2G44730.1		Alcohol dehydrogenase transcription factor Myb/SANT-like family protein	orange1.1g018620m	Alcohol dehydrogenase transcription factor Myb/SANT-like family protein	AT2G44730.1	same
Csi_2011_trs_01662	Csi_2011_gene_00474	cyclin-u4-1	AT2G44740.1		cyclin p4;1	orange1.1g028611m	cyclin p4;1	AT2G44740.1	same
Csi_2011_trs_01663	Csi_2011_gene_00475	pentatricopeptide repeat-containing protein at1g02150	AT1G02150.1		Tetratricopeptide repeat (TPR)-like superfamily protein	orange1.1g009424m	Tetratricopeptide repeat (TPR)-like superfamily protein	AT1G02150.1	same
Csi_2011_trs_01664	Csi_2011_gene_00476	probable dolichyl-p-man:man c -pp-dolichyl-alpha- -mannosyltransferase	AT1G02145.4	multi	homolog of asparagine-linked glycosylation 12	orange1.1g010929m	homolog of asparagine-linked glycosylation 12	AT1G02145.3	different
Csi_2011_trs_01665	Csi_2011_gene_00476	probable dolichyl-p-man:man c -pp-dolichyl-alpha- -mannosyltransferase	AT1G02145.3	multi	homolog of asparagine-linked glycosylation 12	orange1.1g010929m	homolog of asparagine-linked glycosylation 12	AT1G02145.3	same
Csi_2011_trs_01666	Csi_2011_gene_00476	probable dolichyl-p-man:man c -pp-dolichyl-alpha- -mannosyltransferase	AT1G02145.4	multi	homolog of asparagine-linked glycosylation 12	orange1.1g010929m	homolog of asparagine-linked glycosylation 12	AT1G02145.3	different
Csi_2011_trs_01667	Csi_2011_gene_00476	probable dolichyl-p-man:man c -pp-dolichyl-alpha- -mannosyltransferase	AT1G02145.3	multi	homolog of asparagine-linked glycosylation 12	orange1.1g010929m	homolog of asparagine-linked glycosylation 12	AT1G02145.3	same
Csi_2011_trs_01668	Csi_2011_gene_00476	dolichyl-p-man:man c -pp-dolichyl-alpha- -mannosyltransferase	AT1G02145.3	multi	homolog of asparagine-linked glycosylation 12	orange1.1g010929m	homolog of asparagine-linked glycosylation 12	AT1G02145.3	same
Csi_2011_trs_01669	Csi_2011_gene_00476	probable dolichyl-p-man:man c -pp-dolichyl-alpha- -mannosyltransferase	AT1G02145.3	multi	homolog of asparagine-linked glycosylation 12	orange1.1g010929m	homolog of asparagine-linked glycosylation 12	AT1G02145.3	same
Csi_2011_trs_01670	Csi_2011_gene_00476	probable dolichyl-p-man:man c -pp-dolichyl-alpha- -mannosyltransferase	AT1G02145.3	multi	homolog of asparagine-linked glycosylation 12	orange1.1g010929m	homolog of asparagine-linked glycosylation 12	AT1G02145.3	same
Csi_2011_trs_01671	Csi_2011_gene_00476	dolichyl-p-man:man c -pp-dolichyl-alpha- -mannosyltransferase	AT1G02145.3	multi	homolog of asparagine-linked glycosylation 12	orange1.1g010929m	homolog of asparagine-linked glycosylation 12	AT1G02145.3	same
Csi_2011_trs_01672	Csi_2011_gene_00476	probable dolichyl-p-man:man c -pp-dolichyl-alpha- -mannosyltransferase	AT1G02145.3	multi	homolog of asparagine-linked glycosylation 12	orange1.1g010929m	homolog of asparagine-linked glycosylation 12	AT1G02145.3	same
Csi_2011_trs_01673	Csi_2011_gene_00476	probable dolichyl-p-man:man c -pp-dolichyl-alpha- -mannosyltransferase	AT1G02145.3	multi	homolog of asparagine-linked glycosylation 12	orange1.1g010929m	homolog of asparagine-linked glycosylation 12	AT1G02145.3	same
Csi_2011_trs_01674	Csi_2011_gene_00476	probable dolichyl-p-man:man c -pp-dolichyl-alpha- -mannosyltransferase	AT1G02145.4	multi	homolog of asparagine-linked glycosylation 12	orange1.1g010929m	homolog of asparagine-linked glycosylation 12	AT1G02145.3	different
Csi_2011_trs_01675	Csi_2011_gene_00476	probable dolichyl-p-man:man c -pp-dolichyl-alpha- -mannosyltransferase	AT1G02145.3	multi	homolog of asparagine-linked glycosylation 12	orange1.1g010929m	homolog of asparagine-linked glycosylation 12	AT1G02145.3	same
Csi_2011_trs_01676	Csi_2011_gene_00476	dolichyl-p-man:man c -pp-dolichyl-alpha- -mannosyltransferase	AT1G02145.3	multi	homolog of asparagine-linked glycosylation 12	orange1.1g010929m	homolog of asparagine-linked glycosylation 12	AT1G02145.3	same
Csi_2011_trs_01677	Csi_2011_gene_00477	probable wrky transcription factor 12	AT2G44745.1		WRKY family transcription factor	orange1.1g026216m	WRKY family transcription factor	AT2G44745.1	same
Csi_2011_trs_01678	Csi_2011_gene_00477	probable wrky transcription factor 12	AT2G44745.1		WRKY family transcription factor	orange1.1g026216m	WRKY family transcription factor	AT2G44745.1	same
Csi_2011_trs_01679	Csi_2011_gene_00478	elmo domain-containing protein a	AT3G60260.4	multi	ELMO/CED-12 family protein	orange1.1g024106m	ELMO/CED-12 family protein	AT3G60260.1	different
Csi_2011_trs_01680	Csi_2011_gene_00478	elmo domain-containing protein a	AT2G44770.1	multi	ELMO/CED-12 family protein	orange1.1g024106m	ELMO/CED-12 family protein	AT3G60260.1	different
Csi_2011_trs_01681	Csi_2011_gene_00478	elmo domain-containing protein a	AT3G60260.4	multi	ELMO/CED-12 family protein	orange1.1g024106m	ELMO/CED-12 family protein	AT3G60260.1	different
Csi_2011_trs_01682	Csi_2011_gene_00478	elmo domain-containing protein a	AT3G60260.4	multi	ELMO/CED-12 family protein	orange1.1g024106m	ELMO/CED-12 family protein	AT3G60260.1	different
Csi_2011_trs_01683	Csi_2011_gene_00478	elmo domain-containing protein a	AT3G60260.4	multi	ELMO/CED-12 family protein	orange1.1g024106m	ELMO/CED-12 family protein	AT3G60260.1	different
Csi_2011_trs_01684	Csi_2011_gene_00478	elmo domain-containing protein a	AT3G60260.4	multi	ELMO/CED-12 family protein	orange1.1g024106m	ELMO/CED-12 family protein	AT3G60260.1	different
Csi_2011_trs_01685	Csi_2011_gene_00478	elmo domain-containing protein a	AT3G60260.4	multi	ELMO/CED-12 family protein	orange1.1g024106m	ELMO/CED-12 family protein	AT3G60260.1	different
Csi_2011_trs_01686	Csi_2011_gene_00478	elmo domain-containing protein a	AT3G60260.4	multi	ELMO/CED-12 family protein	orange1.1g024106m	ELMO/CED-12 family protein	AT3G60260.1	different
Csi_2011_trs_01687	Csi_2011_gene_00478	elmo domain-containing protein a	AT2G44770.1	multi	ELMO/CED-12 family protein	orange1.1g024106m	ELMO/CED-12 family protein	AT3G60260.1	different
Csi_2011_trs_01688	Csi_2011_gene_00478	elmo domain-containing protein a	AT2G44770.1	multi	ELMO/CED-12 family protein	orange1.1g024106m	ELMO/CED-12 family protein	AT3G60260.1	different
Csi_2011_trs_01689	Csi_2011_gene_00479	predicted protein [Populus trichocarpa]	AT1G16916.1		protein_coding	orange1.1g045041m	N/A	AT1G16916.1	same
Csi_2011_trs_01690	Csi_2011_gene_00480	protein mago nashi homolog	AT1G02140.1		mago nashi family protein	orange1.1g031940m	mago nashi family protein	AT1G02140.1	same
Csi_2011_trs_01691	Csi_2011_gene_00481	blue copper protein precursor	AT2G44790.1		uclacyanin 2	orange1.1g030594m	uclacyanin 3	AT3G60280.1	different
Csi_2011_trs_01692	Csi_2011_gene_00482	glycyl-trna synthetase chloroplastic mitochondrial	AT3G48110.1		glycine-tRNA ligases	orange1.1g001359m	glycine-tRNA ligases	AT3G48110.1	same
Csi_2011_trs_01693	Csi_2011_gene_00482	glycyl-trna synthetase chloroplastic mitochondrial	AT3G48110.1		glycine-tRNA ligases	orange1.1g001359m	glycine-tRNA ligases	AT3G48110.1	same
Csi_2011_trs_01694	Csi_2011_gene_00482	glycyl-trna synthetase chloroplastic mitochondrial	AT3G48110.1		glycine-tRNA ligases	orange1.1g001359m	glycine-tRNA ligases	AT3G48110.1	same
Csi_2011_trs_01695	Csi_2011_gene_00482	glycyl-trna synthetase chloroplastic mitochondrial	AT3G48110.1		glycine-tRNA ligases	orange1.1g001359m	glycine-tRNA ligases	AT3G48110.1	same
Csi_2011_trs_01696	Csi_2011_gene_00482	glycyl-trna synthetase chloroplastic mitochondrial	AT3G48110.1		glycine-tRNA ligases	orange1.1g001359m	glycine-tRNA ligases	AT3G48110.1	same
Csi_2011_trs_01697	Csi_2011_gene_00482	glycyl-trna synthetase chloroplastic mitochondrial	AT3G48110.1		glycine-tRNA ligases	orange1.1g001359m	glycine-tRNA ligases	AT3G48110.1	same
Csi_2011_trs_01698	Csi_2011_gene_00482	glycyl-trna synthetase chloroplastic mitochondrial	AT3G48110.1		glycine-tRNA ligases	orange1.1g001359m	glycine-tRNA ligases	AT3G48110.1	same
Csi_2011_trs_01699	Csi_2011_gene_00482	glycyl-trna synthetase chloroplastic mitochondrial	AT3G48110.1		glycine-tRNA ligases	orange1.1g001359m	glycine-tRNA ligases	AT3G48110.1	same
Csi_2011_trs_01700	Csi_2011_gene_00482	glycyl-trna synthetase chloroplastic mitochondrial	AT3G48110.1		glycine-tRNA ligases	orange1.1g001359m	glycine-tRNA ligases	AT3G48110.1	same
Csi_2011_trs_01701	Csi_2011_gene_00482	glycyl-trna synthetase chloroplastic mitochondrial	AT3G48110.1		glycine-tRNA ligases	orange1.1g001359m	glycine-tRNA ligases	AT3G48110.1	same
Csi_2011_trs_01702	Csi_2011_gene_00482	glycyl-trna synthetase chloroplastic mitochondrial	AT3G48110.1		glycine-tRNA ligases	orange1.1g001359m	glycine-tRNA ligases	AT3G48110.1	same
Csi_2011_trs_01703	Csi_2011_gene_00482	glycyl-trna synthetase chloroplastic mitochondrial	AT3G48110.1		glycine-tRNA ligases	orange1.1g001359m	glycine-tRNA ligases	AT3G48110.1	same
Csi_2011_trs_01704	Csi_2011_gene_00482	glycyl-trna synthetase chloroplastic mitochondrial	AT3G48110.1		glycine-tRNA ligases	orange1.1g001359m	glycine-tRNA ligases	AT3G48110.1	same
Csi_2011_trs_01705	Csi_2011_gene_00482	glycyl-trna synthetase chloroplastic mitochondrial	AT3G48110.1		glycine-tRNA ligases	orange1.1g001359m	glycine-tRNA ligases	AT3G48110.1	same
Csi_2011_trs_01706	Csi_2011_gene_00482	glycyl-trna synthetase chloroplastic mitochondrial	AT3G48110.1		glycine-tRNA ligases	orange1.1g001359m	glycine-tRNA ligases	AT3G48110.1	same
Csi_2011_trs_01707	Csi_2011_gene_00483	vascular associated death 1	AT1G02120.1		GRAM domain family protein	orange1.1g006377m	GRAM domain family protein	AT1G02120.1	same
Csi_2011_trs_01708	Csi_2011_gene_00483	vascular associated death 1	AT1G02120.1		GRAM domain family protein	orange1.1g006377m	GRAM domain family protein	AT1G02120.1	same
Csi_2011_trs_01709	Csi_2011_gene_00483	gram domain-containing protein ysp2	AT1G02120.1		GRAM domain family protein	orange1.1g006377m	GRAM domain family protein	AT1G02120.1	same
Csi_2011_trs_01710	Csi_2011_gene_00483	gram domain-containing protein ysp2	AT1G02120.1		GRAM domain family protein	orange1.1g006377m	GRAM domain family protein	AT1G02120.1	same
Csi_2011_trs_01711	Csi_2011_gene_00483	gram domain-containing protein ysp2	AT1G02120.1		GRAM domain family protein	orange1.1g006377m	GRAM domain family protein	AT1G02120.1	same
Csi_2011_trs_01712	Csi_2011_gene_00483	gram domain-containing protein 1a	AT1G02120.1		GRAM domain family protein	orange1.1g006377m	GRAM domain family protein	AT1G02120.1	same
Csi_2011_trs_01713	Csi_2011_gene_00483	gram domain-containing protein 1a	AT1G02120.1		GRAM domain family protein	orange1.1g006377m	GRAM domain family protein	AT1G02120.1	same
Csi_2011_trs_01714	Csi_2011_gene_00483	gram domain-containing protein 1a	AT1G02120.1		GRAM domain family protein	orange1.1g006377m	GRAM domain family protein	AT1G02120.1	same
Csi_2011_trs_01715	Csi_2011_gene_00484	bzip protein	AT1G02110.1	multi	Protein of unknown function (DUF630 and DUF632)	orange1.1g040600m	Protein of unknown function (DUF630 and DUF632)	AT3G60320.1	different
Csi_2011_trs_01716	Csi_2011_gene_00484	bzip protein	AT3G60320.1	multi	Protein of unknown function (DUF630 and DUF632)	orange1.1g040600m	Protein of unknown function (DUF630 and DUF632)	AT3G60320.1	same
Csi_2011_trs_01717	Csi_2011_gene_00484	bzip protein	AT1G02110.1	multi	Protein of unknown function (DUF630 and DUF632)	orange1.1g040600m	Protein of unknown function (DUF630 and DUF632)	AT3G60320.1	different
Csi_2011_trs_01718	Csi_2011_gene_00485	leucine carboxyl methyltransferase 2	AT1G02100.1		Leucine carboxyl methyltransferase	orange1.1g018210m	Leucine carboxyl methyltransferase	AT1G02100.1	same
Csi_2011_trs_01719	Csi_2011_gene_00485	leucine carboxyl methyltransferase 2	AT1G02100.1		Leucine carboxyl methyltransferase	orange1.1g018210m	Leucine carboxyl methyltransferase	AT1G02100.1	same
Csi_2011_trs_01720	Csi_2011_gene_00485	leucine carboxyl methyltransferase 2	AT1G02100.1		Leucine carboxyl methyltransferase	orange1.1g018210m	Leucine carboxyl methyltransferase	AT1G02100.1	same
Csi_2011_trs_01721	Csi_2011_gene_00485	leucine carboxyl methyltransferase 2	AT1G02100.1		Leucine carboxyl methyltransferase	orange1.1g018210m	Leucine carboxyl methyltransferase	AT1G02100.1	same
Csi_2011_trs_01722	Csi_2011_gene_00485	leucine carboxyl methyltransferase 2	AT1G02100.1		Leucine carboxyl methyltransferase	orange1.1g018210m	Leucine carboxyl methyltransferase	AT1G02100.1	same
Csi_2011_trs_01723	Csi_2011_gene_00485	leucine carboxyl methyltransferase 2	AT1G02100.1		Leucine carboxyl methyltransferase	orange1.1g018210m	Leucine carboxyl methyltransferase	AT1G02100.1	same
Csi_2011_trs_01724	Csi_2011_gene_00485	leucine carboxyl methyltransferase 2	AT1G02100.1		Leucine carboxyl methyltransferase	orange1.1g018210m	Leucine carboxyl methyltransferase	AT1G02100.1	same
Csi_2011_trs_01725	Csi_2011_gene_00486	ethylene-responsive transcription factor 13	AT2G44840.1		ethylene-responsive element binding factor 13	orange1.1g045684m	ethylene-responsive element binding factor 13	AT2G44840.1	same
Csi_2011_trs_01726	Csi_2011_gene_00487	ethylene-responsive transcription factor 13	AT5G47220.1		ethylene responsive element binding factor 2	orange1.1g026607m	ethylene-responsive element binding factor 13	AT2G44840.1	different
Csi_2011_trs_01727	Csi_2011_gene_00488	ethylene-responsive transcription factor 13	AT2G44840.1		ethylene-responsive element binding factor 13	orange1.1g039729m	ethylene-responsive element binding factor 13	AT2G44840.1	same
Csi_2011_trs_01728	Csi_2011_gene_00488	ethylene-responsive transcription factor 13	AT2G44840.1		ethylene-responsive element binding factor 13	orange1.1g039729m	ethylene-responsive element binding factor 13	AT2G44840.1	same
Csi_2011_trs_01729	Csi_2011_gene_00488	ethylene-responsive transcription factor 13	AT2G44840.1		ethylene-responsive element binding factor 13	orange1.1g032263m	ethylene-responsive element binding factor 13	AT2G44840.1	same
Csi_2011_trs_01730	Csi_2011_gene_00489	ethylene-responsive transcription factor 13	AT4G17500.1		ethylene responsive element binding factor 1	orange1.1g047100m	ethylene-responsive element binding factor 13	AT2G44840.1	different
Csi_2011_trs_01731	Csi_2011_gene_00490	protein arabidillo 1	AT2G44900.1		ARABIDILLO-1	orange1.1g002459m	ARABIDILLO-1	AT2G44900.1	same
Csi_2011_trs_01732	Csi_2011_gene_00490	protein arabidillo 1	AT2G44900.1		ARABIDILLO-1	orange1.1g002459m	ARABIDILLO-1	AT2G44900.1	same
Csi_2011_trs_01733	Csi_2011_gene_00490	protein arabidillo 1	AT2G44900.1		ARABIDILLO-1	orange1.1g002459m	ARABIDILLO-1	AT2G44900.1	same
Csi_2011_trs_01734	Csi_2011_gene_00490	protein arabidillo 1	AT2G44900.1		ARABIDILLO-1	orange1.1g002459m	ARABIDILLO-1	AT2G44900.1	same
Csi_2011_trs_01735	Csi_2011_gene_00490	protein arabidillo 1	AT2G44900.1		ARABIDILLO-1	orange1.1g002459m	ARABIDILLO-1	AT2G44900.1	same
Csi_2011_trs_01736	Csi_2011_gene_00491	fkbp-type peptidyl-prolyl cis-trans isomerase chloroplastic	AT3G60370.1		FKBP-like peptidyl-prolyl cis-trans isomerase family protein	orange1.1g025317m	FKBP-like peptidyl-prolyl cis-trans isomerase family protein	AT3G60370.1	same
Csi_2011_trs_01737	Csi_2011_gene_00491	fkbp-type peptidyl-prolyl cis-trans isomerase chloroplastic	AT3G60370.1		FKBP-like peptidyl-prolyl cis-trans isomerase family protein	orange1.1g025317m	FKBP-like peptidyl-prolyl cis-trans isomerase family protein	AT3G60370.1	same
Csi_2011_trs_01738	Csi_2011_gene_00491	fkbp-type peptidyl-prolyl cis-trans isomerase chloroplastic	AT3G60370.1		FKBP-like peptidyl-prolyl cis-trans isomerase family protein	orange1.1g025317m	FKBP-like peptidyl-prolyl cis-trans isomerase family protein	AT3G60370.1	same
Csi_2011_trs_01739	Csi_2011_gene_00491	fkbp-type peptidyl-prolyl cis-trans isomerase chloroplastic	AT3G60370.1		FKBP-like peptidyl-prolyl cis-trans isomerase family protein	orange1.1g025317m	FKBP-like peptidyl-prolyl cis-trans isomerase family protein	AT3G60370.1	same
Csi_2011_trs_01740	Csi_2011_gene_00491	fkbp-type peptidyl-prolyl cis-trans isomerase chloroplastic	AT3G60370.1		FKBP-like peptidyl-prolyl cis-trans isomerase family protein	orange1.1g025317m	FKBP-like peptidyl-prolyl cis-trans isomerase family protein	AT3G60370.1	same
Csi_2011_trs_01741	Csi_2011_gene_00491	fkbp-type peptidyl-prolyl cis-trans isomerase chloroplastic	AT3G60370.1		FKBP-like peptidyl-prolyl cis-trans isomerase family protein	orange1.1g025317m	FKBP-like peptidyl-prolyl cis-trans isomerase family protein	AT3G60370.1	same
Csi_2011_trs_01742	Csi_2011_gene_00491	fkbp-type peptidyl-prolyl cis-trans isomerase chloroplastic	AT3G60370.1		FKBP-like peptidyl-prolyl cis-trans isomerase family protein	orange1.1g025317m	FKBP-like peptidyl-prolyl cis-trans isomerase family protein	AT3G60370.1	same
Csi_2011_trs_01743	Csi_2011_gene_00491	fkbp-type peptidyl-prolyl cis-trans isomerase chloroplastic	AT3G60370.1		FKBP-like peptidyl-prolyl cis-trans isomerase family protein	orange1.1g025317m	FKBP-like peptidyl-prolyl cis-trans isomerase family protein	AT3G60370.1	same
Csi_2011_trs_01744	Csi_2011_gene_00491	fkbp-type peptidyl-prolyl cis-trans isomerase chloroplastic	AT3G60370.1		FKBP-like peptidyl-prolyl cis-trans isomerase family protein	orange1.1g025317m	FKBP-like peptidyl-prolyl cis-trans isomerase family protein	AT3G60370.1	same
Csi_2011_trs_01745	Csi_2011_gene_00492	protein-tyrosine phosphatase mitochondrial mitochondrial	AT2G35680.1	multi	Phosphotyrosine protein phosphatases superfamily protein	orange1.1g020371m	Phosphotyrosine protein phosphatases superfamily protein	AT2G35680.1	same
Csi_2011_trs_01746	Csi_2011_gene_00492	protein-tyrosine phosphatase mitochondrial 1 precursor	AT2G35680.1	multi	Phosphotyrosine protein phosphatases superfamily protein	orange1.1g020371m	Phosphotyrosine protein phosphatases superfamily protein	AT2G35680.1	same
Csi_2011_trs_01747	Csi_2011_gene_00492	protein-tyrosine phosphatase mitochondrial 1-like protein	AT2G35680.1	multi	Phosphotyrosine protein phosphatases superfamily protein	orange1.1g020371m	Phosphotyrosine protein phosphatases superfamily protein	AT2G35680.1	same
Csi_2011_trs_01748	Csi_2011_gene_00492	protein-tyrosine phosphatase mitochondrial 1 precursor	AT2G35680.1	multi	Phosphotyrosine protein phosphatases superfamily protein	orange1.1g020371m	Phosphotyrosine protein phosphatases superfamily protein	AT2G35680.1	same
Csi_2011_trs_01749	Csi_2011_gene_00492	protein-tyrosine phosphatase mitochondrial 1 precursor	AT2G35680.1	multi	Phosphotyrosine protein phosphatases superfamily protein	orange1.1g020371m	Phosphotyrosine protein phosphatases superfamily protein	AT2G35680.1	same
Csi_2011_trs_01750	Csi_2011_gene_00492	protein-tyrosine phosphatase mitochondrial 1-like protein	AT2G35680.1	multi	Phosphotyrosine protein phosphatases superfamily protein	orange1.1g020371m	Phosphotyrosine protein phosphatases superfamily protein	AT2G35680.1	same
Csi_2011_trs_01751	Csi_2011_gene_00492	protein-tyrosine phosphatase mitochondrial 1-like protein	AT5G56610.1	multi	Phosphotyrosine protein phosphatases superfamily protein	orange1.1g020371m	Phosphotyrosine protein phosphatases superfamily protein	AT2G35680.1	different
Csi_2011_trs_01752	Csi_2011_gene_00493	protein	AT3G60380.1		protein_coding	orange1.1g006972m	N/A	AT3G60380.1	same
Csi_2011_trs_01753	Csi_2011_gene_00494	homeobox-leucine zipper protein hat3	AT2G44910.1		homeobox-leucine zipper protein 4	orange1.1g023113m	homeobox-leucine zipper protein 3	AT3G60390.1	different
Csi_2011_trs_01754	Csi_2011_gene_00494	homeobox-leucine zipper protein athb-4	AT2G44910.1		homeobox-leucine zipper protein 4	orange1.1g023113m	homeobox-leucine zipper protein 3	AT3G60390.1	different
Csi_2011_trs_01755	Csi_2011_gene_00495	poly -binding protein 3	AT5G15270.1	multi	RNA-binding KH domain-containing protein	orange1.1g020139m	RNA-binding KH domain-containing protein	AT5G15270.1	same
Csi_2011_trs_01756	Csi_2011_gene_00495	poly -binding protein 4	AT5G15270.1	multi	RNA-binding KH domain-containing protein	orange1.1g020139m	RNA-binding KH domain-containing protein	AT5G15270.1	same
Csi_2011_trs_01757	Csi_2011_gene_00495	insulin-like growth factor 2 mrna-binding protein 2	AT5G15270.1	multi	RNA-binding KH domain-containing protein	orange1.1g020139m	RNA-binding KH domain-containing protein	AT5G15270.1	same
Csi_2011_trs_01758	Csi_2011_gene_00495	poly -binding protein 4	AT5G15270.1	multi	RNA-binding KH domain-containing protein	orange1.1g020139m	RNA-binding KH domain-containing protein	AT5G15270.1	same
Csi_2011_trs_01759	Csi_2011_gene_00495	poly -binding protein 4	AT5G15270.1	multi	RNA-binding KH domain-containing protein	orange1.1g020139m	RNA-binding KH domain-containing protein	AT5G15270.1	same
Csi_2011_trs_01760	Csi_2011_gene_00495	poly -binding protein 2	AT1G14170.3	multi	RNA-binding KH domain-containing protein	orange1.1g020139m	RNA-binding KH domain-containing protein	AT5G15270.1	different
Csi_2011_trs_01761	Csi_2011_gene_00495	poly -binding protein 2	AT1G14170.3	multi	RNA-binding KH domain-containing protein	orange1.1g020139m	RNA-binding KH domain-containing protein	AT5G15270.1	different
Csi_2011_trs_01762	Csi_2011_gene_00495	insulin-like growth factor 2 mrna-binding protein 2	AT5G15270.1	multi	RNA-binding KH domain-containing protein	orange1.1g020139m	RNA-binding KH domain-containing protein	AT5G15270.1	same
Csi_2011_trs_01763	Csi_2011_gene_00495	insulin-like growth factor 2 mrna-binding protein 2	AT5G15270.1	multi	RNA-binding KH domain-containing protein	orange1.1g020139m	RNA-binding KH domain-containing protein	AT5G15270.1	same
Csi_2011_trs_01764	Csi_2011_gene_00495	insulin-like growth factor 2 mrna-binding protein 2	AT5G15270.1	multi	RNA-binding KH domain-containing protein	orange1.1g020139m	RNA-binding KH domain-containing protein	AT5G15270.1	same
Csi_2011_trs_01765	Csi_2011_gene_00496	tim21-like mitochondrial precursor	AT4G00026.1		protein_coding	orange1.1g022867m	N/A	AT4G00026.1	same
Csi_2011_trs_01766	Csi_2011_gene_00496	tim21-like mitochondrial precursor	AT4G00026.1		protein_coding	orange1.1g022867m	N/A	AT4G00026.1	same
Csi_2011_trs_01767	Csi_2011_gene_00496	protein	AT4G00026.1		protein_coding	orange1.1g022867m	N/A	AT4G00026.1	same
Csi_2011_trs_01768	Csi_2011_gene_00496	tim21-like mitochondrial precursor	AT4G00026.1		protein_coding	orange1.1g022867m	N/A	AT4G00026.1	same
Csi_2011_trs_01769	Csi_2011_gene_00496	import inner membrane translocase subunit mitochondrial	AT4G00026.1		protein_coding	orange1.1g022867m	N/A	AT4G00026.1	same
Csi_2011_trs_01770	Csi_2011_gene_00497	protein	AT3G60450.1		Phosphoglycerate mutase family protein	orange1.1g023946m	Phosphoglycerate mutase family protein	AT3G60450.1	same
Csi_2011_trs_01771	Csi_2011_gene_00497	protein	AT3G60450.1		Phosphoglycerate mutase family protein	orange1.1g023946m	Phosphoglycerate mutase family protein	AT3G60450.1	same
Csi_2011_trs_01772	Csi_2011_gene_00498	chaperone protein dnaj 3	AT3G44110.1		DNAJ homologue 3	orange1.1g014800m	DNAJ homologue 2	AT5G22060.1	different
Csi_2011_trs_01773	Csi_2011_gene_00499	e3 ubiquitin-protein ligase bre1-like 1	AT2G44950.1		histone mono-ubiquitination 1	orange1.1g002816m	histone mono-ubiquitination 1	AT2G44950.1	same
Csi_2011_trs_01774	Csi_2011_gene_00499	e3 ubiquitin-protein ligase bre1-like 1	AT2G44950.1		histone mono-ubiquitination 1	orange1.1g002816m	histone mono-ubiquitination 1	AT2G44950.1	same
Csi_2011_trs_01775	Csi_2011_gene_00499	e3 ubiquitin-protein ligase bre1-like 1	AT2G44950.1		histone mono-ubiquitination 1	orange1.1g002816m	histone mono-ubiquitination 1	AT2G44950.1	same
Csi_2011_trs_01776	Csi_2011_gene_00499	e3 ubiquitin-protein ligase bre1-like 1	AT2G44950.1		histone mono-ubiquitination 1	orange1.1g002816m	histone mono-ubiquitination 1	AT2G44950.1	same
Csi_2011_trs_01777	Csi_2011_gene_00499	e3 ubiquitin-protein ligase bre1-like 1	AT2G44950.1		histone mono-ubiquitination 1	orange1.1g002816m	histone mono-ubiquitination 1	AT2G44950.1	same
Csi_2011_trs_01778	Csi_2011_gene_00499	e3 ubiquitin-protein ligase bre1-like 1	AT2G44950.1		histone mono-ubiquitination 1	orange1.1g002816m	histone mono-ubiquitination 1	AT2G44950.1	same
Csi_2011_trs_01779	Csi_2011_gene_00499	e3 ubiquitin-protein ligase bre1-like 1	AT2G44950.1		histone mono-ubiquitination 1	orange1.1g002816m	histone mono-ubiquitination 1	AT2G44950.1	same
Csi_2011_trs_01780	Csi_2011_gene_00500	predicted protein [Populus trichocarpa]	AT2G44970.1		alpha/beta-Hydrolases superfamily protein	orange1.1g011098m	alpha/beta-Hydrolases superfamily protein	AT2G44970.1	same
Csi_2011_trs_01781	Csi_2011_gene_00500	conserved hypothetical protein [Ricinus communis]	AT2G44970.1		alpha/beta-Hydrolases superfamily protein	orange1.1g011098m	alpha/beta-Hydrolases superfamily protein	AT2G44970.1	same
Csi_2011_trs_01782	Csi_2011_gene_00500	predicted protein [Populus trichocarpa]	AT2G44970.1		alpha/beta-Hydrolases superfamily protein	orange1.1g011098m	alpha/beta-Hydrolases superfamily protein	AT2G44970.1	same
Csi_2011_trs_01783	Csi_2011_gene_00501	stilbene synthase 3	AT1G02050.1		Chalcone and stilbene synthase family protein	orange1.1g016361m	Chalcone and stilbene synthase family protein	AT1G02050.1	same
Csi_2011_trs_01784	Csi_2011_gene_00502	chromodomain-helicase-dna-binding protein 1-like	AT2G44980.2	multi	SNF2 domain-containing protein / helicase domain-containing protein	orange1.1g005858m	SNF2 domain-containing protein / helicase domain-containing protein	AT2G44980.2	same
Csi_2011_trs_01785	Csi_2011_gene_00502	chromodomain-helicase-dna-binding protein 1-like	AT2G44980.1	multi	SNF2 domain-containing protein / helicase domain-containing protein	orange1.1g005858m	SNF2 domain-containing protein / helicase domain-containing protein	AT2G44980.2	different
Csi_2011_trs_01786	Csi_2011_gene_00502	chromodomain-helicase-dna-binding protein 1-like	AT2G44980.2	multi	SNF2 domain-containing protein / helicase domain-containing protein	orange1.1g005858m	SNF2 domain-containing protein / helicase domain-containing protein	AT2G44980.2	same
Csi_2011_trs_01787	Csi_2011_gene_00502	chromodomain-helicase-dna-binding protein 1-like	AT2G44980.2	multi	SNF2 domain-containing protein / helicase domain-containing protein	orange1.1g005858m	SNF2 domain-containing protein / helicase domain-containing protein	AT2G44980.2	same
Csi_2011_trs_01788	Csi_2011_gene_00502	chromodomain-helicase-dna-binding protein 1-like	AT2G44980.1	multi	SNF2 domain-containing protein / helicase domain-containing protein	orange1.1g005858m	SNF2 domain-containing protein / helicase domain-containing protein	AT2G44980.2	different
Csi_2011_trs_01789	Csi_2011_gene_00503	protein	AT4G25170.1		Uncharacterised conserved protein (UCP012943)	orange1.1g024254m	Uncharacterised conserved protein (UCP012943)	AT4G25170.1	same
Csi_2011_trs_01790	Csi_2011_gene_00504	3-hydroxyisobutyryl- hydrolase-like protein mitochondrial precursor	AT3G60510.1		ATP-dependent caseinolytic (Clp) protease/crotonase family protein	orange1.1g015820m	ATP-dependent caseinolytic (Clp) protease/crotonase family protein	AT3G60510.1	same
Csi_2011_trs_01791	Csi_2011_gene_00504	3-hydroxyisobutyryl- hydrolase-like protein mitochondrial precursor	AT3G60510.1		ATP-dependent caseinolytic (Clp) protease/crotonase family protein	orange1.1g015820m	ATP-dependent caseinolytic (Clp) protease/crotonase family protein	AT3G60510.1	same
Csi_2011_trs_01792	Csi_2011_gene_00504	3-hydroxyisobutyryl- hydrolase-like protein mitochondrial precursor	AT3G60510.1		ATP-dependent caseinolytic (Clp) protease/crotonase family protein	orange1.1g015820m	ATP-dependent caseinolytic (Clp) protease/crotonase family protein	AT3G60510.1	same
Csi_2011_trs_01793	Csi_2011_gene_00505	squamosa promoter-binding-like protein 7	AT1G27370.4		squamosa promoter binding protein-like 10	orange1.1g017256m	squamosa promoter binding protein-like 9	AT2G42200.1	different
Csi_2011_trs_01794	Csi_2011_gene_00506	retrotransposon protein	AT5G28730.1		protein_coding	orange1.1g046385m	N/A	AT5G41980.1	different
Csi_2011_trs_01795	Csi_2011_gene_00507	zinc ion binding protein	AT3G60520.1		protein_coding	orange1.1g033128m	N/A	AT3G60520.1	same
Csi_2011_trs_01796	Csi_2011_gene_00508	probable plastid-lipid-associated protein chloroplastic	AT4G00030.1		Plastid-lipid associated protein PAP / fibrillin family protein	orange1.1g027529m	Plastid-lipid associated protein PAP / fibrillin family protein	AT4G00030.1	same
Csi_2011_trs_01797	Csi_2011_gene_00508	probable plastid-lipid-associated protein chloroplastic	AT4G00030.1		Plastid-lipid associated protein PAP / fibrillin family protein	orange1.1g027529m	Plastid-lipid associated protein PAP / fibrillin family protein	AT4G00030.1	same
Csi_2011_trs_01798	Csi_2011_gene_00508	probable plastid-lipid-associated protein chloroplastic	AT4G00030.1		Plastid-lipid associated protein PAP / fibrillin family protein	orange1.1g027529m	Plastid-lipid associated protein PAP / fibrillin family protein	AT4G00030.1	same
Csi_2011_trs_01799	Csi_2011_gene_00508	probable plastid-lipid-associated protein chloroplastic	AT4G00030.1		Plastid-lipid associated protein PAP / fibrillin family protein	orange1.1g027529m	Plastid-lipid associated protein PAP / fibrillin family protein	AT4G00030.1	same
Csi_2011_trs_01800	Csi_2011_gene_00508	probable plastid-lipid-associated protein chloroplastic	AT4G00030.1		Plastid-lipid associated protein PAP / fibrillin family protein	orange1.1g027529m	Plastid-lipid associated protein PAP / fibrillin family protein	AT4G00030.1	same
Csi_2011_trs_01801	Csi_2011_gene_00509	protein	AT2G45060.1		Uncharacterised conserved protein UCP022280	orange1.1g024845m	Uncharacterised conserved protein UCP022280	AT2G45060.1	same
Csi_2011_trs_01802	Csi_2011_gene_00509	protein	AT2G45060.1		Uncharacterised conserved protein UCP022280	orange1.1g024845m	Uncharacterised conserved protein UCP022280	AT2G45060.1	same
Csi_2011_trs_01803	Csi_2011_gene_00509	protein	AT2G45060.1		Uncharacterised conserved protein UCP022280	orange1.1g024845m	Uncharacterised conserved protein UCP022280	AT2G45060.1	same
Csi_2011_trs_01804	Csi_2011_gene_00509	protein	AT2G45060.1		Uncharacterised conserved protein UCP022280	orange1.1g024845m	Uncharacterised conserved protein UCP022280	AT2G45060.1	same
Csi_2011_trs_01805	Csi_2011_gene_00509	protein	AT2G45060.1		Uncharacterised conserved protein UCP022280	orange1.1g024845m	Uncharacterised conserved protein UCP022280	AT2G45060.1	same
Csi_2011_trs_01806	Csi_2011_gene_00510	centrin-1	AT1G73440.1		calmodulin-related	orange1.1g023146m	calmodulin-related	AT1G73440.1	same
Csi_2011_trs_01807	Csi_2011_gene_00510	centrin-1	AT1G73440.1		calmodulin-related	orange1.1g023146m	calmodulin-related	AT1G73440.1	same
Csi_2011_trs_01808	Csi_2011_gene_00510	af325029_1 at1g73440	AT1G73440.1		calmodulin-related	orange1.1g023146m	calmodulin-related	AT1G73440.1	same
Csi_2011_trs_01809	Csi_2011_gene_00511	scarecrow-like protein 6	AT4G00150.1		GRAS family transcription factor	orange1.1g005237m	GRAS family transcription factor	AT4G00150.1	same
Csi_2011_trs_01810	Csi_2011_gene_00511	scarecrow-like protein 6	AT4G00150.1		GRAS family transcription factor	orange1.1g005237m	GRAS family transcription factor	AT4G00150.1	same
Csi_2011_trs_01811	Csi_2011_gene_00512	scarecrow-like protein 6	AT3G60630.1		GRAS family transcription factor	orange1.1g005326m	GRAS family transcription factor	AT4G00150.1	different
Csi_2011_trs_01812	Csi_2011_gene_00513	vesicle-associated membrane protein-associated protein scs2	AT4G00170.1		Plant VAMP (vesicle-associated membrane protein) family protein	orange1.1g026478m	Plant VAMP (vesicle-associated membrane protein) family protein	AT4G00170.1	same
Csi_2011_trs_01813	Csi_2011_gene_00513	vesicle-associated membrane protein-associated protein scs2	AT4G00170.1		Plant VAMP (vesicle-associated membrane protein) family protein	orange1.1g026478m	Plant VAMP (vesicle-associated membrane protein) family protein	AT4G00170.1	same
Csi_2011_trs_01814	Csi_2011_gene_00513	vesicle-associated membrane protein-associated protein scs2	AT4G00170.1		Plant VAMP (vesicle-associated membrane protein) family protein	orange1.1g026478m	Plant VAMP (vesicle-associated membrane protein) family protein	AT4G00170.1	same
Csi_2011_trs_01815	Csi_2011_gene_00513	vesicle-associated membrane protein-associated protein scs2	AT4G00170.1		Plant VAMP (vesicle-associated membrane protein) family protein	orange1.1g026478m	Plant VAMP (vesicle-associated membrane protein) family protein	AT4G00170.1	same
Csi_2011_trs_01816	Csi_2011_gene_00513	vesicle-associated membrane protein-associated protein scs2	AT4G00170.1		Plant VAMP (vesicle-associated membrane protein) family protein	orange1.1g026478m	Plant VAMP (vesicle-associated membrane protein) family protein	AT4G00170.1	same
Csi_2011_trs_01817	Csi_2011_gene_00513	vesicle-associated membrane protein-associated protein scs2	AT4G00170.1		Plant VAMP (vesicle-associated membrane protein) family protein	orange1.1g026478m	Plant VAMP (vesicle-associated membrane protein) family protein	AT4G00170.1	same
Csi_2011_trs_01818	Csi_2011_gene_00513	vesicle-associated membrane protein-associated protein scs2	AT4G00170.1		Plant VAMP (vesicle-associated membrane protein) family protein	orange1.1g026478m	Plant VAMP (vesicle-associated membrane protein) family protein	AT4G00170.1	same
Csi_2011_trs_01819	Csi_2011_gene_00513	vesicle-associated membrane protein-associated protein scs2	AT4G00170.1		Plant VAMP (vesicle-associated membrane protein) family protein	orange1.1g026478m	Plant VAMP (vesicle-associated membrane protein) family protein	AT4G00170.1	same
Csi_2011_trs_01820	Csi_2011_gene_00514	zinc ion binding	AT3G60670.1		PLATZ transcription factor family protein	orange1.1g026591m	PLATZ transcription factor family protein	AT3G60670.1	same
Csi_2011_trs_01821	Csi_2011_gene_00515	axial regulator yabby 1	AT2G45190.1	multi	Plant-specific transcription factor YABBY family protein	orange1.1g027215m	Plant-specific transcription factor YABBY family protein	AT2G45190.1	same
Csi_2011_trs_01822	Csi_2011_gene_00515	axial regulator yabby 1	AT4G00180.1	multi	Plant-specific transcription factor YABBY family protein	orange1.1g027215m	Plant-specific transcription factor YABBY family protein	AT2G45190.1	different
Csi_2011_trs_01823	Csi_2011_gene_00515	axial regulator yabby 1	AT4G00180.1	multi	Plant-specific transcription factor YABBY family protein	orange1.1g027215m	Plant-specific transcription factor YABBY family protein	AT2G45190.1	different
Csi_2011_trs_01824	Csi_2011_gene_00516	golgi snare 12 protein	AT2G45200.2		golgi snare 12	orange1.1g026388m	golgi snare 12	AT2G45200.1	different
Csi_2011_trs_01825	Csi_2011_gene_00516	golgi snare 12 protein	AT2G45200.2		golgi snare 12	orange1.1g026388m	golgi snare 12	AT2G45200.1	different
Csi_2011_trs_01826	Csi_2011_gene_00517	cysteine-rich repeat secretory protein 15 precursor	AT3G60720.1		plasmodesmata-located protein 8	orange1.1g028479m	plasmodesmata-located protein 8	AT3G60720.1	same
Csi_2011_trs_01827	Csi_2011_gene_00518	pectinesterase 2	AT2G45220.1		Plant invertase/pectin methylesterase inhibitor superfamily	orange1.1g010441m	Plant invertase/pectin methylesterase inhibitor superfamily	AT2G45220.1	same
Csi_2011_trs_01828	Csi_2011_gene_00519	tubulin-specific chaperone d	AT3G60740.1		ARM repeat superfamily protein	orange1.1g000840m	ARM repeat superfamily protein	AT3G60740.1	same
Csi_2011_trs_01829	Csi_2011_gene_00519	tubulin-specific chaperone d	AT3G60740.1		ARM repeat superfamily protein	orange1.1g000840m	ARM repeat superfamily protein	AT3G60740.1	same
Csi_2011_trs_01830	Csi_2011_gene_00519	tubulin-specific chaperone d	AT3G60740.1		ARM repeat superfamily protein	orange1.1g000840m	ARM repeat superfamily protein	AT3G60740.1	same
Csi_2011_trs_01831	Csi_2011_gene_00519	tubulin-specific chaperone d	AT3G60740.1		ARM repeat superfamily protein	orange1.1g000840m	ARM repeat superfamily protein	AT3G60740.1	same
Csi_2011_trs_01832	Csi_2011_gene_00519	tubulin-specific chaperone d	AT3G60740.1		ARM repeat superfamily protein	orange1.1g000840m	ARM repeat superfamily protein	AT3G60740.1	same
Csi_2011_trs_01833	Csi_2011_gene_00519	tubulin-specific chaperone d	AT3G60740.1		ARM repeat superfamily protein	orange1.1g000840m	ARM repeat superfamily protein	AT3G60740.1	same
Csi_2011_trs_01834	Csi_2011_gene_00519	tubulin-specific chaperone d	AT3G60740.1		ARM repeat superfamily protein	orange1.1g000840m	ARM repeat superfamily protein	AT3G60740.1	same
Csi_2011_trs_01835	Csi_2011_gene_00519	tubulin-specific chaperone d	AT3G60740.1		ARM repeat superfamily protein	orange1.1g000840m	ARM repeat superfamily protein	AT3G60740.1	same
Csi_2011_trs_01836	Csi_2011_gene_00519	tubulin-specific chaperone d	AT3G60740.1		ARM repeat superfamily protein	orange1.1g000840m	ARM repeat superfamily protein	AT3G60740.1	same
Csi_2011_trs_01837	Csi_2011_gene_00520	21 kda protein	AT4G00080.1		Plant invertase/pectin methylesterase inhibitor superfamily protein	orange1.1g044705m	Plant invertase/pectin methylesterase inhibitor superfamily protein	AT4G00080.1	same
Csi_2011_trs_01838	Csi_2011_gene_00521	PREDICTED: hypothetical protein isoform 2 [Vitis vinifera]	AT2G45260.1		Plant protein of unknown function (DUF641)	orange1.1g014602m	Plant protein of unknown function (DUF641)	AT2G45260.1	same
Csi_2011_trs_01839	Csi_2011_gene_00521	PREDICTED: hypothetical protein isoform 2 [Vitis vinifera]	AT2G45260.1		Plant protein of unknown function (DUF641)	orange1.1g014602m	Plant protein of unknown function (DUF641)	AT2G45260.1	same
Csi_2011_trs_01840	Csi_2011_gene_00521	PREDICTED: hypothetical protein isoform 2 [Vitis vinifera]	AT2G45260.1		Plant protein of unknown function (DUF641)	orange1.1g014602m	Plant protein of unknown function (DUF641)	AT2G45260.1	same
Csi_2011_trs_01841	Csi_2011_gene_00521	PREDICTED: hypothetical protein isoform 2 [Vitis vinifera]	AT2G45260.1		Plant protein of unknown function (DUF641)	orange1.1g014602m	Plant protein of unknown function (DUF641)	AT2G45260.1	same
Csi_2011_trs_01842	Csi_2011_gene_00521	PREDICTED: hypothetical protein isoform 2 [Vitis vinifera]	AT2G45260.1		Plant protein of unknown function (DUF641)	orange1.1g014602m	Plant protein of unknown function (DUF641)	AT2G45260.1	same
Csi_2011_trs_01843	Csi_2011_gene_00522	nitroreductase family protein	AT1G02020.1		nitroreductase family protein	orange1.1g006333m	nitroreductase family protein	AT1G02020.1	same
Csi_2011_trs_01844	Csi_2011_gene_00523	nitrate transporter	AT1G32450.1		nitrate transporter 1.5	orange1.1g035554m	nitrate transporter 1.5	AT1G32450.1	same
Csi_2011_trs_01845	Csi_2011_gene_00524	40s ribosomal protein s13	AT4G00100.1		ribosomal protein S13A	orange1.1g031854m	ribosomal protein S13A	AT4G00100.1	same
Csi_2011_trs_01846	Csi_2011_gene_00525	pentatricopeptide repeat-containing protein chloroplastic	AT2G45350.1		Pentatricopeptide repeat (PPR) superfamily protein	orange1.1g047120m	Pentatricopeptide repeat (PPR) superfamily protein	AT2G45350.1	same
Csi_2011_trs_01847	Csi_2011_gene_00526	protein	AT5G62280.1		Protein of unknown function (DUF1442)	orange1.1g042616m	Protein of unknown function (DUF1442)	AT5G62280.1	same
Csi_2011_trs_01848	Csi_2011_gene_00527	glycine-rich protein	AT2G45380.2	multi	protein_coding	orange1.1g022530m	N/A	AT2G45380.1	different
Csi_2011_trs_01849	Csi_2011_gene_00527	glycine-rich protein	AT4G22740.2	multi	glycine-rich protein	orange1.1g022530m	N/A	AT2G45380.1	different
Csi_2011_trs_01850	Csi_2011_gene_00527	glycine-rich protein	AT2G45380.2	multi	protein_coding	orange1.1g022530m	N/A	AT2G45380.1	different
Csi_2011_trs_01851	Csi_2011_gene_00528	probable s-acyltransferase at3g60800	AT3G60800.1	multi	DHHC-type zinc finger family protein	orange1.1g021813m	DHHC-type zinc finger family protein	AT3G60800.1	same
Csi_2011_trs_01852	Csi_2011_gene_00528	probable s-acyltransferase at3g60800	AT3G60800.1	multi	DHHC-type zinc finger family protein	orange1.1g021813m	DHHC-type zinc finger family protein	AT3G60800.1	same
Csi_2011_trs_01853	Csi_2011_gene_00528	probable s-acyltransferase at4g22750	AT4G22750.1	multi	DHHC-type zinc finger family protein	orange1.1g021813m	DHHC-type zinc finger family protein	AT3G60800.1	different
Csi_2011_trs_01854	Csi_2011_gene_00528	probable s-acyltransferase at3g60800	AT3G60800.1	multi	DHHC-type zinc finger family protein	orange1.1g021813m	DHHC-type zinc finger family protein	AT3G60800.1	same
Csi_2011_trs_01855	Csi_2011_gene_00529	bifunctional dihydroflavonol 4-reductase flavanone 4-reductase	AT2G45400.1		NAD(P)-binding Rossmann-fold superfamily protein	orange1.1g020104m	NAD(P)-binding Rossmann-fold superfamily protein	AT2G45400.1	same
Csi_2011_trs_01856	Csi_2011_gene_00530	glutathione s-transferase zeta class	AT2G02390.1	multi	glutathione S-transferase zeta 1	orange1.1g026781m	glutathione S-transferase (class zeta) 2	AT2G02380.1	different
Csi_2011_trs_01857	Csi_2011_gene_00530	glutathione s-transferase zeta class	AT2G02380.1	multi	glutathione S-transferase (class zeta) 2	orange1.1g026781m	glutathione S-transferase (class zeta) 2	AT2G02380.1	same
Csi_2011_trs_01858	Csi_2011_gene_00530	glutathione s-transferase 1	AT2G02390.2	multi	glutathione S-transferase zeta 1	orange1.1g026781m	glutathione S-transferase (class zeta) 2	AT2G02380.1	different
Csi_2011_trs_01859	Csi_2011_gene_00530	glutathione s-transferase zeta class	AT2G02390.1	multi	glutathione S-transferase zeta 1	orange1.1g026781m	glutathione S-transferase (class zeta) 2	AT2G02380.1	different
Csi_2011_trs_01860	Csi_2011_gene_00530	glutathione s-transferase zeta class	AT2G02380.1	multi	glutathione S-transferase (class zeta) 2	orange1.1g026781m	glutathione S-transferase (class zeta) 2	AT2G02380.1	same
Csi_2011_trs_01861	Csi_2011_gene_00531	atp-dependent dna helicase 2 subunit ku80	AT1G48050.1		Ku80 family protein	orange1.1g005544m	Ku80 family protein	AT1G48050.1	same
Csi_2011_trs_01862	Csi_2011_gene_00531	atp-dependent dna helicase 2 subunit ku80	AT1G48050.1		Ku80 family protein	orange1.1g005544m	Ku80 family protein	AT1G48050.1	same
Csi_2011_trs_01863	Csi_2011_gene_00531	atp-dependent dna helicase 2 subunit ku80	AT1G48050.1		Ku80 family protein	orange1.1g005544m	Ku80 family protein	AT1G48050.1	same
Csi_2011_trs_01864	Csi_2011_gene_00531	atp-dependent dna helicase 2 subunit ku80	AT1G48050.1		Ku80 family protein	orange1.1g005544m	Ku80 family protein	AT1G48050.1	same
Csi_2011_trs_01865	Csi_2011_gene_00531	atp-dependent dna helicase 2 subunit ku80	AT1G48050.1		Ku80 family protein	orange1.1g005544m	Ku80 family protein	AT1G48050.1	same
Csi_2011_trs_01866	Csi_2011_gene_00532	proteasome subunit beta type-1	AT3G60820.3		N-terminal nucleophile aminohydrolases (Ntn hydrolases) superfamily protein	orange1.1g027426m	N-terminal nucleophile aminohydrolases (Ntn hydrolases) superfamily protein	AT3G60820.1	different
Csi_2011_trs_01867	Csi_2011_gene_00532	proteasome subunit beta type-1	AT3G60820.3		N-terminal nucleophile aminohydrolases (Ntn hydrolases) superfamily protein	orange1.1g027426m	N-terminal nucleophile aminohydrolases (Ntn hydrolases) superfamily protein	AT3G60820.1	different
Csi_2011_trs_01868	Csi_2011_gene_00533	dna-binding protein escarola	AT4G00200.1	multi	AT hook motif DNA-binding family protein	orange1.1g020353m	AT-hook motif nuclear-localized protein 1	AT4G12080.1	different
Csi_2011_trs_01869	Csi_2011_gene_00533	dna-binding protein escarola	AT4G12080.1	multi	AT-hook motif nuclear-localized protein 1	orange1.1g020353m	AT-hook motif nuclear-localized protein 1	AT4G12080.1	same
Csi_2011_trs_01870	Csi_2011_gene_00533	dna-binding protein escarola	AT4G12080.1	multi	AT-hook motif nuclear-localized protein 1	orange1.1g020353m	AT-hook motif nuclear-localized protein 1	AT4G12080.1	same
Csi_2011_trs_01871	Csi_2011_gene_00533	dna-binding protein escarola	AT4G12080.1	multi	AT-hook motif nuclear-localized protein 1	orange1.1g020353m	AT-hook motif nuclear-localized protein 1	AT4G12080.1	same
Csi_2011_trs_01872	Csi_2011_gene_00533	dna-binding protein escarola	AT4G12080.1	multi	AT-hook motif nuclear-localized protein 1	orange1.1g020353m	AT-hook motif nuclear-localized protein 1	AT4G12080.1	same
Csi_2011_trs_01873	Csi_2011_gene_00533	dna-binding protein escarola	AT4G12080.1	multi	AT-hook motif nuclear-localized protein 1	orange1.1g020353m	AT-hook motif nuclear-localized protein 1	AT4G12080.1	same
Csi_2011_trs_01874	Csi_2011_gene_00534	65-kda microtubule-associated protein 4	AT3G60840.1		microtubule-associated protein 65-4	orange1.1g045523m	Microtubule associated protein (MAP65/ASE1) family protein	AT5G51600.1	different
Csi_2011_trs_01875	Csi_2011_gene_00534	65-kda microtubule-associated protein 4	AT3G60840.1		microtubule-associated protein 65-4	orange1.1g045523m	Microtubule associated protein (MAP65/ASE1) family protein	AT5G51600.1	different
Csi_2011_trs_01876	Csi_2011_gene_00534	65-kda microtubule-associated protein 3	AT3G60840.1		microtubule-associated protein 65-4	orange1.1g045523m	Microtubule associated protein (MAP65/ASE1) family protein	AT5G51600.1	different
Csi_2011_trs_01877	Csi_2011_gene_00535	lob domain-containing protein 19	AT2G45410.1	multi	LOB domain-containing protein 19	orange1.1g034657m	N/A	N/A	different
Csi_2011_trs_01878	Csi_2011_gene_00535	lob domain-containing protein 31	AT4G00210.1	multi	LOB domain-containing protein 31	orange1.1g034657m	N/A	N/A	different
Csi_2011_trs_01879	Csi_2011_gene_00535	lob domain-containing protein 30	AT2G45410.1	multi	LOB domain-containing protein 19	orange1.1g041368m	LOB domain-containing protein 31	AT4G00210.1	different
Csi_2011_trs_01880	Csi_2011_gene_00536	pentatricopeptide repeat-containing protein at1g01970	AT1G01970.1		Tetratricopeptide repeat (TPR)-like superfamily protein	orange1.1g014507m	Tetratricopeptide repeat (TPR)-like superfamily protein	AT1G01970.1	same
Csi_2011_trs_01881	Csi_2011_gene_00536	pentatricopeptide repeat-containing protein at1g01970	AT1G01970.1		Tetratricopeptide repeat (TPR)-like superfamily protein	orange1.1g014507m	Tetratricopeptide repeat (TPR)-like superfamily protein	AT1G01970.1	same
Csi_2011_trs_01882	Csi_2011_gene_00537	armadillo repeat-containing kinesin-like protein 2	AT1G01950.1	multi	armadillo repeat kinesin 2	orange1.1g041050m	armadillo repeat kinesin 2	AT1G01950.1	same
Csi_2011_trs_01883	Csi_2011_gene_00537	armadillo repeat-containing kinesin-like protein 2	AT1G01950.3	multi	armadillo repeat kinesin 2	orange1.1g043730m	armadillo repeat kinesin 2	AT1G01950.1	different
Csi_2011_trs_01884	Csi_2011_gene_00537	armadillo repeat-containing kinesin-like protein 2	AT1G01950.1	multi	armadillo repeat kinesin 2	orange1.1g043730m	armadillo repeat kinesin 2	AT1G01950.1	same
Csi_2011_trs_01885	Csi_2011_gene_00537	armadillo repeat-containing kinesin-like protein 2	AT1G01950.3	multi	armadillo repeat kinesin 2	orange1.1g043730m	armadillo repeat kinesin 2	AT1G01950.1	different
Csi_2011_trs_01886	Csi_2011_gene_00537	armadillo repeat-containing kinesin-like protein 2	AT1G01950.1	multi	armadillo repeat kinesin 2	orange1.1g043730m	armadillo repeat kinesin 2	AT1G01950.1	same
Csi_2011_trs_01887	Csi_2011_gene_00537	armadillo repeat-containing kinesin-like protein 2	AT1G01950.3	multi	armadillo repeat kinesin 2	orange1.1g043730m	armadillo repeat kinesin 2	AT1G01950.1	different
Csi_2011_trs_01888	Csi_2011_gene_00537	armadillo repeat-containing kinesin-like protein 2	AT1G01950.3	multi	armadillo repeat kinesin 2	orange1.1g043730m	armadillo repeat kinesin 2	AT1G01950.1	different
Csi_2011_trs_01889	Csi_2011_gene_00537	armadillo repeat-containing kinesin-like protein 2	AT1G01950.3	multi	armadillo repeat kinesin 2	orange1.1g043730m	armadillo repeat kinesin 2	AT1G01950.1	different
Csi_2011_trs_01890	Csi_2011_gene_00538	protein	AT2G45450.1		protein binding	orange1.1g047307m	protein binding	AT3G60890.2	different
Csi_2011_trs_01891	Csi_2011_gene_00539	myosin-2 heavy chain	AT2G45460.1	multi	SMAD/FHA domain-containing protein	orange1.1g002652m	SMAD/FHA domain-containing protein	AT2G45460.2	different
Csi_2011_trs_01892	Csi_2011_gene_00539	myosin-2 heavy chain	AT2G45460.2	multi	SMAD/FHA domain-containing protein	orange1.1g002652m	SMAD/FHA domain-containing protein	AT2G45460.2	same
Csi_2011_trs_01893	Csi_2011_gene_00539	myosin-11	AT2G45460.2	multi	SMAD/FHA domain-containing protein	orange1.1g002652m	SMAD/FHA domain-containing protein	AT2G45460.2	same
Csi_2011_trs_01894	Csi_2011_gene_00539	myosin-2 heavy chain	AT2G45460.3	multi	SMAD/FHA domain-containing protein	orange1.1g002652m	SMAD/FHA domain-containing protein	AT2G45460.2	different
Csi_2011_trs_01895	Csi_2011_gene_00540	peptidyl-prolyl cis-trans isomerase-like 3	AT1G01940.1		Cyclophilin-like peptidyl-prolyl cis-trans isomerase family protein	orange1.1g031385m	Cyclophilin-like peptidyl-prolyl cis-trans isomerase family protein	AT1G01940.1	same
Csi_2011_trs_01896	Csi_2011_gene_00541	ankyrin repeat and zinc finger domain-containing protein 1	AT1G01930.1		zinc finger protein-related	orange1.1g005932m	zinc finger protein-related	AT1G01930.1	same
Csi_2011_trs_01897	Csi_2011_gene_00541	ankyrin repeat and zinc finger domain-containing protein 1	AT1G01930.1		zinc finger protein-related	orange1.1g005932m	zinc finger protein-related	AT1G01930.1	same
Csi_2011_trs_01898	Csi_2011_gene_00542	fasciclin-like arabinogalactan protein 10 precursor	AT2G45470.1		FASCICLIN-like arabinogalactan protein 8	orange1.1g035767m	FASCICLIN-like arabinogalactan-protein 10	AT3G60900.1	different
Csi_2011_trs_01899	Csi_2011_gene_00543	serine threonine-protein kinase aurora-3	AT2G45490.1		ataurora3	orange1.1g023270m	ataurora3	AT2G45490.1	same
Csi_2011_trs_01900	Csi_2011_gene_00543	serine threonine-protein kinase aurora-3	AT2G45490.1		ataurora3	orange1.1g023270m	ataurora3	AT2G45490.1	same
Csi_2011_trs_01901	Csi_2011_gene_00543	serine threonine-protein kinase aurora-3	AT2G45490.1		ataurora3	orange1.1g023270m	ataurora3	AT2G45490.1	same
Csi_2011_trs_01902	Csi_2011_gene_00544	spastin	AT2G45500.2		AAA-type ATPase family protein	orange1.1g011393m	AAA-type ATPase family protein	AT2G45500.1	different
Csi_2011_trs_01903	Csi_2011_gene_00544	spastin	AT2G45500.2		AAA-type ATPase family protein	orange1.1g011393m	AAA-type ATPase family protein	AT2G45500.1	different
Csi_2011_trs_01904	Csi_2011_gene_00544	spastin	AT2G45500.2		AAA-type ATPase family protein	orange1.1g011393m	AAA-type ATPase family protein	AT2G45500.1	different
Csi_2011_trs_01905	Csi_2011_gene_00545	PREDICTED: hypothetical protein [Vitis vinifera]	AT2G45520.1		protein_coding	orange1.1g026837m	N/A	AT2G45520.1	same
Csi_2011_trs_01906	Csi_2011_gene_00545	PREDICTED: hypothetical protein [Vitis vinifera]	AT2G45520.1		protein_coding	orange1.1g026837m	N/A	AT2G45520.1	same
Csi_2011_trs_01907	Csi_2011_gene_00545	PREDICTED: hypothetical protein [Vitis vinifera]	AT2G45520.1		protein_coding	orange1.1g026837m	N/A	AT2G45520.1	same
Csi_2011_trs_01908	Csi_2011_gene_00545	predicted protein [Populus trichocarpa]	AT2G45520.1		protein_coding	orange1.1g026837m	N/A	AT2G45520.1	same
Csi_2011_trs_01909	Csi_2011_gene_00546	neurobeachin	AT2G45540.1	multi	WD-40 repeat family protein / beige-related	orange1.1g000034m	WD-40 repeat family protein / beige-related	AT2G45540.1	same
Csi_2011_trs_01910	Csi_2011_gene_00546	beach domain-containing protein lvsc	AT2G45540.1	multi	WD-40 repeat family protein / beige-related	orange1.1g000034m	WD-40 repeat family protein / beige-related	AT2G45540.1	same
Csi_2011_trs_01911	Csi_2011_gene_00546	beach domain-containing protein lvsc	AT2G45540.1	multi	WD-40 repeat family protein / beige-related	orange1.1g000034m	WD-40 repeat family protein / beige-related	AT2G45540.1	same
Csi_2011_trs_01912	Csi_2011_gene_00546	beach domain-containing protein lvsc	AT2G45540.2	multi	WD-40 repeat family protein / beige-related	orange1.1g000034m	WD-40 repeat family protein / beige-related	AT2G45540.1	different
Csi_2011_trs_01913	Csi_2011_gene_00546	beach domain-containing protein lvsc	AT2G45540.1	multi	WD-40 repeat family protein / beige-related	orange1.1g000034m	WD-40 repeat family protein / beige-related	AT2G45540.1	same
Csi_2011_trs_01914	Csi_2011_gene_00546	beach domain-containing protein lvsc	AT2G45540.2	multi	WD-40 repeat family protein / beige-related	orange1.1g000034m	WD-40 repeat family protein / beige-related	AT2G45540.1	different
Csi_2011_trs_01915	Csi_2011_gene_00546	beach domain-containing protein lvsc	AT2G45540.1	multi	WD-40 repeat family protein / beige-related	orange1.1g000034m	WD-40 repeat family protein / beige-related	AT2G45540.1	same
Csi_2011_trs_01916	Csi_2011_gene_00546	beach domain-containing protein lvsc	AT2G45540.2	multi	WD-40 repeat family protein / beige-related	orange1.1g000034m	WD-40 repeat family protein / beige-related	AT2G45540.1	different
Csi_2011_trs_01917	Csi_2011_gene_00546	beach domain-containing protein lvsc	AT2G45540.1	multi	WD-40 repeat family protein / beige-related	orange1.1g000034m	WD-40 repeat family protein / beige-related	AT2G45540.1	same
Csi_2011_trs_01918	Csi_2011_gene_00546	beach domain-containing protein lvsc	AT2G45540.2	multi	WD-40 repeat family protein / beige-related	orange1.1g000034m	WD-40 repeat family protein / beige-related	AT2G45540.1	different
Csi_2011_trs_01919	Csi_2011_gene_00547	probable gibberellin receptor gid1l3	AT2G45610.1		alpha/beta-Hydrolases superfamily protein	orange1.1g042852m	alpha/beta-Hydrolases superfamily protein	AT2G45610.1	same
Csi_2011_trs_01920	Csi_2011_gene_00548	glyoxylate reductase	AT2G45630.2		D-isomer specific 2-hydroxyacid dehydrogenase family protein	orange1.1g022233m	D-isomer specific 2-hydroxyacid dehydrogenase family protein	AT2G45630.2	same
Csi_2011_trs_01921	Csi_2011_gene_00548	glyoxylate reductase	AT2G45630.2		D-isomer specific 2-hydroxyacid dehydrogenase family protein	orange1.1g022233m	D-isomer specific 2-hydroxyacid dehydrogenase family protein	AT2G45630.2	same
Csi_2011_trs_01922	Csi_2011_gene_00549	alpha- -galacturonosyltransferase 1	AT3G61130.1		galacturonosyltransferase 1	orange1.1g005683m	galacturonosyltransferase 1	AT3G61130.1	same
Csi_2011_trs_01923	Csi_2011_gene_00549	alpha- -galacturonosyltransferase 1	AT3G61130.1		galacturonosyltransferase 1	orange1.1g005683m	galacturonosyltransferase 1	AT3G61130.1	same
Csi_2011_trs_01924	Csi_2011_gene_00549	alpha- -galacturonosyltransferase 1	AT3G61130.1		galacturonosyltransferase 1	orange1.1g005683m	galacturonosyltransferase 1	AT3G61130.1	same
Csi_2011_trs_01925	Csi_2011_gene_00549	alpha- -galacturonosyltransferase 1	AT3G61130.1		galacturonosyltransferase 1	orange1.1g005683m	galacturonosyltransferase 1	AT3G61130.1	same
Csi_2011_trs_01926	Csi_2011_gene_00549	alpha- -galacturonosyltransferase 1	AT3G61130.1		galacturonosyltransferase 1	orange1.1g005683m	galacturonosyltransferase 1	AT3G61130.1	same
Csi_2011_trs_01927	Csi_2011_gene_00549	alpha- -galacturonosyltransferase 1	AT3G61130.1		galacturonosyltransferase 1	orange1.1g005683m	galacturonosyltransferase 1	AT3G61130.1	same
Csi_2011_trs_01928	Csi_2011_gene_00549	alpha- -galacturonosyltransferase 1	AT3G61130.1		galacturonosyltransferase 1	orange1.1g005683m	galacturonosyltransferase 1	AT3G61130.1	same
Csi_2011_trs_01929	Csi_2011_gene_00549	alpha- -galacturonosyltransferase 1	AT3G61130.1		galacturonosyltransferase 1	orange1.1g005683m	galacturonosyltransferase 1	AT3G61130.1	same
Csi_2011_trs_01930	Csi_2011_gene_00549	alpha- -galacturonosyltransferase 1	AT3G61130.1		galacturonosyltransferase 1	orange1.1g005683m	galacturonosyltransferase 1	AT3G61130.1	same
Csi_2011_trs_01931	Csi_2011_gene_00550	histone deacetylase complex subunit sap18	AT2G45640.2	multi	SIN3 associated polypeptide P18	orange1.1g031615m	SIN3 associated polypeptide P18	AT2G45640.1	different
Csi_2011_trs_01932	Csi_2011_gene_00550	histone deacetylase complex subunit sap18	AT2G45640.1	multi	SIN3 associated polypeptide P18	orange1.1g031615m	SIN3 associated polypeptide P18	AT2G45640.1	same
Csi_2011_trs_01933	Csi_2011_gene_00551	mads-box protein soc1	AT2G45660.1		AGAMOUS-like 20	orange1.1g027691m	AGAMOUS-like 20	AT2G45660.1	same
Csi_2011_trs_01934	Csi_2011_gene_00551	mads-box protein soc1	AT2G45660.1		AGAMOUS-like 20	orange1.1g027691m	AGAMOUS-like 20	AT2G45660.1	same
Csi_2011_trs_01935	Csi_2011_gene_00551	mads-box protein soc1	AT2G45660.1		AGAMOUS-like 20	orange1.1g027691m	AGAMOUS-like 20	AT2G45660.1	same
Csi_2011_trs_01936	Csi_2011_gene_00551	mads-box protein soc1	AT2G45660.1		AGAMOUS-like 20	orange1.1g027691m	AGAMOUS-like 20	AT2G45660.1	same
Csi_2011_trs_01937	Csi_2011_gene_00551	mads-box protein soc1	AT2G45660.1		AGAMOUS-like 20	orange1.1g027691m	AGAMOUS-like 20	AT2G45660.1	same
Csi_2011_trs_01938	Csi_2011_gene_00551	mads-box protein soc1	AT2G45660.1		AGAMOUS-like 20	orange1.1g027691m	AGAMOUS-like 20	AT2G45660.1	same
Csi_2011_trs_01939	Csi_2011_gene_00551	mads-box protein soc1	AT2G45660.1		AGAMOUS-like 20	orange1.1g027691m	AGAMOUS-like 20	AT2G45660.1	same
Csi_2011_trs_01940	Csi_2011_gene_00551	mads-box protein soc1	AT2G45660.1		AGAMOUS-like 20	orange1.1g027691m	AGAMOUS-like 20	AT2G45660.1	same
Csi_2011_trs_01941	Csi_2011_gene_00551	mads-box protein soc1	AT2G45660.1		AGAMOUS-like 20	orange1.1g027691m	AGAMOUS-like 20	AT2G45660.1	same
Csi_2011_trs_01942	Csi_2011_gene_00551	mads-box protein soc1	AT2G45660.1		AGAMOUS-like 20	orange1.1g027691m	AGAMOUS-like 20	AT2G45660.1	same
Csi_2011_trs_01943	Csi_2011_gene_00552	lysophosphatidylcholine acyltransferase 2	AT2G45670.1		calcineurin B subunit-related	orange1.1g008641m	calcineurin B subunit-related	AT2G45670.1	same
Csi_2011_trs_01944	Csi_2011_gene_00552	lysophosphatidylcholine acyltransferase 2	AT2G45670.1		calcineurin B subunit-related	orange1.1g008641m	calcineurin B subunit-related	AT2G45670.1	same
Csi_2011_trs_01945	Csi_2011_gene_00552	lysophosphatidylcholine acyltransferase 1	AT2G45670.1		calcineurin B subunit-related	orange1.1g008641m	calcineurin B subunit-related	AT2G45670.1	same
Csi_2011_trs_01946	Csi_2011_gene_00552	lysophosphatidylcholine acyltransferase 2	AT2G45670.1		calcineurin B subunit-related	orange1.1g008641m	calcineurin B subunit-related	AT2G45670.1	same
Csi_2011_trs_01947	Csi_2011_gene_00552	lysophosphatidylcholine acyltransferase 2	AT2G45670.1		calcineurin B subunit-related	orange1.1g008641m	calcineurin B subunit-related	AT2G45670.1	same
Csi_2011_trs_01948	Csi_2011_gene_00553	crs2-associated factor mitochondrial precursor	AT4G31010.1		RNA-binding CRS1 / YhbY (CRM) domain-containing protein	orange1.1g014482m	RNA-binding CRS1 / YhbY (CRM) domain-containing protein	AT4G31010.1	same
Csi_2011_trs_01949	Csi_2011_gene_00553	crs2-associated factor mitochondrial precursor	AT4G31010.1		RNA-binding CRS1 / YhbY (CRM) domain-containing protein	orange1.1g014482m	RNA-binding CRS1 / YhbY (CRM) domain-containing protein	AT4G31010.1	same
Csi_2011_trs_01950	Csi_2011_gene_00553	crs2-associated factor mitochondrial precursor	AT4G31010.1		RNA-binding CRS1 / YhbY (CRM) domain-containing protein	orange1.1g014482m	RNA-binding CRS1 / YhbY (CRM) domain-containing protein	AT4G31010.1	same
Csi_2011_trs_01951	Csi_2011_gene_00554	shrunken seed protein	AT2G45690.1		shrunken seed protein (SSE1)	orange1.1g043881m	shrunken seed protein (SSE1)	AT2G45690.1	same
Csi_2011_trs_01952	Csi_2011_gene_00554	shrunken seed protein	AT2G45690.1		shrunken seed protein (SSE1)	orange1.1g043881m	shrunken seed protein (SSE1)	AT2G45690.1	same
Csi_2011_trs_01953	Csi_2011_gene_00554	peroxisomal membrane protein pex16	AT2G45690.1		shrunken seed protein (SSE1)	orange1.1g043881m	shrunken seed protein (SSE1)	AT2G45690.1	same
Csi_2011_trs_01954	Csi_2011_gene_00555	atpase asna1 homolog	AT1G01910.4		P-loop containing nucleoside triphosphate hydrolases superfamily protein	orange1.1g017873m	P-loop containing nucleoside triphosphate hydrolases superfamily protein	AT1G01910.1	different
Csi_2011_trs_01955	Csi_2011_gene_00555	atpase asna1 homolog	AT1G01910.4		P-loop containing nucleoside triphosphate hydrolases superfamily protein	orange1.1g017873m	P-loop containing nucleoside triphosphate hydrolases superfamily protein	AT1G01910.1	different
Csi_2011_trs_01956	Csi_2011_gene_00556	spx domain-containing membrane protein at4g22990	AT4G22990.2		Major Facilitator Superfamily with SPX (SYG1/Pho81/XPR1) domain-containing protein	orange1.1g005307m	Major Facilitator Superfamily with SPX (SYG1/Pho81/XPR1) domain-containing protein	AT4G22990.1	different
Csi_2011_trs_01957	Csi_2011_gene_00556	spx domain-containing membrane protein at4g22990	AT4G22990.2		Major Facilitator Superfamily with SPX (SYG1/Pho81/XPR1) domain-containing protein	orange1.1g005307m	Major Facilitator Superfamily with SPX (SYG1/Pho81/XPR1) domain-containing protein	AT4G22990.1	different
Csi_2011_trs_01958	Csi_2011_gene_00557	spx and exs domain-containing protein 3	AT5G35730.1		EXS (ERD1/XPR1/SYG1) family protein	orange1.1g014367m	EXS (ERD1/XPR1/SYG1) family protein	AT5G35730.1	same
Csi_2011_trs_01959	Csi_2011_gene_00557	spx and exs domain-containing protein 1	AT5G35730.1		EXS (ERD1/XPR1/SYG1) family protein	orange1.1g014367m	EXS (ERD1/XPR1/SYG1) family protein	AT5G35730.1	same
Csi_2011_trs_01960	Csi_2011_gene_00557	spx and exs domain-containing protein 5	AT5G35730.1		EXS (ERD1/XPR1/SYG1) family protein	orange1.1g014367m	EXS (ERD1/XPR1/SYG1) family protein	AT5G35730.1	same
Csi_2011_trs_01961	Csi_2011_gene_00557	spx and exs domain-containing protein 5	AT5G35730.1		EXS (ERD1/XPR1/SYG1) family protein	orange1.1g014367m	EXS (ERD1/XPR1/SYG1) family protein	AT5G35730.1	same
Csi_2011_trs_01962	Csi_2011_gene_00557	spx and exs domain-containing protein 3	AT5G35730.1		EXS (ERD1/XPR1/SYG1) family protein	orange1.1g014367m	EXS (ERD1/XPR1/SYG1) family protein	AT5G35730.1	same
Csi_2011_trs_01963	Csi_2011_gene_00557	spx and exs domain-containing protein 5	AT5G35730.1		EXS (ERD1/XPR1/SYG1) family protein	orange1.1g014367m	EXS (ERD1/XPR1/SYG1) family protein	AT5G35730.1	same
Csi_2011_trs_01964	Csi_2011_gene_00558	serine threonine-protein kinase osr1	AT4G14480.1		Protein kinase superfamily protein	orange1.1g037274m	Protein kinase superfamily protein	AT4G14480.1	same
Csi_2011_trs_01965	Csi_2011_gene_00559	adenosine 3 -phospho 5 -phosphosulfate transporter 2	AT1G12600.1	multi	UDP-N-acetylglucosamine (UAA) transporter family	orange1.1g018776m	UDP-galactose transporter 2	AT4G23010.3	different
Csi_2011_trs_01966	Csi_2011_gene_00559	adenosine 3 -phospho 5 -phosphosulfate transporter 2	AT1G12600.1	multi	UDP-N-acetylglucosamine (UAA) transporter family	orange1.1g018776m	UDP-galactose transporter 2	AT4G23010.3	different
Csi_2011_trs_01967	Csi_2011_gene_00559	adenosine 3 -phospho 5 -phosphosulfate transporter 2	AT4G23010.1	multi	UDP-galactose transporter 2	orange1.1g018776m	UDP-galactose transporter 2	AT4G23010.3	different
Csi_2011_trs_01968	Csi_2011_gene_00559	adenosine 3 -phospho 5 -phosphosulfate transporter 2	AT4G23010.1	multi	UDP-galactose transporter 2	orange1.1g018776m	UDP-galactose transporter 2	AT4G23010.3	different
Csi_2011_trs_01969	Csi_2011_gene_00559	adenosine 3 -phospho 5 -phosphosulfate transporter 2	AT1G12600.1	multi	UDP-N-acetylglucosamine (UAA) transporter family	orange1.1g018776m	UDP-galactose transporter 2	AT4G23010.3	different
Csi_2011_trs_01970	Csi_2011_gene_00559	adenosine 3 -phospho 5 -phosphosulfate transporter 2	AT4G23010.1	multi	UDP-galactose transporter 2	orange1.1g018776m	UDP-galactose transporter 2	AT4G23010.3	different
Csi_2011_trs_01971	Csi_2011_gene_00559	adenosine 3 -phospho 5 -phosphosulfate transporter 2	AT4G23010.1	multi	UDP-galactose transporter 2	orange1.1g018776m	UDP-galactose transporter 2	AT4G23010.3	different
Csi_2011_trs_01972	Csi_2011_gene_00559	adenosine 3 -phospho 5 -phosphosulfate transporter 2	AT1G12600.1	multi	UDP-N-acetylglucosamine (UAA) transporter family	orange1.1g018776m	UDP-galactose transporter 2	AT4G23010.3	different
Csi_2011_trs_01973	Csi_2011_gene_00559	adenosine 3 -phospho 5 -phosphosulfate transporter 2	AT4G23010.1	multi	UDP-galactose transporter 2	orange1.1g018776m	UDP-galactose transporter 2	AT4G23010.3	different
Csi_2011_trs_01974	Csi_2011_gene_00560	predicted protein [Populus trichocarpa]	N/A		N/A	orange1.1g014158m	N/A	AT4G00770.1	different
Csi_2011_trs_01975	Csi_2011_gene_00561	---NA---	N/A		N/A	orange1.1g039832m	N/A	N/A	same
Csi_2011_trs_01976	Csi_2011_gene_00562	pseudo response regulator	N/A		N/A	orange1.1g038156m	response regulator 1	AT3G16857.2	different
Csi_2011_trs_01977	Csi_2011_gene_00563	at1g01840 t1n6_19	AT1G01840.1		protein_coding	orange1.1g030684m	N/A	AT1G01840.1	same
Csi_2011_trs_01978	Csi_2011_gene_00563	at1g01840 t1n6_19	AT1G01840.1		protein_coding	orange1.1g030684m	N/A	AT1G01840.1	same
Csi_2011_trs_01979	Csi_2011_gene_00564	uncharacterized protein at3g61080	AT3G61080.1		Protein kinase superfamily protein	orange1.1g020294m	Protein kinase superfamily protein	AT3G61080.1	same
Csi_2011_trs_01980	Csi_2011_gene_00564	uncharacterized protein at3g61080	AT3G61080.1		Protein kinase superfamily protein	orange1.1g020294m	Protein kinase superfamily protein	AT3G61080.1	same
Csi_2011_trs_01981	Csi_2011_gene_00564	uncharacterized protein at3g61080	AT3G61080.1		Protein kinase superfamily protein	orange1.1g020294m	Protein kinase superfamily protein	AT3G61080.1	same
Csi_2011_trs_01982	Csi_2011_gene_00564	uncharacterized protein at3g61080	AT3G61080.1		Protein kinase superfamily protein	orange1.1g020294m	Protein kinase superfamily protein	AT3G61080.1	same
Csi_2011_trs_01983	Csi_2011_gene_00564	uncharacterized protein at3g61080	AT3G61080.1		Protein kinase superfamily protein	orange1.1g020294m	Protein kinase superfamily protein	AT3G61080.1	same
Csi_2011_trs_01984	Csi_2011_gene_00564	uncharacterized protein at3g61080	AT3G61080.1		Protein kinase superfamily protein	orange1.1g020294m	Protein kinase superfamily protein	AT3G61080.1	same
Csi_2011_trs_01985	Csi_2011_gene_00565	f-box protein at4g00755	AT4G00755.2		F-box family protein	orange1.1g017696m	F-box family protein	AT4G00755.1	different
Csi_2011_trs_01986	Csi_2011_gene_00565	f-box protein at4g00755	AT4G00755.2		F-box family protein	orange1.1g017696m	F-box family protein	AT4G00755.1	different
Csi_2011_trs_01987	Csi_2011_gene_00565	f-box protein at4g00755	AT4G00755.2		F-box family protein	orange1.1g017696m	F-box family protein	AT4G00755.1	different
Csi_2011_trs_01988	Csi_2011_gene_00565	f-box protein at4g00755	AT4G00755.2		F-box family protein	orange1.1g017696m	F-box family protein	AT4G00755.1	different
Csi_2011_trs_01989	Csi_2011_gene_00565	f-box protein at4g00755	AT4G00755.2		F-box family protein	orange1.1g017696m	F-box family protein	AT4G00755.1	different
Csi_2011_trs_01990	Csi_2011_gene_00565	f-box protein at4g00755	AT4G00755.2		F-box family protein	orange1.1g017696m	F-box family protein	AT4G00755.1	different
Csi_2011_trs_01991	Csi_2011_gene_00565	f-box protein at4g00755	AT4G00755.2		F-box family protein	orange1.1g017696m	F-box family protein	AT4G00755.1	different
Csi_2011_trs_01992	Csi_2011_gene_00565	f-box protein at4g00755	AT4G00755.2		F-box family protein	orange1.1g017696m	F-box family protein	AT4G00755.1	different
Csi_2011_trs_01993	Csi_2011_gene_00565	f-box protein at4g00755	AT4G00755.2		F-box family protein	orange1.1g017696m	F-box family protein	AT4G00755.1	different
Csi_2011_trs_01994	Csi_2011_gene_00565	f-box protein at4g00755	AT4G00755.2		F-box family protein	orange1.1g017696m	F-box family protein	AT4G00755.1	different
Csi_2011_trs_01995	Csi_2011_gene_00565	f-box protein at4g00755	AT4G00755.2		F-box family protein	orange1.1g017696m	F-box family protein	AT4G00755.1	different
Csi_2011_trs_01996	Csi_2011_gene_00566	f-box protein pp2-a13	AT3G61060.1	multi	phloem protein 2-A13	orange1.1g022498m	phloem protein 2-A13	AT3G61060.1	same
Csi_2011_trs_01997	Csi_2011_gene_00566	f-box protein pp2-a13	AT3G61060.2	multi	phloem protein 2-A13	orange1.1g022498m	phloem protein 2-A13	AT3G61060.1	different
Csi_2011_trs_01998	Csi_2011_gene_00566	f-box protein pp2-a13	AT3G61060.2	multi	phloem protein 2-A13	orange1.1g022498m	phloem protein 2-A13	AT3G61060.1	different
Csi_2011_trs_01999	Csi_2011_gene_00567	ubx domain-containing protein	AT4G00752.1	multi	UBX domain-containing protein	orange1.1g013613m	Ubiquitin-like superfamily protein	AT4G11740.1	different
[truncated: 75,117 more rows]

## Sheet: Table B
Transcriptome_ID	AGI	type	IF_sy_ah	IF_sy_as	IF_sy_co	MF_sy_ah	MF_sy_as	MF_sy_co	YL_sy_ah	YL_sy_as	YL_sy_co	ML_sy_ah	ML_sy_as	ML_sy_co
Csi_2011_gene_00705	AT1G01040	1	-0.14713	0.109852	-0.184317	0.138129	0.0506112	0.367035	0.174098	-0.00910241	-0.0249373	0.0413952	0.113657	0.143549
Csi_2011_gene_00269	AT1G01050	1	-0.624868	0.283436	-0.775834	-0.329494	0.0690478	-0.882904	-0.656435	-0.775407	0.071674	0.650515	0.406755	0.297912
Csi_2011_gene_00267	AT1G01060	1	-0.259772	-0.0351231	-1.55357	0.569524	0.531288	-0.351788	-0.477777	-0.597636	1.43899	-0.0202167	0.199067	1.50917
Csi_2011_gene_00262	AT1G01080	1	-0.00647054	-0.124467	0.0629904	0.582072	0.372716	0.821715	-0.0530911	0.038544	0.278153	-0.0481927	-0.134289	-0.213668
Csi_2011_gene_00260	AT1G01090	1	-0.115632	-0.178378	-0.392796	-0.2767	-0.340202	-0.612282	0.3165	0.287523	0.0944341	-0.0190524	-0.0222249	0.210058
Csi_2011_gene_00696	AT1G01110	1	0.310407	-0.169218	-0.551052	0	0	0	-0.626791	-0.426975	0.51191	-0.974753	0.174161	-0.340883
Csi_2011_gene_00254	AT1G01120	1	0.387305	0.820075	-0.217371	1.02664	0.614252	1.32314	-0.249793	-0.0030549	0.724955	-0.711363	0.0371192	-0.127118
Csi_2011_gene_00253	AT1G01140	1	0.0820329	0.119958	-0.0702229	0.908675	0.631561	0.659477	0.0387347	0.460993	0.291465	-0.260037	-0.202089	-0.0823261
Csi_2011_gene_00251	AT1G01160	1	-0.0622358	-0.0679285	-0.417932	0.227149	-0.0125394	-0.0424932	0.224345	0.229019	0.0728012	0.870788	0.212356	0.643017
Csi_2011_gene_11897	AT1G01170	1	-0.0206836	-0.137462	0.214025	-0.522725	-0.0532852	0.0270963	-0.391852	-0.27154	0.0734648	0.120199	-0.139781	-0.130531
Csi_2011_gene_00691	AT1G01180	1	0.364433	-0.236161	0.312887	-0.112862	-0.150365	-0.441607	0.0259227	0.576954	-0.145852	0.882933	0.432264	1.35025
Csi_2011_gene_28025	AT1G01200	1	-0.0370017	-0.300065	-0.221116	0.0146094	0.312509	0.865762	-0.210996	0.00880917	-0.619012	-0.214211	-0.964597	-1.261
Csi_2011_gene_00678	AT1G01220	1	-0.0387167	-0.113915	-0.189836	-0.135819	0.0441597	0.00165466	0.0664202	0.0208812	0.223904	-0.363405	0.0482982	-0.324823
Csi_2011_gene_00677	AT1G01225	1	-0.169425	0.0736747	0.0614487	0.154213	0.165866	-1.60829	-0.0695951	-0.0421411	0.935572	-0.0979982	0.0235999	0.609232
Csi_2011_gene_00676	AT1G01230	1	0.212682	-0.00787232	0.413838	-0.396712	-0.0232945	-0.255994	-0.59903	-0.754984	-0.398307	0.987545	0.261825	0.546821
Csi_2011_gene_00227	AT1G01250	1	-0.16005	-0.0195579	-0.857236	-1.01416	-1.16782	-0.627387	-0.486153	-0.569201	-1.20659	-0.350595	-0.592082	-1.18719
Csi_2011_gene_00668	AT1G01260	1	-0.283783	-0.0488503	-0.351897	0.652721	0.391267	0.378314	-0.0705807	-0.0869884	0.042278	-0.206653	-0.312606	0.0209203
Csi_2011_gene_00666	AT1G01290	1	0.0108824	0.0171856	-0.160877	-0.298682	-0.206317	-0.519013	0.173157	0.0824933	0.129004	0.240389	0.00926203	0.563396
Csi_2011_gene_00224	AT1G01320	1	0.379597	0.293532	0.440296	0.672999	0.493685	0.940858	-0.341253	-0.474516	-0.65991	0.246827	0.0595851	0.769967
Csi_2011_gene_07842	AT1G01350	1	-0.64837	-0.384002	-0.372704	0.0617633	-0.0751745	0.753671	0.185319	0.347647	0.117122	-1.00373	-0.309076	-0.920858
Csi_2011_gene_04864	AT1G01360	1	-0.328456	-0.101039	-0.113879	-0.0985564	-0.225512	-0.162643	0.0750654	0.0481482	-0.503691	0.293243	-0.24699	-0.123125
Csi_2011_gene_00648	AT1G01370	1	-0.545973	-0.0522223	-0.699673	-0.98878	-1.01006	-0.313168	0.450855	0.776367	0.486866	0.0835991	-0.260932	0.445201
Csi_2011_gene_12645	AT1G01380	1	0.11129	-0.0487251	0.179452	-0.575111	-0.264771	1.0619	1.65056	0.733511	1.30856	0.231302	0.344384	1.74065
Csi_2011_gene_02303	AT1G01390	1	-0.254106	-0.0690928	-0.642131	0.411146	-0.109365	-0.875928	0.0813211	0.132848	-0.116393	0.389785	0.153916	0.509184
Csi_2011_gene_00214	AT1G01430	1	-0.521226	-0.147725	-0.183016	0.0827122	0.0134103	-0.450182	-0.309011	-0.102763	-0.0535407	0.235813	0.223411	-0.223002
Csi_2011_gene_11095	AT1G01470	1	-0.171973	-0.132313	0.245073	0.598333	-0.273102	0.178522	-0.924983	-0.545098	-0.0545643	-0.179187	-0.7512	-0.0409801
Csi_2011_gene_00181	AT1G01490	1	-0.173449	0.376852	-0.193787	-0.00476023	-1.00942	-0.533149	0.742776	1.02098	1.16639	-0.554098	0.135991	0.619332
Csi_2011_gene_00630	AT1G01500	1	-0.0386019	0.0535362	0.000144707	0.0663491	0.182734	0.538619	0.249999	0.281205	0.229936	-0.424549	-0.0712126	-0.43328
Csi_2011_gene_00629	AT1G01510	1	0.0120954	-0.0852042	-0.14061	-0.565949	-0.219502	-0.833211	-0.469502	-0.455032	-0.402282	0.354429	0.369874	0.242518
Csi_2011_gene_01048	AT1G01540	1	-0.323918	-0.158536	-0.544454	-0.277608	0.155814	0.166151	-0.0461718	-0.0467909	-0.376093	-0.171405	-0.00637178	-0.500305
Csi_2011_gene_00622	AT1G01550	1	-0.0436253	-0.140623	0.100109	0.134336	0.0231127	0.320324	-0.170785	-0.170037	0.530838	-0.0104642	-0.0727826	0.358682
Csi_2011_gene_04820	AT1G01560	1	0.0718077	-0.16924	0.197841	-0.369931	-0.11369	0.000673896	-0.326438	-0.472053	-0.303487	0.395772	-0.170535	0.185287
Csi_2011_gene_00617	AT1G01580	1	-0.304616	-0.217394	0.16829	-1.16601	-0.818523	-0.264223	1.54793	1.17782	1.90629	1.8327	1.4757	2.95639
Csi_2011_gene_13948	AT1G01630	1	-0.98917	-0.16595	-0.113841	0.408704	0.966936	1.07001	0.236312	0.164574	-0.528763	-0.163692	-0.859841	-0.813056
Csi_2011_gene_00168	AT1G01650	1	-0.0327863	0.00836601	0.0243529	-0.122734	-0.310472	0.0952623	0.0895986	0.0974516	0.279879	-0.134832	-0.110015	0.0696849
Csi_2011_gene_00600	AT1G01690	1	0	0.575767	0.109028	0	0	0	-0.597942	-0.411175	-0.169448	0.0291323	0.0391846	-0.201256
[truncated: 21,458 more rows]

## Sheet: Type 0,1 in Table B defined
Type 1: Csi_gene IDs respresenting sequeneces with best match to each Arabidopsis gene identifier (AGI)
[truncated: 1 more rows]
