# Supplementary material for: Gene Regulatory Networks Elucidating Huanglongbing Disease Mechanisms
Source: PLoS One. 2013 Sep 25;8(9):e74256. doi: 10.1371/journal.pone.0074256 (PMC3783430; doi:10.1371/journal.pone.0074256)
Supplement: Dataset S2 — GO categories of transcripts significantly affected by HLB, based on sparse principal component analysis. (XLSX) [file pone.0074256.s011.xlsx]

## Sheet: Table_S3_25sep
Dataset S2. GO categories determined to be significantly affected by HLB, based on Sparse Principal Component Analysis
			IF		MF		ML		YL
GOBPID	Term	Size	u/d	Pvalue	u/d	Pvalue	u/d	Pvalue	u/d	Pvalue	Fig. 1 order
GO:0006820	anion transport	468	up	0.0006	up	0.0031			down	0.0439	1
GO:0080160	selenate transport	11	up	0.0001	up	0.0444			down	0.0185	2
GO:0006032	chitin catabolic process	38	down	0.0379	down	0.0007			up	0.0001	3
GO:0042546	cell wall biogenesis	286	down	0.0335	down	0.0371			up	0.0423	4
GO:0006857	oligopeptide transport	98					up	0.0059	up	0.029	5
GO:0009611	response to wounding	803					up	0.0136	up	0.0207	6
GO:0010035	response to inorganic substance	1218					up	0.0123	up	0.0445	7
GO:0071577	zinc ion transmembrane transport	16					up	0.0188	up	0.0425	8
GO:0090408	phloem nitrate loading	17					up	0.02	up	0.0451	9
GO:0046688	response to copper ion	43			up	0.0136	up	0.0498			10
GO:0010033	response to organic substance	3818			up	0.0003			up	0.0399	11
GO:0008272	sulfate transport	18	up	0.0003					down	0.0301	12
GO:0009970	cellular response to sulfate starvation	21	up	0.0005					down	0.035	13
GO:0042538	hyperosmotic salinity response	171	up	0.0278					up	0.0111	14
GO:0051234	establishment of localization	3395	up	0.0024	up	0.0306					15
GO:0009741	response to brassinosteroid stimulus	245	up	0.0128	up	0.0171					16
GO:0042221	response to chemical stimulus	1540	up	0.0441	up	0.0074					17
GO:0055085	transmembrane transport	934	up	0.017	up	0.0294					18
GO:0009742	brassinosteroid mediated signaling pathway	230	up	0.0476	up	0.015					19
GO:0071383	cellular response to steroid hormone stimulus	230	up	0.0476	up	0.015					20
GO:0055062	phosphate ion homeostasis	28					down	0.0419	down	0.0464	21
GO:0051026	chiasma assembly	24					down	0.036	down	0.0399	22
GO:0019748	secondary metabolic process	1185					down	0.0078	up	0.0393	23
GO:0080036	regulation of cytokinin mediated signaling pathway	16					down	0.0241	down	0.0268	24
GO:0030026	cellular manganese ion homeostasis	11					down	0.0166	down	0.0185	25
GO:0006636	unsaturated fatty acid biosynthetic process	30					down	0.0448	down	0.0496	26
GO:0010188	response to microbial phytotoxin	12	up	0.0181	down	0.0128					27
GO:0010114	response to red light	172	up	0.0281	down	0.0144					28
GO:0006022	aminoglycan metabolic process	56			down	0.0016			up	0.0005	29
GO:0016998	cell wall macromolecule catabolic process	63			down	0.002			up	0.0007	30
GO:0071554	cell wall organization or biogenesis	897			down	0.0138			up	0.01	31
GO:0010119	regulation of stomatal movement	210			down	0.021			up	0.0192	32
GO:0009664	plant-type cell wall organization	296			down	0.0395			up	0.0461	33
GO:0000272	polysaccharide catabolic process	133			down	0.0004			up	0.0005	34
GO:0042594	response to starvation	161	up	0.0018
GO:0031669	cellular response to nutrient levels	187	up	0.0028
GO:0009688	abscisic acid biosynthetic process	52	up	0.0028
GO:0071496	cellular response to external stimulus	217	up	0.0043
GO:0090351	seedling development	502	up	0.0067
GO:0010233	phloem transport	83	up	0.0071
GO:0043288	apocarotenoid metabolic process	85	up	0.0074
GO:0010234	tapetal cell fate specification	90	up	0.0083
GO:0009991	response to extracellular stimulus	311	up	0.0115
GO:0006714	sesquiterpenoid metabolic process	109	up	0.0119
GO:0010152	pollen maturation	110	up	0.0121
GO:0055114	oxidation-reduction process	1737	up	0.0132
GO:0010305	leaf vascular tissue pattern formation	153	up	0.0226
GO:0071230	cellular response to amino acid stimulus	16	up	0.0241
GO:0071417	cellular response to organic nitrogen	16	up	0.0241
GO:0045740	positive regulation of DNA replication	17	up	0.0256
GO:0080170	hydrogen peroxide transmembrane transport	17	up	0.0256
GO:0019318	hexose metabolic process	428	up	0.0267
GO:0006467	protein thiol-disulfide exchange	20	up	0.0301
GO:0048654	anther morphogenesis	182	up	0.0312
GO:0048656	tapetal layer formation	182	up	0.0312
GO:0007154	cell communication	3560	up	0.0313
GO:0006891	intra-Golgi vesicle-mediated transport	21	up	0.0315
GO:0045931	positive regulation of mitotic cell cycle	21	up	0.0315
GO:0048658	tapetal layer development	186	up	0.0324
GO:0009734	auxin mediated signaling pathway	187	up	0.0327
GO:0000080	G1 phase of mitotic cell cycle	22	up	0.033
GO:0008645	hexose transport	22	up	0.033
GO:0015840	urea transport	22	up	0.033
GO:0009556	microsporogenesis	194	up	0.035
GO:0016572	histone phosphorylation	24	up	0.036
GO:0010029	regulation of seed germination	201	up	0.0374
GO:0010623	developmental programmed cell death	28	up	0.0419
GO:0045471	response to ethanol	32	up	0.0477
GO:0009853	photorespiration	39	down	0.0007
GO:0030001	metal ion transport	490	down	0.0126
GO:0007006	mitochondrial membrane organization	16	down	0.0161
GO:0006878	cellular copper ion homeostasis	19	down	0.0191
GO:0006778	porphyrin-containing compound metabolic process	228	down	0.022
GO:0010440	stomatal lineage progression	22	down	0.0221
GO:0072655	establishment of protein localization in mitochondrion	23	down	0.0231
GO:0015996	chlorophyll catabolic process	24	down	0.0241
GO:0033015	tetrapyrrole catabolic process	30	down	0.0301
GO:0006811	ion transport	1257	down	0.0347
GO:0048015	phosphatidylinositol-mediated signaling	35	down	0.035
GO:0006825	copper ion transport	37	down	0.037
GO:0009957	epidermal cell fate specification	37	down	0.037
GO:0006839	mitochondrial transport	45	down	0.0448
GO:0006793	phosphorus metabolic process	2294			up	9e-06
GO:0009886	post-embryonic morphogenesis	562			up	1e-05
GO:0051707	response to other organism	2697			up	1e-05
GO:0006468	protein phosphorylation	1624			up	2e-05
GO:0007165	signal transduction	3209			up	4e-05
GO:0048438	floral whorl development	788			up	8e-05
GO:0006952	defense response	2082			up	0.0002
GO:0044106	cellular amine metabolic process	2180			up	0.0004
GO:0051179	localization	405			up	0.0006
GO:0009069	serine family amino acid metabolic process	1452			up	0.0007
GO:0015695	organic cation transport	12			up	0.0011
GO:0072488	ammonium transmembrane transport	12			up	0.0011
GO:0048437	floral organ development	436			up	0.0016
GO:0006855	drug transmembrane transport	135			up	0.0023
GO:0022414	reproductive process	3115			up	0.0027
GO:0006082	organic acid metabolic process	2955			up	0.0031
GO:0019752	carboxylic acid metabolic process	2955			up	0.0031
GO:0048229	gametophyte development	879			up	0.0031
GO:0042180	cellular ketone metabolic process	2985			up	0.0035
GO:0009791	post-embryonic development	2273			up	0.0038
GO:0051606	detection of stimulus	367			up	0.004
GO:0010431	seed maturation	158			up	0.0041
GO:0042493	response to drug	257			up	0.0042
GO:0032501	multicellular organismal process	4986			up	0.005
GO:0048608	reproductive structure development	2332			up	0.0056
GO:0048513	organ development	2157			up	0.0058
GO:0010483	pollen tube reception	32			up	0.0077
GO:0010231	maintenance of seed dormancy	33			up	0.0081
GO:0042742	defense response to bacterium	1011			up	0.0083
GO:0006950	response to stress	2956			up	0.0096
GO:0046685	response to arsenic-containing substance	36			up	0.0096
GO:0009887	organ morphogenesis	880			up	0.0099
GO:0016045	detection of bacterium	218			up	0.0125
GO:0002253	activation of immune response	221			up	0.0131
GO:0002684	positive regulation of immune system process	224			up	0.0137
GO:0045089	positive regulation of innate immune response	224			up	0.0137
GO:0009653	anatomical structure morphogenesis	1285			up	0.0142
GO:0009725	response to hormone stimulus	2540			up	0.0142
GO:0010359	regulation of anion channel activity	234			up	0.0159
GO:0022898	regulation of transmembrane transporter activity	234			up	0.0159
GO:0034765	regulation of ion transmembrane transport	234			up	0.0159
GO:0009864	induced systemic resistance, jasmonic acid mediated signaling pathway	53			up	0.0202
GO:0048443	stamen development	386			up	0.0215
GO:0009064	glutamine family amino acid metabolic process	150			up	0.0241
GO:0032504	multicellular organism reproduction	403			up	0.0253
GO:0050776	regulation of immune response	411			up	0.0273
GO:0019538	protein metabolic process	4729			up	0.0346
GO:0010016	shoot morphogenesis	593			up	0.0354
GO:0001708	cell fate specification	175			up	0.0357
GO:0022621	shoot system development	1102			up	0.0367
GO:0051049	regulation of transport	308			up	0.0383
GO:0048655	tapetal layer morphogenesis	182			up	0.0393
GO:0048657	tapetal cell differentiation	182			up	0.0393
GO:0048455	stamen formation	184			up	0.0404
GO:0009399	nitrogen fixation	10			up	0.0405
GO:0009729	detection of brassinosteroid stimulus	79			up	0.0421
GO:0034754	cellular hormone metabolic process	81			up	0.0441
GO:0009628	response to abiotic stimulus	3525			up	0.0441
GO:0043412	macromolecule modification	3548			up	0.0469
GO:0010023	proanthocyanidin biosynthetic process	84			up	0.047
GO:0044271	cellular nitrogen compound biosynthetic process	977			up	0.0473
GO:0000902	cell morphogenesis	981			up	0.0483
GO:0009934	regulation of meristem structural organization	12			up	0.0484
GO:0015843	methylammonium transport	12			up	0.0484
GO:0016310	phosphorylation	410			up	0.0485
GO:0016042	lipid catabolic process	333			up	0.0486
GO:0052544	defense response by callose deposition in cell wall	199			up	0.049
GO:0009831	plant-type cell wall modification involved in multidimensional cell growth	24			down	0.0003
GO:0009828	plant-type cell wall loosening	26			down	0.0003
GO:0006949	syncytium formation	27			down	0.0004
GO:0009269	response to desiccation	55			down	0.0016
GO:0009825	multidimensional cell growth	151			down	0.0112
GO:0046653	tetrahydrofolate metabolic process	12			down	0.0128
GO:0005978	glycogen biosynthetic process	13			down	0.0139
GO:0042350	GDP-L-fucose biosynthetic process	14			down	0.0149
GO:0042354	L-fucose metabolic process	15			down	0.016
GO:0010263	tricyclic triterpenoid biosynthetic process	19			down	0.0202
GO:0042353	fucose biosynthetic process	24			down	0.0254
GO:0005975	carbohydrate metabolic process	1661			down	0.0275
GO:0006112	energy reserve metabolic process	26			down	0.0275
GO:0051245	negative regulation of cellular defense response	26			down	0.0275
GO:0006595	polyamine metabolic process	29			down	0.0307
GO:0019252	starch biosynthetic process	31			down	0.0328
GO:0019745	pentacyclic triterpenoid biosynthetic process	40			down	0.0421
GO:0042558	pteridine-containing compound metabolic process	41			down	0.0431
GO:0042451	purine nucleoside biosynthetic process	16					up	0.0002
GO:0042455	ribonucleoside biosynthetic process	16					up	0.0002
GO:0046128	purine ribonucleoside metabolic process	45					up	0.0013
GO:0042542	response to hydrogen peroxide	202					up	0.0017
GO:0006555	methionine metabolic process	59					up	0.0022
GO:0009116	nucleoside metabolic process	62					up	0.0024
GO:0034614	cellular response to reactive oxygen species	85					up	0.0045
GO:0006732	coenzyme metabolic process	352					up	0.0079
GO:0009228	thiamine biosynthetic process	10					up	0.0118
GO:0042723	thiamine-containing compound metabolic process	11					up	0.013
GO:0006766	vitamin metabolic process	150					up	0.0135
GO:0006575	cellular modified amino acid metabolic process	174					up	0.0178
GO:0010266	response to vitamin B1	16					up	0.0188
GO:0019253	reductive pentose-phosphate cycle	17					up	0.02
GO:0043620	regulation of DNA-dependent transcription in response to stress	19					up	0.0223
GO:0009051	pentose-phosphate shunt, oxidative branch	22					up	0.0258
GO:0032101	regulation of response to external stimulus	22					up	0.0258
GO:0032107	regulation of response to nutrient levels	22					up	0.0258
GO:0080055	low affinity nitrate transport	22					up	0.0258
GO:0042744	hydrogen peroxide catabolic process	24					up	0.0281
GO:0009835	ripening	26					up	0.0304
GO:0046274	lignin catabolic process	26					up	0.0304
GO:0009624	response to nematode	241					up	0.0327
GO:0034059	response to anoxia	29					up	0.0338
GO:0009753	response to jasmonic acid stimulus	671					up	0.0433
GO:0006979	response to oxidative stress	679					up	0.0446
GO:0030010	establishment of cell polarity	41					up	0.0475
GO:0046483	heterocycle metabolic process	1819					up	0.0476
GO:0071497	cellular response to freezing	42					up	0.0487
GO:0010143	cutin biosynthetic process	15					down	0.0002
GO:0006631	fatty acid metabolic process	513					down	0.0072
GO:0008610	lipid biosynthetic process	953					down	0.0134
GO:0009629	response to gravity	141					down	0.0194
GO:0044283	small molecule biosynthetic process	1065					down	0.0208
GO:0050982	detection of mechanical stimulus	15					down	0.0226
GO:0016143	S-glycoside metabolic process	159					down	0.0243
GO:0019760	glucosinolate metabolic process	159					down	0.0243
GO:0009273	peptidoglycan-based cell wall biogenesis	19					down	0.0286
GO:0019953	sexual reproduction	181					down	0.0308
GO:0046394	carboxylic acid biosynthetic process	817					down	0.0339
GO:0015692	lead ion transport	25					down	0.0374
GO:0010048	vernalization response	30					down	0.0448
GO:0071366	cellular response to indolebutyric acid stimulus	31					down	0.0462
GO:0080168	abscisic acid transport	31					down	0.0462
GO:0070192	chromosome organization involved in meiosis	32					down	0.0477
GO:0046864	isoprenoid transport	33					down	0.0491
GO:0010226	response to lithium ion	11							up	3e-06
GO:0006629	lipid metabolic process	1790							up	0.0007
GO:0019432	triglyceride biosynthetic process	44							up	0.0063
GO:0046460	neutral lipid biosynthetic process	45							up	0.0066
GO:0046504	glycerol ether biosynthetic process	45							up	0.0066
GO:0042547	cell wall modification involved in multidimensional cell growth	46							up	0.0069
GO:0044419	interspecies interaction between organisms	169							up	0.0108
GO:0050896	response to stimulus	9121							up	0.0115
GO:0080167	response to karrikin	327							up	0.0117
GO:0006639	acylglycerol metabolic process	67							up	0.0142
GO:0051187	cofactor catabolic process	68							up	0.0146
GO:0009739	response to gibberellin stimulus	393							up	0.0216
GO:0045017	glycerolipid biosynthetic process	89							up	0.0243
GO:0006544	glycine metabolic process	90							up	0.0248
GO:0009808	lignin metabolic process	236							up	0.026
GO:0018904	organic ether metabolic process	98							up	0.029
GO:0051552	flavone metabolic process	102							up	0.0312
GO:0051555	flavonol biosynthetic process	102							up	0.0312
GO:0009107	lipoate biosynthetic process	15							up	0.0399
GO:0071265	L-methionine biosynthetic process	15							up	0.0399
GO:0006108	malate metabolic process	17							up	0.0451
GO:0009845	seed germination	501							up	0.0463
GO:0032922	circadian regulation of gene expression	18							up	0.0477
GO:0060771	phyllotactic patterning	18							up	0.0477
GO:0015979	photosynthesis	301							down	0.0001
GO:0009767	photosynthetic electron transport chain	60							down	0.0001
GO:0006289	nucleotide-excision repair	84							down	0.0004
GO:0034605	cellular response to heat	54							down	0.0038
GO:0006874	cellular calcium ion homeostasis	55							down	0.0039
GO:0072507	divalent inorganic cation homeostasis	65							down	0.0054
GO:0045454	cell redox homeostasis	108							down	0.0143
GO:0055065	metal ion homeostasis	116							down	0.0164
GO:0006091	generation of precursor metabolites and energy	594							down	0.0172
GO:0015827	tryptophan transport	12							down	0.0201
GO:0015810	aspartate transport	14							down	0.0235
GO:0090344	negative regulation of cell aging	16							down	0.0268
GO:0042592	homeostatic process	694							down	0.0285
GO:0009691	cytokinin biosynthetic process	19							down	0.0317
GO:0043090	amino acid import	19							down	0.0317
GO:0015809	arginine transport	21							down	0.035
GO:0006873	cellular ion homeostasis	179							down	0.0367
GO:0043693	monoterpene biosynthetic process	25							down	0.0415
GO:0016138	glycoside biosynthetic process	193							down	0.0421
GO:0006020	inositol metabolic process	28							down	0.0464
GO:0006810	transport	3384							down	0.0465
GO:0006623	protein targeting to vacuole	30							down	0.0496
GO:0008360	regulation of cell shape	30							down	0.0496
GO:0015804	neutral amino acid transport	30							down	0.0496
GO:0072665	protein localization to vacuole	30							down	0.0496
GO:0030261	chromosome condensation	10	up	0.0151	up	0.0405
GO:0034389	lipid particle organization	10	up	0.0151					up	0.0268
GO:0006835	dicarboxylic acid transport	8	up	0.0121
GO:0015713	phosphoglycerate transport	8	up	0.0121					up	0.0215
GO:0015714	phosphoenolpyruvate transport	8	up	0.0121					up	0.0215
GO:0015760	glucose-6-phosphate transport	8	up	0.0121					up	0.0215
GO:0035436	triose phosphate transmembrane transport	8	up	0.0121					up	0.0215
GO:0015743	malate transport	7	up	0.0106
GO:0045040	protein import into mitochondrial outer membrane	9	down	0.0091
GO:0090332	stomatal closure	8	down	0.0081
GO:0042128	nitrate assimilation	9			up	0.0365
GO:0010480	microsporocyte differentiation	8			up	0.0325
GO:0001561	fatty acid alpha-oxidation	7			up	0.0285
GO:0006529	asparagine biosynthetic process	7			up	0.0285
GO:0030388	fructose 1,6-bisphosphate metabolic process	5			up	0.0204			down	0.0084
GO:0006542	glutamine biosynthetic process	4			up	0.0164
GO:0019676	ammonia assimilation cycle	1			up	0.0041
GO:0008295	spermidine biosynthetic process	8			down	0.0086
GO:0006597	spermine biosynthetic process	4			down	0.0043
GO:0006556	S-adenosylmethionine biosynthetic process	6					up	2e-05
GO:0018131	oxazole or thiazole biosynthetic process	3					up	0.0036
GO:0032260	response to jasmonic acid stimulus involved in jasmonic acid and ethylene-dependent systemic resistance	10					down	0.0151	down	0.0168
GO:0046677	response to antibiotic	10					down	0.0151	up	0.0268
GO:0006882	cellular zinc ion homeostasis	8					down	0.0121	down	0.0135
GO:0010351	lithium ion transport	7					down	0.0106	down	0.0118
GO:0048730	epidermis morphogenesis	7					down	0.0106
GO:0009715	chalcone biosynthetic process	1					down	0.0015
GO:0045116	protein neddylation	10							up	0.0268
GO:0019279	L-methionine biosynthetic process from L-homoserine via cystathionine	3							up	0.0081
GO:0010438	cellular response to sulfur starvation	2							up	0.0054
GO:0006792	regulation of sulfur utilization	1							up	0.0027
GO:0006828	manganese ion transport	8							down	0.0135
GO:0010196	nonphotochemical quenching	8							down	0.0135
GO:0043157	response to cation stress	4							down	0.0068
GO:0048759	vessel member cell differentiation	3							down	0.0051
