# Supplementary material for: Gene Regulatory Networks Elucidating Huanglongbing Disease Mechanisms
Source: PLoS One. 2013 Sep 25;8(9):e74256. doi: 10.1371/journal.pone.0074256 (PMC3783430; doi:10.1371/journal.pone.0074256)
Supplement: Dataset S3 — qRT-PCR data for 109 transcripts in the four HLB categories for each tissue. (XLSX) [file pone.0074256.s012.xlsx]

## Sheet: dataset_S3
Dataset S3. qRT-PCR data for transcripts of interest in the four HLB categories for each tissue.
								ANOVA p-values, for pairwise comparison
Transcript name	sample name	Replicate 1	Replicate 2	Replicate 3	average 3 reps	sum	variance	vs. CO	vs. AH	vs. AH
12-Oxodienoate reductase YL	CO	0.124095	0.0366165	0.307042	0.155918	0.467753	0.0190421
12-Oxodienoate reductase YL	AH	0.159581	0.429057	0.188999	0.259212	0.777637	0.0218517	0.426281
12-Oxodienoate reductase YL	AS	0.39812	1.10438	1.05631	0.852934	2.5588	0.155719	0.0446574	0.0711793
12-Oxodienoate reductase YL	SY	1.20932	0.883934	0.532387	0.875213	2.62564	0.114616	0.0270828	0.0446436	0.944401
Acid_cellulase MF	CO	1.06777	0.991858	2.13932	1.39965	4.19895	0.411779
Acid_cellulase MF	AH	0.387253	0.244865	0.115035	0.249051	0.747153	0.0185387	0.0384771
Acid_cellulase MF	AS	0.212198	0.0896034	0.422031	0.241277	0.723832	0.0282612	0.0389882	0.953359
Acid_cellulase MF	SY	0.417068	0.517853	0.220432	0.385118	1.15535	0.0228804	0.0560779	0.311294	0.332436
Acidic cellulase YL	CO	0.0376362	0.0198496	0.01588	0.0244553	0.0733658	0.000134242
Acidic cellulase YL	AH	0.163434	0.301194	0.435048	0.299892	0.899675	0.0184447	0.0248956
Acidic cellulase YL	AS	0.838656	0.410425	0.164859	0.471314	1.41394	0.116281	0.0858766	0.463933
Acidic cellulase YL	SY	0.519554	0.790766	1.05805	0.789456	2.36837	0.0724954	0.00794868	0.0482258	0.273495
ACO_1 MF	CO	0.941316	0.569784	0.830696	0.780599	2.3418	0.0363914
ACO_1 MF	AH	0.712366	0.933038	1.86072	1.16871	3.50613	0.371337	0.351842
ACO_1 MF	AS	1.60358	1.98846	1.29771	1.62992	4.88975	0.119804	0.0204357	0.317964
ACO_1 MF	SY	0.700598	0.747988	1.21679	0.88846	2.66538	0.0814136	0.615152	0.510578	0.045793
alpha Amylase ML	CO	0.270745	0.137492	0.193135	0.200457	0.601372	0.00447927
alpha Amylase ML	AH	0.904945	1.21732	1.02372	1.04866	3.14599	0.0248608	0.00101499
alpha Amylase ML	AS	0.186279	0.636778	0.999027	0.607361	1.82208	0.165789	0.162823	0.154914
alpha Amylase ML	SY	0.185286	0.105444	0.385548	0.225426	0.676278	0.020823	0.799171	0.00262377	0.200434
alpha Amylase YL	CO	0.262537	0.221122	0.241725	0.241795	0.725384	0.000428793
alpha Amylase YL	AH	0.159054	0.265198	0.433122	0.285792	0.857375	0.0190963	0.614489
alpha Amylase YL	AS	0.273274	0.444341	0.416927	0.378181	1.13454	0.00844192	0.0661887	0.3895
alpha Amylase YL	SY	1.20932	0.546455	1.05632	0.937365	2.8121	0.12046	0.0256993	0.0391251	0.054226
APL4 MF	CO	1.91289	3.66348	3.13882	2.90507	8.7152	0.807126
APL4 MF	AH	1.48196	1.60327	3.05976	2.04833	6.14498	0.77092	0.302932
APL4 MF	AS	3.13438	1.52411	1.60517	2.08789	6.26366	0.823007	0.329776	0.95932
APL4 MF	SY	0.576473	0.413855	0.35914	0.449823	1.34947	0.0127787	0.00933267	0.0352696	0.0361003
ATP translocator ML	CO	0.489183	0.47738	0.374204	0.446922	1.34077	0.00400084
ATP translocator ML	AH	0.158608	0.128409	0.250967	0.179328	0.537984	0.00407712	0.00671248
ATP translocator ML	AS	0.555055	0.184251	0.0832249	0.274177	0.82253	0.0617208	0.307995	0.556727
ATP translocator ML	SY	0.781384	0.826656	1.44534	1.01779	3.05338	0.137608	0.0583353	0.0181754	0.044794
ATP translocator YL	CO	0.489183	0.47738	0.374204	0.446922	1.34077	0.00400084
ATP translocator YL	AH	0.158608	0.128409	0.250967	0.179328	0.537984	0.00407712	0.00671248
ATP translocator YL	AS	0.555055	0.184251	0.0832249	0.274177	0.82253	0.0617208	0.307995	0.556727
ATP translocator YL	SY	0.781384	0.826656	1.44534	1.01779	3.05338	0.137608	0.0583353	0.0181754	0.044794
ATP transporter YL	CO	1.37733	1.06546	1.35887	1.26722	3.80166	0.0306157
ATP transporter YL	AH	0.553731	0.639909	0.944797	0.712812	2.13844	0.0422193	0.0236261
ATP transporter YL	AS	1.09782	0.767616	0.526523	0.797319	2.39196	0.0822562	0.0725624	0.699525
ATP transporter YL	SY	1.20932	0.985777	1.33308	1.17606	3.52817	0.0309841	0.559236	0.0413262	0.123043
ATPase complex CF0 IF	CO	1	0.5185	0.72609	0.748197	2.24459	0.0583271
ATPase complex CF0 IF	AH	0.674665	0.657055	0.767819	0.699846	2.09954	0.00354272	0.753278
ATPase complex CF0 IF	AS	0.895218	0.467877	0.910932	0.758009	2.27403	0.0631943	0.963452	0.716438
ATPase complex CF0 IF	SY	0.816752	0.609844	0.643809	0.690135	2.07041	0.0123124	0.724375	0.900186	0.690803
ATPase complex CF0 MF	CO	1	1.10235	0.928231	1.01019	3.03058	0.0076577
ATPase complex CF0 MF	AH	0.97813	0.996128	1.30343	1.09256	3.27769	0.03343	0.520355
ATPase complex CF0 MF	AS	1.00134	1.30955	1.23413	1.18167	3.54502	0.0258128	0.179815	0.560456
ATPase complex CF0 MF	SY	1.62317	1.63094	1.41284	1.55565	4.66695	0.0153115	0.00337369	0.0220999	0.0330851
ATPase complex CF0 ML	CO	1	0.978449	0.853658	0.944035	2.83211	0.00624222
ATPase complex CF0 ML	AH	1.17861	1.39276	1.16878	1.24672	3.74015	0.0160209	0.0245913
ATPase complex CF0 ML	AS	3.79999	3.43671	4.30078	3.84583	11.5375	0.188228	0.000338052	0.000570559
ATPase complex CF0 ML	SY	2.30522	2.37385	4.40227	3.02711	9.08134	1.41946	0.039098	0.0617293	0.32603
ATPase complex CF0 YL	CO	1	1.01418	0.829437	0.947873	2.84362	0.0105707
ATPase complex CF0 YL	AH	1.86302	1.81356	3.04191	2.2395	6.7185	0.48351	0.033448
ATPase complex CF0 YL	AS	1.64771	2.61282	2.30009	2.18687	6.56062	0.242473	0.01299	0.919957
ATPase complex CF0 YL	SY	0.53283	0.836976	0.51736	0.629055	1.88716	0.0324831	0.0563125	0.0177936	0.00676446
ATPase F subunit IF	CO	1	0.392925	1.0437	0.81221	2.43663	0.132327
ATPase F subunit IF	AH	0.682912	0.642718	1.01288	0.779505	2.33851	0.0412533	0.898418
ATPase F subunit IF	AS	0.74471	0.397076	0.797545	0.646444	1.93933	0.0473361	0.535326	0.481963
ATPase F subunit IF	SY	0.760898	0.711289	0.839045	0.770411	2.31123	0.00414828	0.854184	0.944621	0.397578
ATPase F subunit MF	CO	1	0.983454	0.761392	0.914949	2.74485	0.0177532
ATPase F subunit MF	AH	0.746085	0.909928	0.923399	0.859804	2.57941	0.00974437	0.595475
ATPase F subunit MF	AS	0.928798	1.01938	0.878679	0.942287	2.82686	0.00508584	0.769695	0.30583
ATPase F subunit MF	SY	1.19905	1.27671	1.22411	1.23329	3.69987	0.00157105	0.0165878	0.00369536	0.00348788
ATPase F subunit ML	CO	1	0.86586	1.08077	0.982209	2.94663	0.0117837
ATPase F subunit ML	AH	1.3683	1.50141	1.45038	1.44003	4.32009	0.00450959	0.0034167
ATPase F subunit ML	AS	4.04434	3.27948	2.24831	3.19071	9.57213	0.812338	0.013546	0.0284356
ATPase F subunit ML	SY	2.34313	2.28397	3.37032	2.6658	7.99741	0.37313	0.00930702	0.0259389	0.450676
ATPase F subunit YL	CO	1	1.07669	0.845851	0.97418	2.92254	0.0138216
ATPase F subunit YL	AH	1.3771	1.63742	2.15473	1.72308	5.16925	0.156682	0.034802
ATPase F subunit YL	AS	1.57678	1.64407	1.40266	1.54117	4.62351	0.0155208	0.00458432	0.489968
ATPase F subunit YL	SY	0.58438	0.95937	0.50294	0.68223	2.04669	0.0592632	0.134754	0.0178486	0.00554212
ATPase III subunit IF	CO	1	0.141078	0.694597	0.611892	1.83567	0.189567
ATPase III subunit IF	AH	0.432323	0.157716	0.684924	0.424987	1.27496	0.0695272	0.559352
ATPase III subunit IF	AS	0.681168	0.0868395	0.776146	0.514718	1.54415	0.139565	0.783826	0.751041
ATPase III subunit IF	SY	0.67992	0.440254	0.774105	0.631426	1.89428	0.0296279	0.945857	0.319581	0.64886
ATPase III subunit MF	CO	1	1.43893	0.566156	1.00169	3.00508	0.190434
ATPase III subunit MF	AH	0.874747	1.47508	0.132703	0.827509	2.48253	0.452166	0.725763
ATPase III subunit MF	AS	1.23569	1.45037	0.473321	1.05312	3.15937	0.263651	0.901214	0.668172
ATPase III subunit MF	SY	1.00574	0.6944	1.42103	1.04039	3.12118	0.132899	0.911848	0.654955	0.973742
ATPase III subunit ML	CO	1	1.18487	0.869317	1.01806	3.05419	0.0251383
ATPase III subunit ML	AH	2.11578	2.32448	2.42214	2.28747	6.8624	0.024492	0.000591359
ATPase III subunit ML	AS	5.14576	5.80615	0.189417	3.71377	11.1413	9.42485	0.203416	0.466635
ATPase III subunit ML	SY	2.44083	1.11063	1.60733	1.7196	5.15879	0.451805	0.153315	0.227235	0.33345
ATPase III subunit YL	CO	1	0.969608	1.11114	1.02692	3.08075	0.00555097
ATPase III subunit YL	AH	0.902833	2.8828	2.34317	2.04293	6.1288	1.04767	0.161539
ATPase III subunit YL	AS	1.48672	0.858821	0.605547	0.983697	2.95109	0.205813	0.878552	0.176623
ATPase III subunit YL	SY	0.493668	0.879347	0.35431	0.575775	1.72732	0.0739723	0.0502831	0.0744015	0.252566
beta-Amylase MF	CO	0.302085	0.151295	0.239512	0.230964	0.692892	0.00573918
beta-Amylase MF	AH	0.284021	0.210843	0.226561	0.240475	0.721425	0.00148397	0.855752
beta-Amylase MF	AS	0.232689	0.303804	0.432619	0.323037	0.969112	0.0102704	0.276042	0.257613
beta-Amylase MF	SY	1.04876	1.15537	0.781597	0.995241	2.98572	0.0370745	0.00306513	0.00264391	0.0058822
Chaperone dismutase IF	CO	1	1.46273	0.797263	1.08666	3.25999	0.116343
Chaperone dismutase IF	AH	0.708302	0.618761	1.01297	0.78001	2.34003	0.0427061	0.253745
Chaperone dismutase IF	AS	1.02345	0.960076	1.28455	1.08936	3.26807	0.0295781	0.990834	0.117061
Chaperone dismutase IF	SY	1.07404	0.903719	1.07577	1.01784	3.05353	0.0097689	0.753996	0.146532	0.566178
Chaperone dismutase YL	CO	1	0.721465	0.923412	0.881626	2.64488	0.020705
Chaperone dismutase YL	AH	1.21612	1.46829	2.27131	1.65191	4.95572	0.303644	0.0791501
Chaperone dismutase YL	AS	1.61553	1.53816	1.64091	1.5982	4.79459	0.00286462	0.00127211	0.874709
Chaperone dismutase YL	SY	0.79771	1.85964	0.55387	1.07041	3.21122	0.482031	0.668647	0.319292	0.259503
cyt_450 MF	CO	1.40117	0.458306	1.7565	1.20532	3.61597	0.450091
cyt_450 MF	AH	1.73997	0.42153	0.573575	0.911692	2.73508	0.520313	0.632885
cyt_450 MF	AS	0.474462	0.359878	1.30073	0.711689	2.13507	0.263506	0.36872	0.715537
cyt_450 MF	SY	1.0355	1.66841	0.591997	1.09864	3.29591	0.292658	0.84071	0.737662	0.419624
ERF1 MF	CO	0.311776	0.490317	0.522204	0.441432	1.3243	0.0128623
ERF1 MF	AH	0.623763	0.81084	0.609065	0.681223	2.04367	0.0126545	0.0600458
ERF1 MF	AS	0.427711	0.686564	0.485913	0.533396	1.60019	0.0184422	0.418878	0.220149
ERF1 MF	SY	1.87442	1.38597	1	1.42013	4.26039	0.19203	0.0200345	0.0474006	0.0286277
ERF2 IF	CO	1	0.82219	0.542832	0.788341	2.36502	0.0531099
ERF2 IF	AH	0.436104	0.248777	0.358575	0.347819	1.04346	0.00885958	0.0374729
ERF2 IF	AS	0.826893	0.487436	0.711034	0.675121	2.02536	0.029775	0.533165	0.0448246
ERF2 IF	SY	1.29831	0.949268	0.710597	0.986059	2.95818	0.0873675	0.412567	0.0235088	0.190705
ERF2 ML	CO	1	0.839423	0.558557	0.799327	2.39798	0.0499237
ERF2 ML	AH	1.56172	0.973269	2.12186	1.55228	4.65684	0.32988	0.101781
ERF2 ML	AS	3.17309	0.739695	0.450436	1.45441	4.36322	2.23632	0.494743	0.920816
ERF2 ML	SY	0.281196	1.26342	0.465493	0.670035	2.0101	0.272567	0.713449	0.120341	0.439403
ERF-DREB IF	CO	1	0.413956	0.107426	0.507127	1.52138	0.205683
ERF-DREB IF	AH	0.0661075	0.0144299	0.785159	0.288566	0.865697	0.185622	0.577721
ERF-DREB IF	AS	0.611008	0.0322935	0.895191	0.512831	1.53849	0.193377	0.988272	0.56232
ERF-DREB IF	SY	3.01454	0.134735	0.714038	1.28777	3.86331	2.32019	0.442833	0.335687	0.444891
ERF-DREB MF	CO	1	15.6831	0.287302	5.6568	16.9704	75.522
ERF-DREB MF	AH	4.95739	3.06336	0.284396	2.76838	8.30514	5.52447	0.60802
ERF-DREB MF	AS	1.02343	2.03548	0.922019	1.32698	3.98093	0.379053	0.437883	0.362247
ERF-DREB MF	SY	0.989276	0.152934	3.9147	1.68564	5.05691	3.90141	0.483299	0.574313	0.778936
ERTF2 MF	CO	1	0.901942	0.82666	0.909534	2.7286	0.00755493
ERTF2 MF	AH	1.47945	1.34446	1.05761	1.29384	3.88152	0.0464082	0.0456787
ERTF2 MF	AS	1.83431	0.946959	0.995049	1.25877	3.77632	0.24901	0.298368	0.916404
ERTF2 MF	SY	2.70151	2.7625	4.52254	3.32885	9.98654	1.06961	0.0156364	0.02893	0.0354448
EXP_3 MF	CO	1.16243	0.83447	2.13932	1.37874	4.13622	0.460753
EXP_3 MF	AH	0.412918	0.383926	0.224622	0.340489	1.02147	0.010279	0.0587856
EXP_3 MF	AS	0.288759	0.212472	0.441052	0.314094	0.942282	0.0135436	0.0553681	0.781819
EXP_3 MF	SY	0.277866	0.430363	0.221006	0.309745	0.929234	0.0117198	0.054449	0.737727	0.964471
EXPB2 ML	CO	0.374702	0.0518341	0.217946	0.214827	0.644482	0.0260683
EXPB2 ML	AH	0.561635	0.561635	0.319666	0.480979	1.44294	0.0195163	0.0969829
EXPB2 ML	AS	1.07115	0.940521	0.403944	0.805206	2.41562	0.125024	0.0581441	0.213701
EXPB2 ML	SY	1.76011	0.983025	1.14092	1.29468	3.88405	0.168699	0.013284	0.0314164	0.192791
Fru26base ML	CO	1	1.14913	0.687501	0.954473	2.86342	0.00617797
Fru26base ML	AH	1.64988	1.55427	0.550727	1.55022	4.65066	0.27153	0.121823
Fru26base ML	AS	3.19054	1.26414	0.705199	9.29998	27.8999	40.2222	0.0848789	0.102562
Fru26base ML	SY	0.685539	0.536489	0.759521	8.35849	25.0755	40.5404	0.114282	0.13865	0.864834
FRU26biphosphatase MF	CO	1	1.37949	1.90856	1.42935	4.28804	0.208233
FRU26biphosphatase MF	AH	1.81283	1.48773	1.03456	1.44504	4.33512	0.152793	0.966089
FRU26biphosphatase MF	AS	1.88036	1.8178	1.59076	1.76297	5.28892	0.0232221	0.295962	0.259574
FRU26biphosphatase MF	SY	3.25595	2.30238	2.88636	2.8149	8.44469	0.231157	0.022349	0.0186321	0.022507
Fru2-6-bisphosphatase IF	CO	1	0.447494	0.543309	0.663601	1.9908	0.0871683
Fru2-6-bisphosphatase IF	AH	0.217218	0.17944	0.254868	0.217175	0.651525	0.00142236	0.0601835
Fru2-6-bisphosphatase IF	AS	0.776467	0.247179	1.01444	0.679361	2.03808	0.154244	0.958359	0.112341
Fru2-6-bisphosphatase IF	SY	0.694801	0.471192	0.507707	0.5579	1.6737	0.0143897	0.5964	0.00935541	0.635429
Fru-2-6-bisphosphatase YL	CO	1	1.07609	1.0743	1.05013	3.15039	0.00188546
Fru-2-6-bisphosphatase YL	AH	1.85546	3.32483	2.52443	2.56824	7.70471	0.541206	0.0234172
Fru-2-6-bisphosphatase YL	AS	2.33447	1.68559	1.84745	1.95584	5.86751	0.114071	0.00997951	0.260256
Fru-2-6-bisphosphatase YL	SY	1.28867	1.45207	0.432504	1.05775	3.17325	0.299873	0.981983	0.0462681	0.0729417
GA 3.1 ML	CO	0.365379	0.147191	0.215363	0.242644	0.727932	0.0124597
GA 3.1 ML	AH	0.730243	0.730243	0.715509	0.725332	2.17599	7.23675e-05	0.00171824
GA 3.1 ML	AS	1.09987	1.30374	0.731374	1.045	3.13499	0.0841601	0.0110672	0.129084
GA 3.1 ML	SY	0.895736	1.05869	1.11772	1.02405	3.07215	0.0132191	0.00107651	0.0109241	0.913045
GASA-1 MF	CO	2.50469	3.75736	1.42656	2.56287	7.68862	1.36069
GASA-1 MF	AH	0.780922	1.13365	1.45854	1.12437	3.37312	0.114857	0.109549
GASA-1 MF	AS	1.02703	0.813368	0.795537	0.878646	2.63594	0.0165933	0.0677955	0.305557
GASA-1 MF	SY	0.334236	0.208574	0.142019	0.228276	0.684829	0.00952793	0.0259491	0.011684	0.00222786
GASA-5 MF	CO	1.04699	0.188769	0.381511	0.539091	1.61727	0.202761
GASA-5 MF	AH	1.36321	3.23622	0.860512	1.81998	5.45994	1.56748	0.170749
GASA-5 MF	AS	0.921794	0.952475	3.11644	1.66357	4.99071	1.58335	0.21876	0.886086
GASA-5 MF	SY	0.387825	0.658397	0.340239	0.462154	1.38646	0.0294497	0.795836	0.136232	0.176647
Gasa5 ML	CO	0.831582	0.725153	1	0.852245	2.55673	0.0192054
Gasa5 ML	AH	1.31215	0.675353	0.412796	0.8001	2.4003	0.213881	0.860708
Gasa5 ML	AS	0.77123	0.232203	0.383533	0.462322	1.38697	0.0772931	0.0953719	0.339249
Gasa5 ML	SY	0.0613753	0.0149939	0.043661	0.0400101	0.12003	0.000547805	0.000559887	0.0467234	0.058692
GH3.1 MF	CO	0.0430939	0.0296059	0.0450521	0.0392506	0.117752	7.07244e-05
GH3.1 MF	AH	0.302847	0.560918	0.3677	0.410488	1.23147	0.0180233	0.00877429
GH3.1 MF	AS	0.704356	0.434393	0.320762	0.486503	1.45951	0.0388229	0.0171314	0.610202
GH3.1 MF	SY	1.64956	3.48553	2.10144	2.41217	7.23652	0.915115	0.0126832	0.0229806	0.026905
GH3.4 MF	CO	0.0760222	0.0109596	0.0759231	0.0543016	0.162905	0.0014089
GH3.4 MF	AH	0.451404	0.604528	0.647877	0.567936	1.70381	0.0106546	0.00126283
GH3.4 MF	AS	0.533157	0.443086	0.453862	0.476702	1.4301	0.00241944	0.000292823	0.239129
GH3.4 MF	SY	2.00977	1.61269	1.7411	1.78785	5.36356	0.0410587	0.000129051	0.000746408	0.000403474
Glucose transporter IF	CO	1	0.442088	0.476162	0.639417	1.91825	0.0978054
Glucose transporter IF	AH	0.0471003	0.0707493	0.0455128	0.0544542	0.163362	0.000199779	0.0317817
Glucose transporter IF	AS	0.305787	0.0883684	0.294818	0.229658	0.688973	0.0150021	0.102133	0.0695982
Glucose transporter IF	SY	0.297873	0.995001	0.396853	0.563242	1.68973	0.142261	0.801034	0.079831	0.21885
Glucose transporter YL	CO	1	2.55337	0.677849	1.41041	4.23122	1.00572
Glucose transporter YL	AH	4.39547	13.5414	4.42024	7.45237	22.3571	27.8074	0.123015
Glucose transporter YL	AS	7.62061	27.7582	17.4652	17.6147	52.844	101.398	0.0501492	0.19642
Glucose transporter YL	SY	43.6297	72.6358	26.9232	47.7295	143.189	535.017	0.0256955	0.0423646	0.107519
GPT ML	CO	0.0461474	0.100561	0.0474724	0.064727	0.194181	0.000963501
GPT ML	AH	0.0252013	0.0160379	0.0160379	0.0190924	0.0572771	2.79898e-05	0.0660424
GPT ML	AS	0.0608968	0.110569	0.0267362	0.0660672	0.198201	0.00177702	0.966757	0.127995
GPT ML	SY	1	0.465107	0.498673	0.654593	1.96378	0.0897611	0.0274801	0.0213278	0.0280648
HSCF1 MF	CO	0.121346	0.0791427	0.159008	0.119832	0.359497	0.00159633
HSCF1 MF	AH	0.835776	0.947102	0.645458	0.809445	2.42834	0.0232673	0.00162843
HSCF1 MF	AS	1.28287	2.18071	0.820396	1.42799	4.28397	0.478406	0.0307779	0.204929
HSCF1 MF	SY	0.587769	0.944243	1	0.844004	2.53201	0.0500194	0.00525561	0.835835	0.236476
HSP82 MF	CO	2.49051	5.4058	3.63262	3.84297	11.5289	2.15792
HSP82 MF	AH	0.366392	0.225958	0.316642	0.302997	0.908992	0.00507002	0.0140423
HSP82 MF	AS	0.267669	0.469267	0.436627	0.391188	1.17356	0.0117091	0.0153622	0.303658
HSP82 MF	SY	0.439056	0.197656	0.213375	0.283362	0.850087	0.0182422	0.0139246	0.834649	0.341258
Invertase MF	CO	0.0062703	0.0268033	0.00790183	0.0136585	0.0409754	0.000130255
Invertase MF	AH	0.143428	0.083548	0.0937056	0.106894	0.320682	0.00102685	0.00898818
Invertase MF	AS	0.056224	0.0244738	0.0571422	0.0459466	0.13784	0.000346024	0.0624688	0.0464407
Invertase MF	SY	0.0848019	0.0930793	0.121696	0.099859	0.299577	0.000374767	0.00266432	0.761144	0.0253953
KA 02 ML	CO	0.481628	0.571618	0.694953	0.582733	1.7482	0.0114696
KA 02 ML	AH	0.00416581	0.791906	0.519024	0.438365	1.3151	0.160013	0.578523
KA 02 ML	AS	2.16125	1.89906	1.40651	1.82227	5.46682	0.146831	0.00570705	0.0123768
KA 02 ML	SY	0.811241	0.462262	0.480459	0.584654	1.75396	0.038589	0.988848	0.600053	0.00760728
KA02 MF	CO	2.47714	2.19758	3.02801	2.56758	7.70273	0.178538
KA02 MF	AH	1.12748	1.48928	0.917817	1.17819	3.53457	0.0835711	0.00930513
KA02 MF	AS	1.21589	1.55938	0.564549	1.11327	3.33982	0.25532	0.0187107	0.856251
KA02 MF	SY	0.787737	0.53544	0.601435	0.641538	1.92461	0.0171196	0.0016557	0.0428449	0.192545
Lox2 MF	CO	1.54974	1.19296	2.13932	1.62734	4.88202	0.228417
Lox2 MF	AH	1.28724	0.346025	0.196001	0.609757	1.82927	0.349869	0.0813407
Lox2 MF	AS	0.276319	0.285111	0.804086	0.455172	1.36551	0.091325	0.0229523	0.70749
Lox2 MF	SY	0.740194	0.902491	0.0736927	0.572126	1.71638	0.192912	0.0480362	0.933755	0.723289
Lox2 YL	CO	0.124095	0.0366165	0.307042	0.155918	0.467753	0.0190421
Lox2 YL	AH	0.143823	0.629057	0.188999	0.320626	0.961878	0.0718572	0.397611
Lox2 YL	AS	0.39812	1.10437	1.05631	0.852933	2.5588	0.155719	0.0446574	0.125428
Lox2 YL	SY	1.20932	0.883934	0.532387	0.875213	2.62564	0.114616	0.0270828	0.0901654	0.9444
LRRVIII-2 IF	CO	1	0.430886	0.833288	0.754724	2.26417	0.085602
LRRVIII-2 IF	AH	1.06746	0.609985	1.32492	1.00079	3.00237	0.131118	0.411723
LRRVIII-2 IF	AS	0.958482	0.496193	0.797964	0.75088	2.25264	0.0550904	0.986685	0.372571
LRRVIII-2 IF	SY	1.43077	1.14076	1.15067	1.24073	3.7222	0.0271091	0.0662418	0.355101	0.0415823
LRRVIII-2 MF	CO	1	2.30867	1.21322	1.5073	4.52189	0.493019
LRRVIII-2 MF	AH	2.34546	1.49452	1.6505	1.83016	5.49048	0.20523	0.539995
LRRVIII-2 MF	AS	1.65552	1.65697	1.40736	1.57328	4.71985	0.0206492	0.881026	0.402196
LRRVIII-2 MF	SY	24.5429	16.3775	16.9473	19.2892	57.8676	20.7818	0.00261473	0.00272921	0.00254258
LRRVIII-2 ML	CO	1	1.33184	0.838025	1.05662	3.16986	0.0633679
LRRVIII-2 ML	AH	2.27007	1.53068	1.6049	1.80188	5.40565	0.165778	0.0542865
LRRVIII-2 ML	AS	2.83306	1.96245	1.23084	2.00878	6.02635	0.64339	0.121316	0.710695
LRRVIII-2 ML	SY	2.26593	2.45513	2.77737	2.49948	7.49843	0.0668659	0.00228234	0.0664069	0.37028
Methyltransferase2 MF	CO	4.26097	3.32142	3.5979	3.72676	11.1803	0.233142
Methyltransferase2 MF	AH	1.11475	1.47509	1.06084	1.21689	3.65068	0.0507248	0.00122815
Methyltransferase2 MF	AS	1.86498	1.02879	1.32599	1.40659	4.21976	0.179673	0.00333219	0.531257
Methyltransferase2 MF	SY	1.04342	1.4248	2.45845	1.64223	4.92668	0.536033	0.0146509	0.390639	0.654708
MYB16 IF	CO	1	0.355053	0.578281	0.644445	1.93333	0.107272
MYB16 IF	AH	2.4886	0.774602	3.8399	2.3677	7.10311	2.35998	0.130205
MYB16 IF	AS	5.63006	2.29704	5.0906	4.33923	13.0177	3.20068	0.0244808	0.221157
MYB16 IF	SY	9.38243	5.86523	3.34035	6.196	18.588	9.20875	0.034502	0.123027	0.412921
MYB16 MF	CO	1	0.571075	0.654408	0.741828	2.22548	0.0517257
MYB16 MF	AH	0.345066	0.233767	0.406607	0.32848	0.98544	0.00767475	0.0424939
MYB16 MF	AS	0.219723	0.208997	0.143739	0.19082	0.572459	0.00169124	0.0145019	0.0694131
MYB16 MF	SY	0.329392	0.307209	0.378884	0.338495	1.01548	0.00134647	0.0386882	0.863973	0.00972812
MYB16 ML	CO	1	1.06533	1.30205	1.12246	3.36738	0.0252573
MYB16 ML	AH	0.430688	0.288688	0.991522	0.570299	1.7109	0.138113	0.0771444
MYB16 ML	AS	1.26561	0.915052	0.638101	0.939587	2.81876	0.098892	0.419496	0.259181
MYB16 ML	SY	0.748524	0.847809	1.26739	0.954573	2.86372	0.0758531	0.412194	0.223579	0.953467
MYB-related MF	CO	0.185516	0.124208	0.322606	0.210777	0.63233	0.0103191
MYB-related MF	AH	1.34455	2.12725	0.846306	1.43937	4.31811	0.416947	0.0312128
MYB-related MF	AS	1.60038	1.74559	1.54666	1.63088	4.89263	0.0105909	7.00485e-05	0.638641
MYB-related MF	SY	0.874677	1.24868	1	1.04112	3.12336	0.0362371	0.00263223	0.363444	0.0091687
NAC-1 MF	CO	0.197814	0.115277	0.131384	0.148159	0.444476	0.00191412
NAC-1 MF	AH	1.45712	1.34681	0.931108	1.24501	3.73504	0.076944	0.00249032
NAC-1 MF	AS	1.33496	1.55988	1.77693	1.55726	4.67178	0.0488394	0.000411907	0.201967
NAC-1 MF	SY	0.587385	1.33886	1	0.975416	2.92625	0.141633	0.0194048	0.374422	0.0821096
NNLTP MF	CO	0.0263442	0.0237451	0.0247759	0.024955	0.0748651	1.71291e-06
NNLTP MF	AH	1.55508	2.2269	0.811905	1.53129	4.59388	0.500979	0.0210898
NNLTP MF	AS	6.11395	6.62901	2.74275	5.1619	15.4857	4.45555	0.0135299	0.0476071
NNLTP MF	SY	0.486841	0.143114	0.182023	0.270659	0.811978	0.0354293	0.0865944	0.0406874	0.0161611
OM6FAD MF	CO	1.45391	0.649633	1.1411	1.08155	3.24464	0.164374
OM6FAD MF	AH	0.914944	0.483383	0.296747	0.565024	1.69507	0.100541	0.157171
OM6FAD MF	AS	0.62927	1.14744	0.770311	0.849006	2.54702	0.0717694	0.45379	0.301632
OM6FAD MF	SY	0.330443	0.515827	0.84448	0.563583	1.69075	0.0677692	0.136084	0.995437	0.256266
OM6FAD ML	CO	0.467471	0.421987	0.554746	0.481402	1.44421	0.0045518
OM6FAD ML	AH	0.372892	0.372892	0.464768	0.403517	1.21055	0.00281374	0.191085
OM6FAD ML	AS	0.476002	0.494618	0.300286	0.423635	1.27091	0.0114979	0.473843	0.785319
OM6FAD ML	SY	0.766185	1.05869	1.30314	1.04267	3.12802	0.072273	0.0247304	0.0156034	0.0207533
OM6FAD YL	CO	0.467145	0.382136	0.460772	0.436684	1.31005	0.00224177
OM6FAD YL	AH	0.218212	0.355101	0.32676	0.300024	0.900073	0.00522077	0.0519026
OM6FAD YL	AS	0.404059	0.514542	0.553776	0.490792	1.47238	0.00602679	0.360949	0.0356792
OM6FAD YL	SY	1.20932	0.561025	1.03109	0.933811	2.80143	0.112168	0.0635993	0.0327761	0.0894176
Pdr11abc IF	CO	1	0.390658	0.640354	0.677004	2.03101	0.0938318
Pdr11abc IF	AH	0.329367	0.190544	0.257758	0.259223	0.777669	0.00481963	0.0825869
Pdr11abc IF	AS	0.72692	0.334595	0.649385	0.5703	1.7109	0.0431707	0.64377	0.0697266
Pdr11abc IF	SY	0.685158	0	0.76773	0.726444	1.45289	0.00340908	0.843838	0.00445055	0.395612
Pdr11abc MF	CO	1	2.7011	1.42839	1.70983	5.12949	0.782843
Pdr11abc MF	AH	3.15134	1.59147	2.53037	2.4244	7.27319	0.61672	0.35453
Pdr11abc MF	AS	4.50995	3.21931	3.87041	3.86656	11.5997	0.416454	0.0270005	0.0698815
Pdr11abc MF	SY	11.5705	10.99	4.78823	9.11622	27.3487	14.1329	0.0293352	0.0392415	0.0756758
Pdr11abc ML	CO	1	1.68723	0.686773	1.12467	3.374	0.261883
Pdr11abc ML	AH	1.75623	1.35065	1.25339	1.45342	4.36027	0.0711327	0.379634
Pdr11abc ML	AS	1.78658	1.47173	0.468183	1.24216	3.72649	0.474068	0.824136	0.646195
Pdr11abc ML	SY	0.312323	0.300048	0.541621	0.384664	1.15399	0.0185143	0.0727231	0.00347757	0.101778
Pdr11abc YL	CO	1	0.676701	0.924359	0.86702	2.60106	0.0285964
Pdr11abc YL	AH	1.20885	1.67406	1.56811	1.48367	4.45101	0.0594506	0.0227681
Pdr11abc YL	AS	1.63532	1.23491	1.27659	1.38227	4.14682	0.0484603	0.0324354	0.621237
Pdr11abc YL	SY	1.25969	1.57749	0.605815	1.14767	3.443	0.245451	0.40568	0.351352	0.495209
Peroxidase 34 IF	CO	1	0.268982	0.243705	0.504229	1.51269	0.184501
Peroxidase 34 IF	AH	0.323425	0.134347	0.11983	0.192534	0.577602	0.0129019	0.291144
Peroxidase 34 IF	AS	0.906911	0.183865	0.395565	0.495447	1.48634	0.138181	0.979921	0.248408
Peroxidase 34 IF	SY	0.810042	0.476889	0.905553	0.730828	2.19248	0.0506444	0.463695	0.0208613	0.401254
Peroxidase 34 MF	CO	1	0.455712	3.48294	1.64622	4.93865	2.60423
Peroxidase 34 MF	AH	0	0.0551831	0.0118594	0.0335212	0.0670425	0.000938474	0.272518
Peroxidase 34 MF	AS	0.205918	0.0531315	0.107191	0.12208	0.366241	0.00600221	0.177603	0.236188
Peroxidase 34 MF	SY	0.0242813	0.0338526	0.331213	0.129782	0.389347	0.0304537	0.180939	0.515888	0.947651
Peroxidase 34 ML	CO	1	2.3903	0.415756	1.26869	3.80606	1.02885
Peroxidase 34 ML	AH	1.74548	0.565619	4.77194	2.36101	7.08304	4.70743	0.473752
Peroxidase 34 ML	AS	2.83605	2.06235	0.0105709	1.63632	4.90897	2.13195	0.738322	0.656323
Peroxidase 34 ML	SY	2.3338	0.029348	0.169195	0.844113	2.53234	1.66926	0.677548	0.356885	0.520376
Peroxidase 34 YL	CO	1	0.770789	0.394743	0.721844	2.16553	0.0933807
Peroxidase 34 YL	AH	0.610366	2.49317	0.6256	1.24305	3.72914	1.17217	0.467252
Peroxidase 34 YL	AS	1.29336	2.6749	2.29022	2.08616	6.25848	0.508393	0.0381697	0.322972
Peroxidase 34 YL	SY	3.50807	5.47552	2.14277	3.70878	11.1264	2.80703	0.0384855	0.09898	0.197582
PGSIP MF	CO	1.09731	3.78766	1.14229	2.00909	6.02727	2.373
PGSIP MF	AH	2.91574	1.447	0.123034	1.49526	4.48577	1.95155	0.690709
PGSIP MF	AS	0.26151	2.0515	4.07872	2.13058	6.39174	3.64747	0.935778	0.666084
PGSIP MF	SY	1.40035	0.293037	0.246869	0.646753	1.94026	0.426467	0.231271	0.394543	0.271871
Phosphofructokinase IF	CO	1	0.97035	0.808159	0.92617	2.77851	0.0106646
Phosphofructokinase IF	AH	0.772421	0.339857	0.812517	0.641598	1.92479	0.0686877	0.155064
Phosphofructokinase IF	AS	0.948278	0.550538	0.879769	0.792862	2.37858	0.045214	0.383988	0.480917
Phosphofructokinase IF	SY	0.752111	0.759778	1.89146	1.13445	3.40334	0.42981	0.615623	0.293221	0.439052
Phosphofructokinase YL	CO	1	0.828842	0.930859	0.919901	2.7597	0.00741379
Phosphofructokinase YL	AH	1.32431	0.93018	1.78719	1.34723	4.04168	0.184011	0.165963
Phosphofructokinase YL	AS	1.31469	1.51633	1.10231	1.31111	3.93333	0.0428614	0.0390869	0.901848
Phosphofructokinase YL	SY	0.82425	1.74805	0.506331	1.02621	3.07863	0.416056	0.791249	0.512582	0.506708
PPfructokinase MF	CO	1	1.46137	0.793014	1.08479	3.25438	0.117067
PPfructokinase MF	AH	1.81948	1.17247	2.47724	1.82306	5.46918	0.425615	0.157609
PPfructokinase MF	AS	2.17135	1.52351	2.02926	1.90804	5.72413	0.115946	0.0418055	0.851225
PPfructokinase MF	SY	6.15383	6.35816	2.19055	4.90085	14.7025	5.51971	0.0496184	0.0940791	0.0943676
PPfructokinase ML	CO	1	1.19574	0.663872	0.954473	2.86342	0.00617797
PPfructokinase ML	AH	2.55447	2.48528	1.72518	1.55022	4.65066	0.27153	0.121823
PPfructokinase ML	AS	3.78082	3.85848	3.36518	9.29998	27.8999	40.2222	0.0848789	0.102562
PPfructokinase ML	SY	1.20389	0.876594	2.09543	8.35849	25.0755	40.5404	0.114282	0.13865	0.864834
PsbQ IF	CO	1	0.446965	0.607494	0.68482	2.05446	0.0809463
PsbQ IF	AH	0.500859	0.404977	0.859446	0.588427	1.76528	0.0573867	0.676756
PsbQ IF	AS	1.84803	0.478519	2.67518	1.66724	5.00173	1.23084	0.211548	0.175046
PsbQ IF	SY	2.08328	0.981657	0.838117	1.30102	3.90306	0.464103	0.2218	0.162604	0.651596
PsbQ MF	CO	1	1.26232	1.6298	1.29737	3.89212	0.100083
PsbQ MF	AH	1.62825	1.65905	0.633864	1.30705	3.92116	0.340126	0.981045
PsbQ MF	AS	1.94957	2.526	1.84782	2.1078	6.32339	0.133758	0.0439954	0.114181
PsbQ MF	SY	5.13905	3.15047	4.48215	4.25722	12.7717	1.02656	0.00846199	0.0119595	0.0259083
PsbQ ML	CO	1	1.55033	0.535088	1.02847	3.08542	0.258288
PsbQ ML	AH	4.10761	4.26165	1.25427	3.20784	9.62352	2.86827	0.0996679
PsbQ ML	AS	5.9052	3.16494	1.36879	3.47965	10.4389	5.21904	0.143868	0.876545
PsbQ ML	SY	0.682092	0.805109	1.11784	0.868347	2.60504	0.0504681	0.64389	0.0766672	0.120128
PsbQ YL	CO	1	1.11978	0.983534	1.03444	3.10331	0.00552984
PsbQ YL	AH	1.68622	2.76276	2.58001	2.343	7.02899	0.331863	0.0175119
PsbQ YL	AS	2.49404	1.62171	1.62106	1.91227	5.73681	0.25384	0.0405192	0.384847
PsbQ YL	SY	1.27051	2.25667	0.928773	1.48532	4.45596	0.475432	0.323121	0.1736	0.435367
PsIIJ IF	CO	1	8.38086	1.96933	3.7834	11.3502	16.0874
PsIIJ IF	AH	3.51759	3.39602	3.48677	3.46679	10.4004	0.00399374	0.897869
PsIIJ IF	AS	1.01242	4.46902	1.01497	2.16547	6.49641	3.97976	0.565517	0.321918
PsIIJ IF	SY	1.35066	1.22144	1.49565	1.35592	4.06775	0.0188181	0.353925	1.72764e-05	0.521816
PSIIJ MF	CO	1	1.14001	0.421345	0.853786	2.56136	0.145155
PSIIJ MF	AH	1.32933	0.492224	2.934	1.58518	4.75555	1.53966	0.38434
PSIIJ MF	AS	0.583624	1.19129	1.02338	0.932765	2.79829	0.0984728	0.795401	0.427157
PSIIJ MF	SY	1.64041	1.61381	0.858984	1.37107	4.1132	0.196848	0.200274	0.792338	0.234941
PSIIJ ML	CO	1	0.999705	0.863714	0.954473	2.86342	0.00617797
PSIIJ ML	AH	1.2883	1.21206	2.15031	1.55022	4.65066	0.27153	0.121823
PSIIJ ML	AS	4.60544	6.77968	16.5148	9.29998	27.8999	40.2222	0.0848789	0.102562
PSIIJ ML	SY	4.25484	5.12728	15.6933	8.35849	25.0755	40.5404	0.114282	0.13865	0.864834
PSIIJ YL	CO	1	0.686542	0.691929	0.792824	2.37847	0.0321988
PSIIJ YL	AH	1.9923	1.10031	3.11863	2.07041	6.21123	1.02298	0.0975198
PSIIJ YL	AS	1.56426	4.41385	4.39629	3.45813	10.3744	2.69013	0.0489143	0.280307
PSIIJ YL	SY	0.448364	0.761252	0.690421	0.633346	1.90004	0.026918	0.319375	0.072043	0.0412165
RAB8-5 IF	CO	1	0.99563	0.677935	0.891188	2.67356	0.0341124
RAB8-5 IF	AH	0.136163	0.112711	0.184947	0.144607	0.433821	0.00135799	0.00235658
RAB8-5 IF	AS	0.530314	0.242642	0.676421	0.483126	1.44938	0.0487113	0.0699997	0.0587782
RAB8-5 IF	SY	0.474318	0.236352	0.558217	0.422962	1.26889	0.0278774	0.0311605	0.0478418	0.725637
RAB8-5 MF	CO	1	1.41428	1.57952	1.33127	3.9938	0.0891285
RAB8-5 MF	AH	5.30576	2.67886	3.18957	3.72473	11.1742	1.93995	0.0436648
RAB8-5 MF	AS	3.04222	2.725	2.06979	2.61234	7.83702	0.245928	0.0185652	0.262464
RAB8-5 MF	SY	2.52842	1.82526	3.31198	2.55522	7.66566	0.553125	0.0572632	0.268813	0.917203
RAB8-5 ML	CO	1	1.55033	0.535088	1.02847	3.08542	0.258288
RAB8-5 ML	AH	4.10761	4.26165	1.25427	3.20784	9.62352	2.86827	0.0996679
RAB8-5 ML	AS	5.9052	3.16494	1.36879	3.47965	10.4389	5.21904	0.143868	0.876545
RAB8-5 ML	SY	0.682092	0.805109	1.11784	0.868347	2.60504	0.0504681	0.64389	0.0766672	0.120128
RD 26 ML	CO	0.798025	0.388565	1.01903	0	2.20562	0.102332
RD 26 ML	AH	0.698444	0.700993	1.3893	0	2.78874	0.158509	0.545795
RD 26 ML	AS	1.79386	2.73262	2.10045	0	6.62693	0.229149	0.0113898	0.0236049
RD 26 ML	SY	1.11935	1.31083	1.7043	0	4.13448	0.088942	0.0635533	0.193337	0.0632072
RD26 MF	CO	0.0514151	0.101766	0.304493	0.152558	0.457673	0.0179469
RD26 MF	AH	0.656846	0.680353	1.21115	0.849448	2.54834	0.0982567	0.0239937
RD26 MF	AS	0.821054	1.19362	0.812604	0.942426	2.82728	0.0473421	0.00586906	0.694686
RD26 MF	SY	0.719136	0.566242	0.315004	0.533461	1.60038	0.0416366	0.0539384	0.217221	0.0764308
Ring family protein IF	CO	1	1.29577	0.990082	1.09529	3.28586	0.0301715
Ring family protein IF	AH	1.01132	0.803921	0.994024	0.936422	2.80927	0.0132422	0.257124
Ring family protein IF	AS	0.720577	1.03175	0.590366	0.780897	2.34269	0.0514335	0.129311	0.34922
Ring family protein IF	SY	1.31416	1.43473	1.2075	1.3188	3.95639	0.0129242	0.135639	0.0149228	0.0213444
Ring family protein MF	CO	1	1.00386	0.534321	0.84606	2.53818	0.0728896
Ring family protein MF	AH	1.08747	1.29955	1.15193	1.17965	3.53894	0.0118206	0.118099
Ring family protein MF	AS	1.16456	0.971399	2.81923	1.65173	4.95519	1.03162	0.254948	0.468283
Ring family protein MF	SY	5.4438	1.49762	3.47794	3.47312	10.4194	3.8931	0.0843359	0.114768	0.228202
Ring superfamily protein ML	CO	1	1.16949	0.917441	1.02898	3.08693	0.0165114
Ring superfamily protein ML	AH	1.04309	1.0259	0.691597	0.920195	2.76059	0.0392667	0.469681
Ring superfamily protein ML	AS	1.02062	1.30613	0.828099	1.05162	3.15485	0.0578494	0.892603	0.505603
Ring superfamily protein ML	SY	1.06471	0.888286	1.48541	1.14614	3.43841	0.0941116	0.574738	0.344268	0.696086
Ring superfamily protein YL	CO	1	0.844132	0.79355	0.879227	2.63768	0.0115792
Ring superfamily protein YL	AH	1.02801	0.92305	0.801771	0.917611	2.75283	0.0128185	0.692275
Ring superfamily protein YL	AS	0.861919	0.818169	0.804977	0.828355	2.48507	0.000888412	0.47418	0.257164
Ring superfamily protein YL	SY	0.554768	0.566136	0.37504	0.498648	1.49594	0.0114915	0.0122544	0.00963127	0.00682663
Salicylic acidmethyltransf. MF	CO	0.0589259	0.0301183	0.0140638	0.0343693	0.103108	0.000516704
Salicylic acidmethyltransf. MF	AH	1.26884	0.39901	1.12545	0.931102	2.79331	0.217482	0.0291988
Salicylic acidmethyltransf. MF	AS	2.15799	4.0946	2.34174	2.86478	8.59433	1.1428	0.0101461	0.0453935
Salicylic acidmethyltransf. MF	SY	3.26675	2.50187	1.68179	2.48347	7.45041	0.628278	0.00588762	0.0430841	0.645739
Starch_synthase MF	CO	1.05914	1.21153	1.32635	1.19901	3.59702	0.0179689
Starch_synthase MF	AH	1.59299	2.30921	1.25843	1.72021	5.16063	0.288172	0.178105
Starch_synthase MF	AS	1.65361	1.86895	1.22084	1.58113	4.7434	0.108948	0.136742	0.721715
Starch_synthase MF	SY	1.82873	2.19609	1.55666	1.86049	5.58148	0.102976	0.0300885	0.717435	0.352529
Suc_symporter MF	CO	0.528376	1.6737	2.08688	1.42965	4.28896	0.651904
Suc_symporter MF	AH	1.62569	3.53969	6.63936	3.93491	11.8047	6.40137	0.177624
Suc_symporter MF	AS	4.43052	6.80991	2.02029	4.42024	13.2607	5.73518	0.109742	0.821191
Suc_symporter MF	SY	4.37508	6.83328	4.07422	5.09419	15.2826	2.29095	0.0208363	0.533223	0.701435
Terpene synthase 3 YL	CO	0.228483	0.504053	0.29103	0.341189	1.02357	0.0208716
Terpene synthase 3 YL	AH	0.16814	0.17227	0.291804	0.210738	0.632215	0.00493303	0.232292
Terpene synthase 3 YL	AS	0.659802	0.272582	0.579142	0.503842	1.51153	0.0417374	0.323183	0.0785185
Terpene synthase 3 YL	SY	0.369202	0.175371	1.47636	0.673645	2.02094	0.492659	0.466693	0.319168	0.708019
Terpene synthase cyclase MF	CO	2.47714	2.37139	4.0808	2.97644	8.92933	0.917495
Terpene synthase cyclase MF	AH	1.0491	1.29732	0.597185	0.981201	2.9436	0.126005	0.0277069
Terpene synthase cyclase MF	AS	1.37245	0.78196	0.78305	0.979154	2.93746	0.116012	0.0272054	0.994593
Terpene synthase cyclase MF	SY	0.922532	0.961831	0.529416	0.804593	2.41378	0.0571779	0.018935	0.514284	0.507758
Terpene synthase cyclase YL	CO	0.21492	0.237145	0.253607	0.235224	0.705672	0.000376934
Terpene synthase cyclase YL	AH	1.0714	2.04778	1.59587	1.57169	4.71506	0.238767	0.00908019
Terpene synthase cyclase YL	AS	1.90464	1.6904	1.4493	1.68145	5.04434	0.0518923	0.000394202	0.742168
Terpene synthase cyclase YL	SY	0.455888	0.477231	0.672062	0.53506	1.60518	0.014191	0.0126182	0.0233774	0.00151264
Terpene_synthase 3 MF	CO	0.355103	0.383663	1	0.579589	1.73877	0.132763
Terpene_synthase 3 MF	AH	0.0618924	0.137121	0.120916	0.106643	0.319929	0.00156762	0.0891114
Terpene_synthase 3 MF	AS	0.31549	0.217626	0.115782	0.216299	0.648898	0.00997215	0.171141	0.151783
Terpene_synthase 3 MF	SY	0.386548	0.518289	0.831091	0.578642	1.73593	0.0521366	0.997141	0.0242797	0.0654766
U-box MF	CO	0.136952	0.0731726	0.237563	0.149229	0.447687	0.00686909
U-box MF	AH	0.293312	0.959509	0.688011	0.646944	1.94083	0.112219	0.0669036
U-box MF	AS	0.814799	1.03706	0.599733	0.817199	2.4516	0.0478191	0.00777603	0.501941
U-box MF	SY	0.934582	2.00541	1	1.31333	3.93999	0.360302	0.0291736	0.168433	0.249784
Wkry70 IF	CO	1	1.0394	1.05362	1.03101	3.09302	0.000771619
Wkry70 IF	AH	0.65409	0.883792	0.97262	0.836834	2.5105	0.0270192	0.113829
Wkry70 IF	AS	0.858387	0.525798	0.746953	0.710379	2.13114	0.028657	0.0317562	0.405824
Wkry70 IF	SY	0.967135	0.630092	0.961432	0.852887	2.55866	0.0372362	0.188704	0.917941	0.390722
WRKY70 MF	CO	1	0.51267	1.63417	1.04895	3.14684	0.316239
WRKY70 MF	AH	2.41716	3.12198	1.55868	2.36594	7.09782	0.612944	0.0771203
WRKY70 MF	AS	5.56831	2.59052	1.71139	3.29007	9.87022	4.08599	0.137977	0.501247
WRKY70 MF	SY	53.939	53.939	94.3476	67.4085	202.226	544.286	0.00789988	0.00848501	0.00902066
WRKY70 ML	CO	0.573771	0.208908	0.395347	0.392675	1.17803	0.0332865
WRKY70 ML	AH	1.41302	1.07755	1.07755	1.18938	3.56813	0.0375121	0.00657853
WRKY70 ML	AS	1.50838	0.318499	0.433094	0.753326	2.25998	0.430867	0.411081	0.331705
WRKY70 ML	SY	0.289346	0.299998	0.570458	0.386601	1.1598	0.0253809	0.967434	0.0051757	0.400269
