# Supplementary material for: Gene Regulatory Networks Elucidating Huanglongbing Disease Mechanisms
Source: PLoS One. 2013 Sep 25;8(9):e74256. doi: 10.1371/journal.pone.0074256 (PMC3783430; doi:10.1371/journal.pone.0074256)
Supplement: Dataset S4 — HLB-regulated genes in citrus encoding interactive proteins. (XLSX) [file pone.0074256.s013.xlsx]

## Sheet: HLB-Regulated
	Dataset S4. HLB-regulated genes in citrus encoding interactive proteins, including pathways and number of protein-protein interactions (PPI) based on Arabidopsis knowledgebase. Genes in common between the same tissue (fruit or leaf) are highlighted in yellow.
HLB-Regulated Proteins in IF	Pathway/Function	Number of PPI	HLB-Regulated Proteins in MF	Pathway/Function	Number of PPI	HLB-Regulated Proteins in YL	Pathway/Function	Number of PPI	HLB-Regulated Proteins in ML	Pathway/Function	Number of PPI
AT5G52640	'stress.abiotic.heat'	408	AT5G52640	'stress.abiotic.heat'	408	AT2G43810	'RNA.processing'	78	AT3G43810	'signalling.calcium'	90
AT4G21710	'RNA.transcription'	49	AT1G16030	'stress.abiotic.heat'	57	AT1G16030	'stress.abiotic.heat'	57	AT1G78770	'cell.division'	79
AT5G21274	'signalling.calcium'	41	AT1G55920	'metal handling.binding, chelation and storage'	51	AT4G25120	'DNA.synthesis/chromatin structure'	55	AT3G50670	'development.unspecified'	70
AT5G64670	'protein.synthesis.ribosomal protein.prokaryotic.unknown organellar.50S subunit.L15'	36	AT5G26340	'transporter.sugars'	50	AT4G27130	'protein.synthesis.initiation'	50	AT2G15430	'RNA.transcription'	62
AT3G58510	'RNA.processing.RNA helicase'	32	AT1G10070	'Co-factor and vitamine metabolism.pantothenate.branched-chain amino acid aminotransferase'	49	AT3G49910	'protein.synthesis.ribosomal protein.eukaryotic.60S subunit.L26'	49	AT1G16030	'stress.abiotic.heat'	57
AT5G66540	'not assigned.unknown'	30	AT4G21710	'RNA.transcription'	49	AT2G36930	'RNA.regulation of transcription.unclassified'	41	AT4G21710	'RNA.transcription'	49
AT3G24080	'not assigned.no ontology'	28	AT2G34770	'lipid metabolism.''exotics'' (steroids, squalene etc).sphingolipids'	48	AT5G14180	'lipid metabolism.lipid degradation.lipases.triacylglycerol lipase'	41	AT5G14180	'lipid metabolism.lipid degradation.lipases.triacylglycerol lipase'	41
AT3G51880	'RNA.regulation of transcription.Nucleosome/chromatin assembly factor group'	25	AT4G39330	'secondary metabolism.phenylpropanoids.lignin biosynthesis.CAD'	48	AT3G06470	'lipid metabolism.''exotics'' (steroids, squalene etc).sphingolipids'	39	AT1G03330	'RNA.processing'	36
AT2G41380	'development.unspecified'	21	AT5G12480	'signalling.calcium'	47	AT5G14320	'protein.synthesis.ribosomal protein.prokaryotic.chloroplast.30S subunit.S13'	39	AT2G28190	'redox.dismutases and catalases'	34
AT3G22660	'protein.synthesis.ribosomal RNA'	21	AT3G22890	'S-assimilation.APS'	44	AT3G09640	'redox.ascorbate and glutathione.ascorbate'	36	AT4G36640	'transport.misc'	31
AT2G28910	'transport.calcium'	16	AT2G20410	'signalling.unspecified'	33	AT2G28190	'redox.dismutases and catalases'	34	AT5G15090	'transport.porins'	31
AT2G22400	'not assigned.no ontology'	15	AT3G10530	'development.unspecified'	33	AT2G37790	'minor CHO metabolism.others'	32	AT5G02500	'protein.folding'	23
AT3G57490	'protein.synthesis.ribosomal protein.eukaryotic.40S subunit.S2'	9	AT3G23940	'not assigned.no ontology'	30	AT4G36640	'transport.misc'	31	AT3G45780	'signalling.light'	22
AT5G55160	'protein.degradation.ubiquitin.ubiquitin'	9	AT1G77210	'transporter.sugars'	26	AT5G15090	'transport.porins'	31	AT3G56340	'protein.synthesis.ribosomal protein.eukaryotic.40S subunit.S26'	22
AT5G24270	'signalling.calcium'	8	AT2G36530	'glycolysis.cytosolic branch.enolase'	26	AT5G54940	'protein.synthesis.initiation'	31	AT5G07090	'protein.synthesis.ribosomal protein.eukaryotic.40S subunit.S4'	22
AT5G12030	'stress.abiotic.heat'	7	AT3G13560	'misc.beta 1,3 glucan hydrolases.glucan endo-1,3-beta-glucosidase'	26	AT3G24080	'not assigned.no ontology'	28	AT1G07890	'redox.ascorbate and glutathione.ascorbate'	21
AT4G33865	'protein.synthesis.ribosomal protein.eukaryotic.40S subunit.S29'	6	ATCG00190	'RNA.transcription'	24	AT4G28950	'signalling.G-proteins'	25	AT1G22170	'glycolysis.plastid branch.phosphoglycerate mutase'	21
AT3G45640	'signalling.MAP kinases'	5	AT1G30820	'nucleotide metabolism.synthesis.pyrimidine.CTP synthetase'	23	AT3G54630	'cell.cycle'	24	AT3G22660	'protein.synthesis.ribosomal RNA'	21
AT3G54340	'development.unspecified'	5	AT3G45780	'signalling.light'	22	ATCG00190	'RNA.transcription'	24	AT2G31200	'cell.organisation'	20
AT5G22920	'protein.degradation.ubiquitin.E3.RING'	5	AT1G07180	'mitochondrial electron transport / ATP synthesis.NADH-DH.type II.internal matrix'	21	AT3G56340	'protein.synthesis.ribosomal protein.eukaryotic.40S subunit.S26'	22	AT5G54770	'Co-factor and vitamine metabolism.thiamine'	20
AT1G50300	'signalling.G-proteins'	4	AT3G13080	'transport.ABC transporters and multidrug resistance systems'	17	AT3G22660	'protein.synthesis.ribosomal RNA'	21	AT4G14320	'protein.synthesis.ribosomal protein.eukaryotic.60S subunit.L36A'	19
AT3G21720	'gluconeogenese/ glyoxylate cycle.isocitrate lyase'	4	AT5G46110	'transport.metabolite transporters at the envelope membrane'	16	AT5G54770	'Co-factor and vitamine metabolism.thiamine'	20	AT5G11900	'protein.synthesis.initiation'	19
AT3G54220	'development.unspecified'	4	AT1G30220	'transporter.sugars'	15	AT4G14320	'protein.synthesis.ribosomal protein.eukaryotic.60S subunit.L36A'	19	AT3G07120	'protein.degradation.ubiquitin.E3.RING'	18
AT1G76010	'RNA.regulation of transcription.putative transcription regulator'	3	AT5G17990	'amino acid metabolism.synthesis.aromatic aa.tryptophan.anthranilate phosphoribosyltransferase'	14	AT4G35090	'redox.dismutases and catalases'	17	AT4G39050	'cell.organisation'	16
AT2G21660	'RNA.RNA binding'	3	AT1G32470	'PS.photorespiration.glycine cleavage.H protein'	13	AT5G09880	'RNA.RNA binding'	17	AT1G08830	'redox.dismutases and catalases'	15
AT2G29500	'stress.abiotic.heat'	3	AT4G07950	'RNA.regulation of transcription.General Transcription'	13	AT5G46110	'transport.metabolite transporters at the envelope membrane'	16	AT5G11500	'not assigned.unknown'	15
AT2G36270	'RNA.regulation of transcription.bZIP transcription factor family'	3	AT5G65980	'transport.misc'	13	AT4G27040	'not assigned.unknown'	14	AT3G49650	'cell.organisation'	13
AT3G02040	'lipid metabolism.lipid degradation.lysophospholipases.glycerophosphodiester phosphodiesterase'	3	AT3G27060	'nucleotide metabolism.deoxynucleotide metabolism.ribonucleoside-diphosphate reductase'	12	AT1G24260	'RNA.regulation of transcription.MADS box transcription factor family'	13	AT5G40370	'redox.glutaredoxins'	13
AT4G10960	'cell wall.precursor synthesis.UGE'	3	AT3G14420	'PS.photorespiration.glycolate oxydase'	11	AT1G32470	'PS.photorespiration.glycine cleavage.H protein'	13	AT1G79450	'transport.p- and v-ATPases'	12
AT5G05520	'not assigned.no ontology'	3	AT2G19170	'protein.degradation.subtilases'	10	AT1G43860	'protein.degradation.ubiquitin.E3.RING'	13	AT4G24440	'RNA.transcription'	12
AT5G39670	'signalling.calcium'	3	AT2G38290	'transport.ammonium'	9	AT3G49650	'cell.organisation'	13	AT5G13400	'transport.peptides and oligopeptides'	12
AT3G15650	'lipid metabolism.lipid degradation.lysophospholipases.carboxylesterase'	2	AT3G57530	'signalling.calcium'	9	AT1G78960	'secondary metabolism.isoprenoids.terpenoids'	12	AT4G37870	'gluconeogenese/ glyoxylate cycle.PEPCK'	11
AT3G25400	'not assigned.unknown'	2	AT4G32830	'protein.postranslational modification'	9	AT3G47960	'transport.peptides and oligopeptides'	12	AT4G16720	'protein.synthesis.ribosomal protein.eukaryotic.60S subunit.L15'	10
AT1G27730	RNA.regulation of transcription.C2H2 zinc finger family'	1	AT4G37930	'C1-metabolism.glycine hydroxymethyltransferase'	9	AT5G12010	'not assigned.unknown'	12	AT5G26830	'protein.aa activation.threonine-tRNA ligase'	10
AT2G19070	'secondary metabolism.phenylpropanoids'	1	AT5G57330	'minor CHO metabolism.others'	9	AT3G14420	'PS.photorespiration.glycolate oxydase'	11	AT1G08560	cell.vesicle transport'	9
AT2G31490	'not assigned.unknown'	1	AT4G26270	'glycolysis.cytosolic branch.phosphofructokinase (PFK)'	8	AT3G29320	'major CHO metabolism.degradation.starch.starch phosphorylase'	11	AT2G16710	'Co-factor and vitamine metabolism.iron-sulphur clusters'	9
AT3G17950	'not assigned.unknown'	1	AT5G61410	'PS.calvin cyle.RPE'	8	AT1G07400	'stress.abiotic.heat'	10	AT3G57490	'protein.synthesis.ribosomal protein.eukaryotic.40S subunit.S2'	9
AT3G44260	'RNA.processing.ribonucleases'	1	AT5G12030	'stress.abiotic.heat'	7	AT4G04955	'nucleotide metabolism.degradation'	10	AT5G63650	'protein.postranslational modification'	9
AT4G17370	'not assigned.no ontology'	1	AT5G26780	'C1-metabolism.glycine hydroxymethyltransferase'	7	AT1G08560	'cell.vesicle transport'	9	AT1G12400	'not assigned.unknown'	8
			AT5G67290	'misc.oxidases - copper, flavone etc.'	7	AT3G57490	'protein.synthesis.ribosomal protein.eukaryotic.40S subunit.S2'	9	AT1G73840	'not assigned.no ontology.hydroxyproline rich proteins'	8
			AT2G27500	'misc.beta 1,3 glucan hydrolases.glucan endo-1,3-beta-glucosidase'	6	AT5G53300	'protein.degradation.ubiquitin.E2'	9	AT1G80670	'RNA.processing'	8
			AT4G26530	'PS.calvin cyle.aldolase'	6	AT5G55160	'protein.degradation.ubiquitin.ubiquitin'	9	AT3G11940	'protein.synthesis.ribosomal protein.eukaryotic.40S subunit.S5'	8
			AT4G30960	'protein.postranslational modification'	6	AT5G55630	'transport.potassium'	8	AT5G55630	'transport.potassium'	8
			AT4G33865	'protein.synthesis.ribosomal protein.eukaryotic.40S subunit.S29'	6	AT4G01900	'signalling.in sugar and nutrient physiology'	7	AT1G80830	'transport.metal'	7
			AT5G55180	'misc.beta 1,3 glucan hydrolases'	6	AT5G01600	'metal handling.binding, chelation and storage'	7	AT1G57860	'protein.synthesis.ribosomal protein.eukaryotic.60S subunit.L21'	6
			AT1G47840	'major CHO metabolism.degradation.sucrose.hexokinase'	5	AT5G12030	'stress.abiotic.heat'	7	AT2G31305	'not assigned.unknown'	6
			AT1G61520	'PS.lightreaction.photosystem I.LHC-I'	5	AT5G48545	'not assigned.no ontology'	7	AT3G51895	'transport.sulphate'	6
			AT4G11280	'hormone metabolism.ethylene.synthesis-degradation.1-aminocyclopropane-1-carboxylate synthase'	5	AT1G50490	'protein.degradation.ubiquitin.E2'	6	AT4G33865	'protein.synthesis.ribosomal protein.eukaryotic.40S subunit.S29'	6
			AT4G24210	'protein.degradation.ubiquitin.E3.SCF.FBOX'	5	AT1G69700	'hormone metabolism.abscisic acid.induced-regulated-responsive-activated'	6	AT4G36250	'fermentation.aldehyde dehydrogenase'	6
			AT5G22920	'protein.degradation.ubiquitin.E3.RING'	5	AT1G79550	'glycolysis.cytosolic branch.3-phosphoglycerate kinase (PGK)'	6	AT5G58380	'protein.postranslational modification'	6
			AT1G02640	'cell wall.degradation.mannan-xylose-arabinose-fucose'	4	AT2G01290	'not assigned.unknown'	6	AT1G08770	'signalling.G-proteins'	5
			AT1G12110	'transport.nitrate'	4	AT3G51895	'transport.sulphate'	6	AT4G22220	'protein.assembly and cofactor ligation'	5
			AT2G37770	'minor CHO metabolism.others'	4	AT4G26530	'PS.calvin cyle.aldolase'	6	AT5G19350	'RNA.regulation of transcription.unclassified'	5
			AT3G45850	'DNA.synthesis/chromatin structure'	4	AT5G14040	'transport.metabolite transporters at the mitochondrial membrane'	6	AT5G20270	'not assigned.unknown'	5
			AT4G23810	'RNA.regulation of transcription.WRKY domain transcription factor family'	4	AT5G54280	'cell.organisation'	6	AT5G48600	'cell.division'	5
			AT1G08450	'signalling.calcium'	3	AT1G61520	'PS.lightreaction.photosystem I.LHC-I'	5	AT5G58240	'misc.misc2'	5
			AT2G29500	'stress.abiotic.heat'	3	AT1G22150	'transport.sulphate'	4	AT1G22150	'transport.sulphate'	4
			AT3G26650	'PS.calvin cyle.GAP'	3	AT1G50300	'signalling.G-proteins'	4	AT3G21720	'gluconeogenese/ glyoxylate cycle.isocitrate lyase'	4
			AT4G33010	'C1-metabolism'	3	AT2G46170	'not assigned.no ontology'	4	AT3G45850	'DNA.synthesis/chromatin structure'	4
			AT5G03240	'protein.degradation.ubiquitin.ubiquitin'	3	AT3G63010	'hormone metabolism.gibberelin.signal transduction'	4	AT3G63010	'hormone metabolism.gibberelin.signal transduction'	4
			AT5G13980	'misc.gluco-, galacto- and mannosidases.alpha-mannosidase'	3	AT4G08150	'RNA.regulation of transcription.HB,Homeobox transcription factor family'	4	AT4G34350	'secondary metabolism.isoprenoids.non-mevalonate pathway.HDR'	4
			AT5G56670	'protein.synthesis.ribosomal protein.eukaryotic.40S subunit.S30'	3	AT5G10980	'DNA.synthesis/chromatin structure.histone'	4	AT4G35450	'cell.organisation'	4
			ATCG00020	'PS.lightreaction.photosystem II.PSII polypeptide subunits'	3	AT1G65590	'protein.glycosylation.alpha-1,6-mannosyl-glycoprotein-beta-1,2-N-acetylglucosaminyltransferase(GnTII)'	3	AT1G19850	'RNA.regulation of transcription.ARF, Auxin Response Factor family'	3
			AT1G07110	'glycolysis.cytosolic branch.fructose-2,6-bisphosphatase (Fru2,6BisPase)'	2	AT2G02070	'RNA.regulation of transcription.C2H2 zinc finger family'	3	AT2G25970	'RNA.RNA binding'	3
			AT1G32060	'PS.calvin cyle.PRK'	2	AT2G39930	'major CHO metabolism.synthesis.starch.debranching'	3	AT2G26980	'protein.postranslational modification'	3
			AT1G76690	'hormone metabolism.jasmonate.synthesis-degradation.12-Oxo-PDA-reductase'	2	AT2G40116	'signalling.phosphinositides.phosphoinositide phospholipase C'	3	AT3G27925	'protein.degradation.serine protease'	3
			AT2G17820	'hormone metabolism.cytokinin.signal transduction'	2	AT3G02040	'lipid metabolism.lipid degradation.lysophospholipases.glycerophosphodiester phosphodiesterase'	3	AT4G10960	'cell wall.precursor synthesis.UGE'	3
			AT2G20570	'RNA.regulation of transcription.G2-like transcription factor family, GARP'	2	AT3G26650	'PS.calvin cyle.GAP'	3	AT5G03240	'protein.degradation.ubiquitin.ubiquitin'	3
			AT2G22490	'cell.cycle'	2	AT3G27925	'protein.degradation.serine protease'	3	AT5G22880	'DNA.synthesis/chromatin structure.histone'	3
			AT2G24580	'amino acid metabolism.synthesis.serine-glycine-cysteine group.glycine.sarcosine oxidase'	2	AT3G54900	'transport.calcium'	3	AT5G39670	'signalling.calcium'	3
			AT2G37210	'not assigned.unknown'	2	AT4G31590	'cell wall.cellulose synthesis'	3	AT5G39850	'protein.synthesis.ribosomal protein.eukaryotic.40S subunit.S9'	3
			AT3G15650	'lipid metabolism.lipid degradation.lysophospholipases.carboxylesterase'	2	AT5G10780	'not assigned.no ontology'	3	AT5G44450	'not assigned.unknown'	3
			AT3G25400	'not assigned.unknown'	2	AT5G13980	'misc.gluco-, galacto- and mannosidases.alpha-mannosidase'	3	AT2G24580	'amino acid metabolism.synthesis.serine-glycine-cysteine group.glycine.sarcosine oxidase'	2
			AT3G47340	'amino acid metabolism.synthesis.aspartate family.asparagine.asparagine synthetase'	2	AT5G66150	'misc.gluco-, galacto- and mannosidases.alpha-mannosidase'	3	AT3G03070	'mitochondrial electron transport / ATP synthesis.NADH-DH.localisation not clear'	2
			AT3G48990	'lipid metabolism.FA synthesis and FA elongation.acyl coa ligase'	2	ATCG00020	'PS.lightreaction.photosystem II.PSII polypeptide subunits'	3	AT3G04400	'protein.synthesis.ribosomal protein.eukaryotic.60S subunit.L23'	2
			AT4G15530	'gluconeogenese/ glyoxylate cycle.pyruvate dikinase'	2	AT1G10040	'not assigned.unknown'	2	AT3G12290	'C1-metabolism.Methylenetetrahydrofolate dehydrogenase & Methenyltetrahydrofolate cyclohydrolase'	2
			AT4G27270	'lipid metabolism.''exotics'' (steroids, squalene etc)'	2	AT1G63970	'secondary metabolism.isoprenoids.non-mevalonate pathway.MCS'	2	AT3G17840	'signalling.receptor kinases.leucine rich repeat III'	2
			AT4G34160	'cell.division'	2	AT2G22240	'minor CHO metabolism.myo-inositol.InsP Synthases'	2	AT3G21360	'not assigned.unknown'	2
			AT5G09300	'amino acid metabolism.degradation.branched-chain group.shared'	2	AT3G56200	'transport.amino acids'	2	AT3G23730	'cell wall.modification'	2
			AT5G13930	'secondary metabolism.flavonoids.chalcones.naringenin-chalcone synthase'	2	AT4G28480	'stress.abiotic.heat'	2	AT3G51800	'protein.degradation'	2
			AT5G40850	'tetrapyrrole synthesis.urogen III methylase'	2	AT5G09810	'cell.organisation'	2	AT3G56200	'transport.amino acids'	2
			AT5G47560	'transport.unspecified cations'	2	AT5G59030	'transport.metal'	2	AT4G05460	'protein.degradation.ubiquitin.E3.SCF.FBOX'	2
			AT1G10200	'RNA.regulation of transcription.putative transcription regulator'	1	AT5G61170	'protein.synthesis.ribosomal protein.eukaryotic.40S subunit.S19'	2	AT4G28480	'stress.abiotic.heat'	2
			AT1G12240	'major CHO metabolism.degradation.sucrose.invertases.vacuolar'	1	AT5G65280	'not assigned.no ontology'	2	AT5G12190	'RNA.RNA binding'	2
			AT1G12880	'nucleotide metabolism.salvage.NUDIX hydrolases'	1	AT1G55670	'PS.lightreaction.photosystem I.PSI polypeptide subunits'	1	AT5G15410	'transport.cyclic nucleotide or calcium regulated channels'	2
			AT1G48410	'development.unspecified'	1	AT1G59750	'RNA.regulation of transcription.ARF, Auxin Response Factor family'	1	AT5G40670	'not assigned.no ontology'	2
			AT1G55670	'PS.lightreaction.photosystem I.PSI polypeptide subunits'	1	AT1G60950	'PS.lightreaction.other electron carrier (ox/red).ferredoxin'	1	AT5G45110	'cell.organisation'	2
			AT1G60420	'not assigned.no ontology.DC1 domain containing protein'	1	AT2G31490	'not assigned.unknown'	1	AT5G48480	'not assigned.unknown'	2
			AT1G60950	'PS.lightreaction.other electron carrier (ox/red).ferredoxin'	1	AT3G15850	'lipid metabolism.FA desaturation.desaturase'	1	AT5G61170	'protein.synthesis.ribosomal protein.eukaryotic.40S subunit.S19'	2
			AT1G76140	'protein.degradation'	1	AT3G54050	'PS.calvin cyle.FBPase'	1	AT1G16180	'not assigned.no ontology'	1
			AT1G77760	'N-metabolism.nitrate metabolism.NR'	1	AT4G12830	'not assigned.no ontology'	1	AT1G23860	'RNA.processing.splicing'	1
			AT2G27880	'development.unspecified'	1	AT4G14550	'RNA.regulation of transcription.Aux/IAA family'	1	AT1G31650	'signalling.G-proteins'	1
			AT3G44260	'RNA.processing.ribonucleases'	1	AT4G17370	'not assigned.no ontology'	1	AT1G48175	'nucleotide metabolism.deoxynucleotide metabolism.cytosine deaminase'	1
			AT3G45140	'hormone metabolism.jasmonate.synthesis-degradation.lipoxygenase'	1	AT4G21270	'cell.organisation'	1	AT1G55805	'not assigned.no ontology'	1
			AT3G54050	'PS.calvin cyle.FBPase'	1	AT4G36850	'not assigned.no ontology'	1	AT1G60950	'PS.lightreaction.other electron carrier (ox/red).ferredoxin'	1
			AT3G56710	'protein.targeting.chloroplast'	1	AT4G40010	'protein.postranslational modification'	1	AT1G68570	'transport.peptides and oligopeptides'	1
			AT3G59400	'tetrapyrrole synthesis.regulation'	1	AT5G38520	'not assigned.no ontology'	1	AT2G27880	'development.unspecified'	1
			AT3G61510	'hormone metabolism.ethylene.synthesis-degradation.1-aminocyclopropane-1-carboxylate synthase'	1	AT5G46800	'transport.metabolite transporters at the mitochondrial membrane'	1	AT2G31490	'not assigned.unknown'	1
			AT4G40010	'protein.postranslational modification'	1	AT5G64400	'not assigned.unknown'	1	AT2G37060	'RNA.regulation of transcription.CCAAT box binding factor family, HAP3'	1
			AT5G05460	'not assigned.no ontology'	1				AT2G42310	'not assigned.unknown'	1
			AT5G35630	'N-metabolism.ammonia metabolism.glutamine synthase'	1				AT3G45140	'hormone metabolism.jasmonate.synthesis-degradation.lipoxygenase'	1
			AT5G48300	'major CHO metabolism.synthesis.starch.AGPase'	1				AT3G48680	'mitochondrial electron transport / ATP synthesis.NADH-DH.complex I.carbonic anhydrase'	1
			AT5G51180	'not assigned.unknown'	1				AT4G14550	'RNA.regulation of transcription.Aux/IAA family'	1
			AT5G56860	'RNA.regulation of transcription.C2C2(Zn) GATA transcription factor family'	1				AT4G17370	'not assigned.no ontology'	1
			AT5G63160	'protein.degradation.ubiquitin.E3.BTB/POZ Cullin3.BTB/POZ'	1				AT4G21270	'cell.organisation'	1
			AT5G66190	'PS.lightreaction.other electron carrier (ox/red).ferredoxin reductase'	1				AT4G36850	'not assigned.no ontology'	1
			AT5G67260	'cell.cycle'	1				AT4G37990	'secondary metabolism.phenylpropanoids.lignin biosynthesis.CAD'	1
			ATCG00340	'PS.lightreaction.photosystem I.PSI polypeptide subunits'	1				AT5G13810	'redox.glutaredoxins'	1
									AT5G64400	'not assigned.unknown'	1
